# Supplementary material for: The role of the Arabidopsis FUSCA3 transcription factor during inhibition of seed germination at high temperature
Source: BMC Plant Biol. 2012 Jan 27;12:15. doi: 10.1186/1471-2229-12-15 (PMC3296646; doi:10.1186/1471-2229-12-15)
Supplement: Additional file 2 — List of upregulated and downregulated genes at 1 h. List of upregulated (tab 1) and downregulated (tab 2) HSR genes in seeds imbibed at 32°C for 1 h compared to the 21°C control, and top highest expressed or repressed genes at 1 h (tab 3). Genes were filtered as described in the methods. [file 1471-2229-12-15-S2.XLS]

## Sheet: 1h UP 
Probeset	AGI	Annotation (from TAIR9)	Log Fold-Change	P-value	32°C at 1hr	21°C at 1hr	0 hr
252827_at	At4g39950	CYP79B2__cytochrome P450, family 79, subfamily B, polypeptide 2	4.39972	0.000353919	7.59139	0.36754	6.60194
254314_at	At4g22470	protease inhibitor/seed storage/lipid transfer protein (LTP) family protein	4.1905	0.00181641	11.2094	0.658212	12.3429
249541_at	At5g38130	HXXXD-type acyl-transferase family protein	3.77501	0.013918	6.94066	0.533589	6.95744
260735_at	At1g17610	Disease resistance protein (TIR-NBS class)	3.76233	0.0309377	8.84228	0.752614	13.3149
264194_at	At1g22720	Protein kinase superfamily protein	3.41612	0.00164011	5.09501	0.477105	5.00099
259250_at	At3g07580	unknown protein; FUNCTIONS IN: molecular_function unknown; INVOLVED IN: biological_process unknown; LOCATED IN: endomembrane system; EXPRESSED IN: 18 plant structures; EXPRESSED DURING: 12 growth stages; BEST Arabidopsis thaliana protein match is: unknown protein (TAIR:AT5G48335.1).	3.41448	0.0270646	7.3578	0.651212	4.23893
251489_at	At3g59460	BEST Arabidopsis thaliana protein match is: F-box family protein (TAIR:AT3G60040.1); Has 174 Blast hits to 172 proteins in 2 species: Archae - 0; Bacteria - 0; Metazoa - 0; Fungi - 0; Plants - 174; Viruses - 0; Other Eukaryotes - 0 (source: NCBI BLink).	3.41226	0.0458647	13.7135	1.2407	3.18029
246996_at	At5g67420	ASL39_LBD37__LOB domain-containing protein 37	3.3743	0.0159638	27.8068	3.00409	2.19248
260363_at	At1g70550	Protein of Unknown Function (DUF239)	3.29713	0.0181131	6.05845	0.747256	6.44685
256741_at	At3g29375	XH domain-containing protein	3.20696	0.00164011	9.60961	1.07661	0.685564
266334_at	At2g32380	Transmembrane protein 97, predicted	3.17938	0.00174118	6.01996	0.679995	0.89673
260548_at	At2g43360	BIO2_BIOB__Radical SAM superfamily protein	3.13643	0.0270646	6.08696	0.818399	12.3626
257171_at	At3g23760	FUNCTIONS IN: molecular_function unknown; INVOLVED IN: biological_process unknown; LOCATED IN: vacuole; EXPRESSED IN: 20 plant structures; EXPRESSED DURING: 13 growth stages; BEST Arabidopsis thaliana protein match is: transferases, transferring glycosyl groups (TAIR:AT4G14100.1); Has 108 Blast hits to 104 proteins in 19 species: Archae - 0; Bacteria - 0; Metazoa - 8; Fungi - 0; Plants - 90; Viru…	3.08166	0.0319517	8.61437	1.02241	6.67275
264362_at	At1g03290	unknown protein; FUNCTIONS IN: molecular_function unknown; INVOLVED IN: biological_process unknown; LOCATED IN: cellular_component unknown; EXPRESSED IN: 22 plant structures; EXPRESSED DURING: 13 growth stages; BEST Arabidopsis thaliana protein match is: unknown protein (TAIR:AT4G02880.2).	3.06834	0.00968653	4.45582	0.56164	8.46105
253256_at	At4g34360	S-adenosyl-L-methionine-dependent methyltransferases superfamily protein	3.0661	0.00646688	19.0436	2.3147	17.3574
252660_at	At3g44440	unknown protein; Has 1 Blast hits to 1 proteins in 1 species: Archae - 0; Bacteria - 0; Metazoa - 0; Fungi - 0; Plants - 1; Viruses - 0; Other Eukaryotes - 0 (source: NCBI BLink).	3.01963	0.0234555	8.35599	1.02355	8.6853
248246_at	At5g53200	TRY__Homeodomain-like superfamily protein	3.00066	0.00968653	5.5091	0.763481	1.2489
263592_at	At2g01840		2.98026	0.0130922	7.66822	0.965929	5.05235
265268_at	At2g42960	Protein kinase superfamily protein	2.97616	0.0349518	3.89443	0.421597	0.818074
257028_at	At3g19230	Leucine-rich repeat (LRR) family protein	2.91679	0.00968653	9.01789	1.18727	7.66307
259915_at	At1g72790	hydroxyproline-rich glycoprotein family protein	2.8538	0.013918	8.08276	1.15299	3.59748
251268_at	At3g62350	BEST Arabidopsis thaliana protein match is: F-box family protein (TAIR:AT1G71320.1); Has 136 Blast hits to 136 proteins in 9 species: Archae - 0; Bacteria - 0; Metazoa - 0; Fungi - 0; Plants - 134; Viruses - 0; Other Eukaryotes - 2 (source: NCBI BLink).	2.76145	0.0436396	4.72725	0.697135	5.81531
266841_at	At2g26150	ATHSFA2_HSFA2__heat shock transcription factor A2	2.70245	0.0384829	3493.89	545.759	129.236
248212_at	At5g54020	Cysteine/Histidine-rich C1 domain family protein	2.61451	0.0436396	8.26296	1.33725	13.1332
252045_at	At3g52450	PUB22__plant U-box 22	2.53598	0.012169	8.56344	1.47466	4.08491
248657_at	At5g48570	ATFKBP65_FKBP65_ROF2__FKBP-type peptidyl-prolyl cis-trans isomerase family protein	2.40901	0.00164011	1539.49	290.017	97.0158
246420_at	At5g16870	Peptidyl-tRNA hydrolase II (PTH2) family protein	2.39147	0.00759984	2.93323	0.558629	0.858402
249971_at	At5g19110	Eukaryotic aspartyl protease family protein	2.34114	0.0474164	4.69625	0.812587	1.89688
258336_at	At3g16050	A37_ATPDX1.2_PDX1.2__pyridoxine biosynthesis 1.2	2.29702	0.00164011	3636.86	736.156	207.981
252081_at	At3g51910	AT-HSFA7A_HSFA7A__heat shock transcription factor A7A	2.233	0.0159638	87.7081	18.9843	13.2529
262307_at	At1g71000	Chaperone DnaJ-domain superfamily protein	2.18993	0.0270646	563.968	123.254	128.889
250304_at	At5g12110	Glutathione S-transferase, C-terminal-like;Translation elongation factor EF1B/ribosomal protein S6	2.07033	0.00247796	422.495	100.646	57.7056
258984_at	At3g08970	ATERDJ3A_TMS1__DNAJ heat shock N-terminal domain-containing protein	2.05739	0.00742776	1482.97	353.17	85.307
259731_at	At1g77460	Armadillo/beta-catenin-like repeat ; C2 calcium/lipid-binding domain (CaLB) protein	2.04929	0.0305315	64.458	15.5001	13.7392
257615_at	At3g26510	Octicosapeptide/Phox/Bem1p family protein	2.01211	0.0021318	331.164	82.2855	90.6114
266644_at	At2g29660	zinc finger (C2H2 type) family protein	1.97057	0.0432365	9.35017	2.18363	14.3026
247293_at	At5g64510	unknown protein; FUNCTIONS IN: molecular_function unknown; INVOLVED IN: biological_process unknown; LOCATED IN: endomembrane system; EXPRESSED IN: 17 plant structures; EXPRESSED DURING: 10 growth stages; Has 35333 Blast hits to 34131 proteins in 2444 species: Archae - 798; Bacteria - 22429; Metazoa - 974; Fungi - 991; Plants - 531; Viruses - 0; Other Eukaryotes - 9610 (source: NCBI BLink).	1.93383	0.00164011	1061.5	278.042	141.413
248710_at	At5g48480	Lactoylglutathione lyase / glyoxalase I family protein	1.88544	0.00540302	44.0051	11.9366	0.759333
261081_at	At1g07350	RNA-binding (RRM/RBD/RNP motifs) family protein	1.82005	0.00422639	2658.2	751.802	206.629
247921_at	At5g57660	ATCOL5_COL5__CONSTANS-like 5	1.7512	0.0118591	64.6852	19.2845	9.68251
253302_at	At4g33660	unknown protein; Has 30201 Blast hits to 17322 proteins in 780 species: Archae - 12; Bacteria - 1396; Metazoa - 17338; Fungi - 3422; Plants - 5037; Viruses - 0; Other Eukaryotes - 2996 (source: NCBI BLink).	1.74326	0.00742776	1207.53	360.57	184.536
247467_at	At5g62130	Per1-like family protein	1.61897	0.0270646	91.4613	29.6011	30.9599
255051_at	At4g09710		1.5559	0.0384829	10.5387	3.69605	8.2071
256518_at	At1g66080	unknown protein; CONTAINS InterPro DOMAIN/s: Protein of unknown function DUF775 (InterPro:IPR008493); Has 285 Blast hits to 283 proteins in 133 species: Archae - 0; Bacteria - 0; Metazoa - 120; Fungi - 88; Plants - 50; Viruses - 0; Other Eukaryotes - 27 (source: NCBI BLink).	1.51722	0.00164011	1041.64	363.869	65.48
259366_at	At1g13280	AOC4__allene oxide cyclase 4	1.4887	0.0349518	39.609	14.1519	10.6574
255811_at	At4g10250	ATHSP22.0__HSP20-like chaperones superfamily protein	1.47456	0.0107035	2788.14	1006.25	522.48
258133_at	At3g24500	ATMBF1C_MBF1C__multiprotein bridging factor 1C	1.45681	0.033854	6173.59	2244.82	1043.55
267452_at	At2g33860	ARF3_ETT__Transcriptional factor B3 family protein / auxin-responsive factor AUX/IAA-related	1.42897	0.0309377	5.03579	1.87239	10.3989
267073_at	At2g41160	Ubiquitin-associated (UBA) protein	1.39402	0.00671994	665.949	253.785	100.025
256983_at	At3g13470	TCP-1/cpn60 chaperonin family protein	1.39181	0.0234555	919.673	352.955	153.187
254878_at	At4g11660	AT-HSFB2B_HSFB2B__winged-helix DNA-binding transcription factor family protein	1.39167	0.00671994	381.837	145.137	83.2737
258827_at	At3g07150	unknown protein; Has 19 Blast hits to 19 proteins in 8 species: Archae - 0; Bacteria - 0; Metazoa - 0; Fungi - 0; Plants - 19; Viruses - 0; Other Eukaryotes - 0 (source: NCBI BLink).	1.38457	0.0270646	412.304	155.585	45.3582
259540_at	At1g20640	Plant regulator RWP-RK family protein	1.3845	0.00164011	400.925	153.307	45.3949
248745_at	248745_at		1.38139	0.00968653	19.1655	7.33457	14.4715
258406_at	At3g17611	ATRBL14_RBL14__RHOMBOID-like protein 14	1.37225	0.048098	2362.83	913.004	110.139
261265_at	At1g26800	RING/U-box superfamily protein	1.34673	0.032649	2739.22	1072.22	1283.87
253689_at	At4g29770	Target of trans acting-siR480/255.	1.33431	0.0200634	90.1664	35.7853	6.28487
247509_at	At5g62020	AT-HSFB2A_HSFB2A__heat shock transcription factor B2A	1.32342	0.00316845	447.581	178.256	60.9555
246554_at	At5g15450	APG6_CLPB-P_CLPB3__casein lytic proteinase B3	1.31407	0.00174118	1723.54	694.403	392.438
247964_at	At5g56600	PFN3_PRF3__profilin 3	1.30642	0.0248337	214.803	87.1763	101.937
259681_at	At1g77760	GNR1_NIA1_NR1__nitrate reductase 1	1.28265	0.034241	944.506	387.053	130.697
248458_at	At5g51430	EYE__conserved oligomeric Golgi complex component-related / COG complex component-related	1.25632	0.00759984	391.223	163.047	79.5694
262014_at	At1g35660	unknown protein; FUNCTIONS IN: molecular_function unknown; INVOLVED IN: biological_process unknown; LOCATED IN: plasma membrane; EXPRESSED IN: 19 plant structures; EXPRESSED DURING: 11 growth stages; Has 309 Blast hits to 256 proteins in 99 species: Archae - 0; Bacteria - 11; Metazoa - 192; Fungi - 12; Plants - 36; Viruses - 0; Other Eukaryotes - 58 (source: NCBI BLink).	1.22458	0.00968653	256.623	109.691	82.7662
255412_at	At4g02980	ABP_ABP1__endoplasmic reticulum auxin binding protein 1	1.19381	0.0134994	434.607	190.236	131.552
255891_at	At1g17870	ATEGY3_EGY3__ethylene-dependent gravitropism-deficient and yellow-green-like 3	1.19318	0.0334188	186.15	81.4314	147.748
258679_at	At3g08590	Phosphoglycerate mutase, 2,3-bisphosphoglycerate-independent	1.19071	0.00989888	994.958	435.933	88.3251
257809_at	At3g27060	ATTSO2_TSO2__Ferritin/ribonucleotide reductase-like family protein	1.18464	0.0227316	304.681	133.681	27.1017
264402_at	At2g25140	CLPB-M_CLPB4_HSP98.7__casein lytic proteinase B4	1.18404	0.0234555	1120.39	492.947	302.801
265959_at	At2g37240	Thioredoxin superfamily protein	1.17995	0.034241	22.5091	9.93158	12.7212
258794_at	At3g04710	ankyrin repeat family protein	1.16291	0.0107035	543.842	242.31	124.419
255734_at	At1g25550	myb-like transcription factor family protein	1.1555	0.0156069	172.892	77.289	7.95688
264069_at	At2g28000	CH-CPN60A_CPN60A_SLP__chaperonin-60alpha	1.15039	0.0185799	1326.45	601.032	490.281
266904_at	At2g34590	Transketolase family protein	1.12984	0.0021318	322.112	147.196	76.706
245313_at	At4g15420	Ubiquitin fusion degradation UFD1 family protein	1.12731	0.036308	1864.76	855.387	168.206
262054_s_at	At1g79920 At1g79930	Heat shock protein 70 (Hsp 70) family protein	1.12156	0.0270646	2194.48	1009.09	760.877
265061_at	At1g61640	Protein kinase superfamily protein	1.11959	0.0128566	94.6577	43.5594	12.2403
247323_at	At5g64170	dentin sialophosphoprotein-related	1.11438	0.00440752	189.522	87.4997	75.5306
249575_at	At5g37670	HSP20-like chaperones superfamily protein	1.11247	0.036125	2463.41	1140.29	728.128
256905_at	At3g23990	HSP60_HSP60-3B__heat shock protein 60	1.09768	0.00437839	919.872	429.893	319.017
250784_at	At5g05480	Peptide-N4-(N-acetyl-beta-glucosaminyl)asparagine amidase A protein	1.09438	0.0380902	105.125	49.3545	21.361
265235_s_at	At2g07719 AtMg00610	Putative membrane lipoprotein	1.09065	0.0476526	74.6236	35.2964	37.762
257822_at	At3g25230	ATFKBP62_FKBP62_ROF1__rotamase FKBP 1	1.09061	0.00968653	2366.46	1109.57	323.87
250095_at	At5g17230	PSY__PHYTOENE SYNTHASE	1.08843	0.012286	86.4912	40.7989	38.3848
248045_at	At5g56030	AtHsp90.2_ERD8_HSP81-2_HSP90.2__heat shock protein 81-2	1.05774	0.0160741	4614.42	2217.83	789.165
248582_at	At5g49910	cpHsc70-2_CPHSC70-2EAT SHOCK PROTEIN 70-2_HSC70-7__chloroplast heat shock protein 70-2	1.05151	0.0347486	1046.27	502.481	58.5506
254211_at	At4g23570	SGT1A__phosphatase-related	1.02762	0.0240485	347.559	170.655	86.8261
247119_at	At5g65900	DEA(D/H)-box RNA helicase family protein	1.01593	0.0349518	159.821	79.2256	32.6942
264968_at	At1g67360	Rubber elongation factor protein (REF)	1.00565	0.0312423	550.051	274.058	120.388
245734_at	At1g73480	alpha/beta-Hydrolases superfamily protein	1.00242	0.0442216	75.2793	37.389	20.7465
261612_at	At1g49710	ATFUT12_FUCT2_FUCTB_FUT12__fucosyltransferase 12	0.987688	0.0138669	146.913	74.012	56.2508
254195_at	At4g24020	NLP7__NIN like protein 7	0.986471	0.0270646	286.99	143.901	83.7842
259224_at	At3g07800	Thymidine kinase	0.984137	0.00968653	195.922	99.089	29.706
251163_at	At3g63310	BIL4__Bax inhibitor-1 family protein	0.98354	0.0114776	1217.64	615.135	129.341
253712_at	At4g29330	DER1__DERLIN-1	0.978871	0.00968653	1102.16	559.226	360.04
264890_at	At1g23180	ARM repeat superfamily protein	0.960238	0.0130922	248.389	127.354	156.121
250502_at	At5g09590	HSC70-5_MTHSC70-2__mitochondrial HSO70 2	0.959514	0.037515	2304.55	1185.12	841.358
256663_at	At3g12050	Aha1 domain-containing protein	0.955196	0.0109559	2735.55	1414.36	588.471
249905_at	At5g22710		0.948251	0.0476526	13.4348	7.00502	13.5755
266533_s_at	At2g16850 At4g35100	PIP2;8_PIP3B__plasma membrane intrinsic protein 2;8	0.919558	0.0247457	61.2571	32.2747	28.6254
256017_at	At1g19180	JAZ1_TIFY10A__jasmonate-zim-domain protein 1	0.913029	0.0233981	119.987	63.8821	31.9246
255077_at	At4g09150	T-complex protein 11	0.906117	0.0270646	2076.95	1107.85	841.379
257234_at	At3g14880	FUNCTIONS IN: molecular_function unknown; INVOLVED IN: response to karrikin; BEST Arabidopsis thaliana protein match is: transcription factor-related (TAIR:AT4G18650.1); Has 30201 Blast hits to 17322 proteins in 780 species: Archae - 12; Bacteria - 1396; Metazoa - 17338; Fungi - 3422; Plants - 5037; Viruses - 0; Other Eukaryotes - 2996 (source: NCBI BLink).	0.904447	0.0328337	967.921	516.947	334.849
245243_at	At1g44414	unknown protein; Has 29 Blast hits to 29 proteins in 12 species: Archae - 0; Bacteria - 4; Metazoa - 0; Fungi - 0; Plants - 25; Viruses - 0; Other Eukaryotes - 0 (source: NCBI BLink).	0.893268	0.0270646	373.298	200.859	199.999
264783_at	At1g08650	ATPPCK1_PPCK1__phosphoenolpyruvate carboxylase kinase 1	0.87522	0.0187222	579.216	316.928	82.6135
255456_at	At4g02920	unknown protein; BEST Arabidopsis thaliana protein match is: unknown protein (TAIR:AT1G03340.1); Has 41 Blast hits to 41 proteins in 12 species: Archae - 0; Bacteria - 0; Metazoa - 0; Fungi - 0; Plants - 41; Viruses - 0; Other Eukaryotes - 0 (source: NCBI BLink).	0.869146	0.0183219	1396.18	766.57	468.551
245228_at	At3g29810	COBL2__COBRA-like protein 2 precursor	0.856692	0.0275894	171.191	94.565	34.5604

## Sheet: 1h DOWN
Probeset	AGI	Annotation (from TAIR9)	Log Fold-Change	P-value	32°C at 1hr	21°C at 1hr	0hr
256780_at	At3g13640	ATRLI1_RLI1__RNAse l inhibitor protein 1	-4.45154	0.00164011	0.532333	11.5375	5.15276
266255_at	At2g27610	Tetratricopeptide repeat (TPR)-like superfamily protein	-4.01621	0.00968653	0.29921	4.74515	1.1593
259421_at	At1g13910	Leucine-rich repeat (LRR) family protein	-3.49785	0.0100327	1.01956	12.357	11.1856
264753_at	At1g61490	S-locus lectin protein kinase family protein	-3.45154	0.0183219	0.679385	7.428	3.57342
252348_at	At3g48140	B12D protein	-3.39193	0.0270646	1.07969	11.973	8.14997
246315_at	At3g56870	unknown protein; Has 204 Blast hits to 201 proteins in 58 species: Archae - 0; Bacteria - 10; Metazoa - 72; Fungi - 8; Plants - 41; Viruses - 0; Other Eukaryotes - 73 (source: NCBI BLink).	-3.32875	0.0493958	0.68217	7.00583	5.175
247917_at	At5g57590	BIO1__adenosylmethionine-8-amino-7-oxononanoate transaminases	-3.31729	0.0347486	0.684489	6.57238	1.5963
259087_at	At3g04980	DNAJ heat shock N-terminal domain-containing protein	-3.18356	0.0188507	0.630247	5.03213	0.46298
256517_at	At1g66170	MMD1__RING/FYVE/PHD zinc finger superfamily protein	-3.1807	0.0107035	0.843384	8.03305	7.37143
263319_at	At2g47160	BOR1__HCO3- transporter family	-3.14535	0.0408439	0.698607	6.70634	0.806806
264751_at	At1g23020	ATFRO3_FRO3__ferric reduction oxidase 3	-3.12256	0.0334188	0.909699	7.84559	5.1851
254676_at	At4g18460	D-Tyr-tRNA(Tyr) deacylase family protein	-2.98899	0.0275894	0.491386	3.69911	6.31734
257956_at	At3g25400	CONTAINS InterPro DOMAIN/s: NTP Pyrophosphohydrolase MazG-related, RS21-C6 (InterPro:IPR011394), EAR (InterPro:IPR009039), NTP pyrophosphohydrolase MazG, putative catalytic core (InterPro:IPR004518); Has 1123 Blast hits to 1121 proteins in 452 species: Archae - 22; Bacteria - 753; Metazoa - 81; Fungi - 3; Plants - 83; Viruses - 0; Other Eukaryotes - 181 (source: NCBI BLink).	-2.95758	0.0021318	1.21555	9.1658	11.0359
252283_at	At3g48960	Ribosomal protein L13e family protein	-2.94173	0.0100327	1.01059	7.94491	5.70878
259753_at	At1g71050	Heavy metal transport/detoxification superfamily protein	-2.87114	0.0432365	1.23897	8.33552	8.44593
250307_at	At5g12170	CLT3__CRT (chloroquine-resistance transporter)-like transporter 3	-2.70998	0.00968653	3.12028	19.9019	17.7907
246104_at	At5g28650	ATWRKY74_WRKY74__WRKY DNA-binding protein 74	-2.69006	0.0193886	1.27438	8.31655	13.9254
250521_at	At5g08490	Tetratricopeptide repeat (TPR)-like superfamily protein	-2.61544	0.00968653	0.783699	4.8096	1.72556
246581_at	At1g31760	SWIB/MDM2 domain superfamily protein	-2.51994	0.024025	1.69814	9.17835	25.4163
254847_at	At4g11850	MEE54_PLDGAMMA1__phospholipase D gamma 1	-2.50233	0.0256597	0.524717	3.0528	12.2254
260166_at	At1g79840	GL2__HD-ZIP IV family of homeobox-leucine zipper protein with lipid-binding START domain	-2.42573	0.0168768	1.18985	6.23922	9.65225
258607_at	At3g02730	ATF1_TRXF1__thioredoxin F-type 1	-2.39181	0.00164011	1.46247	7.56545	5.93906
253650_at	At4g30020	PA-domain containing subtilase family protein	-2.32035	0.0384829	0.498534	2.70515	0.508119
267224_at	At2g43990	unknown protein; FUNCTIONS IN: molecular_function unknown; INVOLVED IN: biological_process unknown; LOCATED IN: chloroplast; EXPRESSED IN: 9 plant structures; EXPRESSED DURING: 6 growth stages; Has 1419 Blast hits to 494 proteins in 144 species: Archae - 0; Bacteria - 300; Metazoa - 246; Fungi - 102; Plants - 31; Viruses - 2; Other Eukaryotes - 738 (source: NCBI BLink).	-2.31363	0.00165854	1.19997	6.03025	8.15268
256908_at	At3g24040	Core-2/I-branching beta-1,6-N-acetylglucosaminyltransferase family protein	-2.24194	0.0357019	1.39643	6.6779	3.0684
259599_at	At1g28110	SCPL45__serine carboxypeptidase-like 45	-2.15852	0.0395504	1.3265	6.0097	8.94754
251157_at	At3g63140	CSP41A__chloroplast stem-loop binding protein of 41 kDa	-2.1057	0.0432365	1.18944	5.09233	1.35803
252386_at	At3g47840	Tetratricopeptide repeat (TPR)-like superfamily protein	-1.95743	0.0107035	3.04915	11.4998	12.7877
251920_at	At3g53900	PYRR_UPP__uracil phosphoribosyltransferase	-1.86452	0.00968653	3.42014	12.247	14.0489
262072_at	At1g59590	ZCF37	-1.84484	0.0334188	37.6622	133.539	1.78876
245746_at	At1g51070	bHLH115__basic helix-loop-helix (bHLH) DNA-binding superfamily protein	-1.83761	0.0270646	3.86713	13.7967	11.9232
251374_at	At3g60390	HAT3__homeobox-leucine zipper protein 3	-1.83477	0.0183219	1.50413	5.39669	4.06812
256396_at	At3g06150	unknown protein; BEST Arabidopsis thaliana protein match is: unknown protein (TAIR:AT5G19060.1); Has 61 Blast hits to 59 proteins in 10 species: Archae - 0; Bacteria - 0; Metazoa - 3; Fungi - 0; Plants - 58; Viruses - 0; Other Eukaryotes - 0 (source: NCBI BLink).	-1.74711	0.0188507	6.64028	22.108	25.1641
248371_at	At5g51810	AT2353_ATGA20OX2_GA20OX2__gibberellin 20 oxidase 2	-1.69374	0.0482016	1.46877	4.78336	4.95573
248448_at	At5g51190	Integrase-type DNA-binding superfamily protein	-1.60344	0.0270646	26.8571	81.3265	22.5912
260930_at	At1g02620	Ras-related small GTP-binding family protein	-1.56947	0.0183219	4.28451	12.4759	10.3083
255687_at	At4g00630	ATKEA2_KEA2__K+ efflux antiporter 2	-1.46684	0.0432365	0.601526	1.62553	8.43157
261054_at	At1g01320	Tetratricopeptide repeat (TPR)-like superfamily protein	-1.44337	0.0270646	6.78481	18.2149	14.1454
265419_at	At2g20840	Secretory carrier membrane protein (SCAMP) family protein	-1.38104	0.0408439	10.0137	26.2227	20.0455
260656_at	At1g19380	Protein of unknown function (DUF1195)	-1.2702	0.00930369	39.9004	96.0178	40.5571
258499_at	At3g02540	RAD23-3_RAD23C__Rad23 UV excision repair protein family	-1.22206	0.00330528	52.9692	123.162	27.8076
260303_at	At1g70520	CRK2__cysteine-rich RLK (RECEPTOR-like protein kinase) 2	-1.2008	0.0372989	45.1993	104.811	17.4919
264746_at	At1g62300	ATWRKY6_WRKY6__WRKY family transcription factor	-1.14518	0.0234555	78.9297	173.415	36.8819
247370_at	At5g63320	NPX1__nuclear protein X1	-1.13018	0.0350198	23.4106	51.7196	119.296
258245_at	At3g29075	glycine-rich protein	-1.08254	0.0270646	14.4376	30.6439	20.5585
259080_at	At3g04910	ATWNK1_WNK1_ZIK4__with no lysine (K) kinase 1	-1.05354	0.0305315	32.6548	66.9506	30.0159
258677_at	At3g08730	ATPK1_ATPK6_ATS6K1_PK1_PK6_S6K1__protein-serine kinase 1	-1.00726	0.00968653	70.32	141.296	53.011
250448_at	At5g10820	Major facilitator superfamily protein	-0.960384	0.0319517	83.5158	162.762	30.3094
260688_at	At1g17665	unknown protein; FUNCTIONS IN: molecular_function unknown; INVOLVED IN: biological_process unknown; LOCATED IN: endomembrane system; EXPRESSED IN: 15 plant structures; EXPRESSED DURING: 11 growth stages; Has 149 Blast hits to 146 proteins in 39 species: Archae - 0; Bacteria - 4; Metazoa - 21; Fungi - 5; Plants - 30; Viruses - 0; Other Eukaryotes - 89 (source: NCBI BLink).	-0.945051	0.0485211	38.2638	73.1412	43.7124
246146_at	At5g20050	Protein kinase superfamily protein	-0.922506	0.0334188	71.5311	135.618	91.2422
266163_at	At2g28130	unknown protein; FUNCTIONS IN: molecular_function unknown; INVOLVED IN: biological_process unknown; LOCATED IN: cellular_component unknown; EXPRESSED IN: 25 plant structures; EXPRESSED DURING: 13 growth stages; Has 35333 Blast hits to 34131 proteins in 2444 species: Archae - 798; Bacteria - 22429; Metazoa - 974; Fungi - 991; Plants - 531; Viruses - 0; Other Eukaryotes - 9610 (source: NCBI BLink).	-0.908237	0.048098	70.3222	132.733	147.278

## Sheet: Highest expressed 1h
Top highest expressed genes after 1h at 32°C
Probeset	AGI	Annotation (from TAIR9)	Log Fold-Change	P-value	32°C at 1hr	21°C at 1hr	0 hr
258133_at	At3g24500	ATMBF1C_MBF1C__multiprotein bridging factor 1C	1.45681	0.033854	6173.59	2244.82	1043.55
248045_at	At5g56030	AtHsp90.2_ERD8_HSP81-2_HSP90.2__heat shock protein 81-2	1.05774	0.0160741	4614.42	2217.83	789.165
258336_at	At3g16050	A37_ATPDX1.2_PDX1.2__pyridoxine biosynthesis 1.2	2.29702	0.00164011	3636.86	736.156	207.981
266841_at	At2g26150	ATHSFA2_HSFA2__heat shock transcription factor A2	2.70245	0.0384829	3493.89	545.759	129.236
255811_at	At4g10250	ATHSP22.0__HSP20-like chaperones superfamily protein	1.47456	0.0107035	2788.14	1006.25	522.48
261265_at	At1g26800	RING/U-box superfamily protein	1.34673	0.032649	2739.22	1072.22	1283.87
256663_at	At3g12050	Aha1 domain-containing protein	0.955196	0.0109559	2735.55	1414.36	588.471
261081_at	At1g07350	RNA-binding (RRM/RBD/RNP motifs) family protein	1.82005	0.00422639	2658.2	751.802	206.629
249575_at	At5g37670	HSP20-like chaperones superfamily protein	1.11247	0.036125	2463.41	1140.29	728.128
257822_at	At3g25230	ATFKBP62_FKBP62_ROF1__rotamase FKBP 1	1.09061	0.00968653	2366.46	1109.57	323.87
258406_at	At3g17611	ATRBL14_RBL14__RHOMBOID-like protein 14	1.37225	0.048098	2362.83	913.004	110.139
250502_at	At5g09590	HSC70-5_MTHSC70-2__mitochondrial HSO70 2	0.959514	0.037515	2304.55	1185.12	841.358
262054_s_at	At1g79920 At1g79930	Heat shock protein 70 (Hsp 70) family protein	1.12156	0.0270646	2194.48	1009.09	760.877
255077_at	At4g09150	T-complex protein 11	0.906117	0.0270646	2076.95	1107.85	841.379
