# Supplementary material for: The role of the Arabidopsis FUSCA3 transcription factor during inhibition of seed germination at high temperature
Source: BMC Plant Biol. 2012 Jan 27;12:15. doi: 10.1186/1471-2229-12-15 (PMC3296646; doi:10.1186/1471-2229-12-15)
Supplement: Additional file 3 — List of upregulated and downregulated genes at 12 h. List of upregulated (tab 1) and downregulated (tab 2) HSR genes in seeds imbibed at 32°C for 12 h compared to the 21°C control, and top highest expressed or repressed genes at 12 h (tab 3). Genes were filtered as described in the methods. [file 1471-2229-12-15-S3.XLS]

## Sheet: 12h UP
Probeset	AGI	Annotation (from TAIR9)	Log Fold-Change	P-value	32°C at 12hr	21°C at 12hr	0hr
259935_at	At1g71250	GDSL-like Lipase/Acylhydrolase superfamily protein	4.88895	5.58931e-05	433.973	14.8203	27.109
246851_at	At5g26870		4.8094	0.00867185	11.4141	0.780848	18.0312
246948_at	At5g25130	CYP71B12__cytochrome P450, family 71, subfamily B, polypeptide 12	4.79556	0.0103144	6.54074	0.257163	0.568688
245627_at	At1g56600	AtGolS2_GolS2__galactinol synthase 2	4.64896	0.00719212	150.387	7.25002	5478.58
263492_at	At2g42560	late embryogenesis abundant domain-containing protein / LEA domain-containing protein	4.5259	0.000131484	1069.34	46.819	7562.02
258652_at	At3g09910	ATRAB18C_ATRABC2B_RABC2b__RAB GTPase homolog C2B	4.48582	0.000325292	26.5824	1.19862	81.9938
251858_at	At3g54820	PIP2;5_PIP2D__plasma membrane intrinsic protein 2;5	4.40551	0.00491512	19.8111	0.957221	20.9349
250874_at	At5g04010	F-box family protein	4.20604	0.000234809	180.317	9.69044	659.723
249111_at	At5g43770	proline-rich family protein	4.17877	0.00104692	447.97	25.1881	2866.3
254263_at	At4g23493	unknown protein; Has 30201 Blast hits to 17322 proteins in 780 species: Archae - 12; Bacteria - 1396; Metazoa - 17338; Fungi - 3422; Plants - 5037; Viruses - 0; Other Eukaryotes - 2996 (source: NCBI BLink).	4.05697	0.000508363	113.6	6.93989	360.478
247096_at	At5g66430	S-adenosyl-L-methionine-dependent methyltransferases superfamily protein	4.0515	0.0241765	28.1677	3.79942	1656.46
247780_at	At5g58770	Undecaprenyl pyrophosphate synthetase family protein	4.04411	0.00897497	7.07966	0.402524	25.0229
260431_at	At1g68190	B-box zinc finger family protein	3.93032	0.00814118	18.992	1.76617	42.6045
262069_at	At1g80090	Cystathionine beta-synthase (CBS) family protein	3.84219	6.99602e-05	274.056	19.1147	1543.42
266428_at	At2g07180	Protein kinase superfamily protein	3.78515	0.00785272	25.1036	2.6406	8.48227
266322_at	At2g46690	SAUR-like auxin-responsive protein family	3.67976	0.000128766	97.9736	7.64277	204.167
259782_at	At1g29680	Protein of unknown function (DUF1264)	3.64918	8.6842e-05	561.933	43.6138	5720.72
264187_at	At1g54860	Glycoprotein membrane precursor GPI-anchored	3.63681	0.034327	1841.11	150.406	7309.37
267046_at	At2g34360	MATE efflux family protein	3.61322	0.00104554	19.5724	1.61195	80.9608
258133_at	At3g24500	ATMBF1C_MBF1C__multiprotein bridging factor 1C	3.60347	8.6842e-05	635.398	53.652	1043.55
259314_at	At3g05260	NAD(P)-binding Rossmann-fold superfamily protein	3.56646	0.000428008	2927.79	246.524	10027.3
259913_at	At1g72660	P-loop containing nucleoside triphosphate hydrolases superfamily protein	3.55862	5.58931e-05	145.092	12.5219	292.274
254059_at	At4g25200	ATHSP23.6-MITO_HSP23.6-MITO__mitochondrion-localized small heat shock protein 23.6	3.55541	0.000214413	565.694	50.8637	3668.17
256931_at	At3g22490	Seed maturation protein	3.53601	0.000543909	758.102	67.886	6465.29
254119_at	At4g24780	Pectin lyase-like superfamily protein	3.50906	0.00391186	8.41171	0.799776	0.930079
257171_at	At3g23760	FUNCTIONS IN: molecular_function unknown; INVOLVED IN: biological_process unknown; LOCATED IN: vacuole; EXPRESSED IN: 20 plant structures; EXPRESSED DURING: 13 growth stages; BEST Arabidopsis thaliana protein match is: transferases, transferring glycosyl groups (TAIR:AT4G14100.1); Has 108 Blast hits to 104 proteins in 19 species: Archae - 0; Bacteria - 0; Metazoa - 8; Fungi - 0; Plants - 90; Viru…	3.49868	0.00180538	17.1351	1.53954	6.67275
247691_at	At5g59720	HSP18.2__heat shock protein 18.2	3.48724	0.0293673	40.2521	5.45589	36.077
257059_at	At3g15280	unknown protein; FUNCTIONS IN: molecular_function unknown; LOCATED IN: mitochondrion; EXPRESSED IN: 8 plant structures; EXPRESSED DURING: L mature pollen stage, 4 anthesis, petal differentiation and expansion stage; Has 36 Blast hits to 36 proteins in 15 species: Archae - 0; Bacteria - 0; Metazoa - 1; Fungi - 2; Plants - 33; Viruses - 0; Other Eukaryotes - 0 (source: NCBI BLink).	3.47004	0.000313595	654.075	60.0688	6967.3
246519_at	At5g15780	Pollen Ole e 1 allergen and extensin family protein	3.45707	0.0295684	13.9759	2.59598	61.6277
266620_at	At2g35450	catalytics;hydrolases	3.44818	0.00399773	22.5803	2.36181	1.20005
251084_at	At5g01520	RING/U-box superfamily protein	3.44022	6.81588e-05	382.864	35.1416	778.683
266222_at	At2g28780	unknown protein; INVOLVED IN: biological_process unknown; LOCATED IN: mitochondrion; EXPRESSED IN: inflorescence meristem, root, flower; EXPRESSED DURING: petal differentiation and expansion stage; CONTAINS InterPro DOMAIN/s: Protein of unknown function DUF939, bacterial (InterPro:IPR010343); BEST Arabidopsis thaliana protein match is: unknown protein (TAIR:AT3G09450.1); Has 671 Blast hits to 667…	3.4376	0.0225109	11.1158	1.11366	70.4131
249043_at	At5g44360	FAD-binding Berberine family protein	3.43479	0.000173209	76.79	7.08256	83.5814
252914_at	At4g39130	Dehydrin family protein	3.43067	6.42668e-05	226.672	21.3895	586.553
255402_at	At4g03205	hemf2__Coproporphyrinogen III oxidase	3.39775	0.0475652	14.4895	3.03463	57.5587
263320_at	At2g47180	AtGolS1_GolS1__galactinol synthase 1	3.35576	7.37415e-05	847.538	82.558	3021.19
246898_at	At5g25580	BEST Arabidopsis thaliana protein match is: DDT domain superfamily (TAIR:AT1G18950.1); Has 178 Blast hits to 178 proteins in 75 species: Archae - 0; Bacteria - 4; Metazoa - 51; Fungi - 33; Plants - 60; Viruses - 1; Other Eukaryotes - 29 (source: NCBI BLink).	3.35133	0.0431493	13.2946	1.69065	1.20005
256815_at	At3g21380	Mannose-binding lectin superfamily protein	3.34671	0.000745418	575.195	53.7001	6178.09
252415_at	At3g47340	ASN1_AT-ASN1_DIN6__glutamine-dependent asparagine synthase 1	3.3196	0.000472367	532.206	51.9875	3315.54
245668_at	At1g28330	DRM1_DYL1__dormancy-associated protein-like 1	3.31112	5.58931e-05	585.423	59.5365	1421.9
249575_at	At5g37670	HSP20-like chaperones superfamily protein	3.30445	6.81588e-05	253.63	25.625	728.128
261241_at	At1g32950	Subtilase family protein	3.30382	0.0122871	12.5784	1.26264	16.3556
255306_at	At4g04740	ATCPK23_CPK23__calcium-dependent protein kinase 23	3.29334	0.045415	6.5763	0.719915	2.58718
254414_at	254414_at		3.29186	0.000897089	343.1	33.5187	1095.5
263909_at	At2g36490	DML1_ROS1__demeter-like 1	3.29023	0.0058951	25.1932	2.9307	155.957
267336_at	At2g19310	HSP20-like chaperones superfamily protein	3.28735	6.42668e-05	660.365	68.3658	807.214
263875_at	At2g21970	SEP2__stress enhanced protein 2	3.26147	0.000256797	157.544	17.1842	199.853
250889_at	At5g04500	glycosyltransferase family protein 47	3.25693	0.0029824	205.055	19.9696	855.343
259142_at	At3g10200	S-adenosyl-L-methionine-dependent methyltransferases superfamily protein	3.25093	0.000144839	121.676	12.7106	39.2911
247774_at	At5g58660	2-oxoglutarate (2OG) and Fe(II)-dependent oxygenase superfamily protein	3.24441	0.0062839	27.6504	3.84736	105.376
266143_at	At2g38905	Low temperature and salt responsive protein family	3.22173	0.000128766	809.009	89.343	3742.18
267321_at	At2g19320	unknown protein; Has 9 Blast hits to 9 proteins in 4 species: Archae - 0; Bacteria - 0; Metazoa - 0; Fungi - 0; Plants - 9; Viruses - 0; Other Eukaryotes - 0 (source: NCBI BLink).	3.21759	0.00298412	157.569	18.0823	1518.31
248352_at	At5g52300	LTI65_RD29B__CAP160 protein	3.20667	0.00020939	798.804	88.4892	5129.13
245070_at	At2g23240	Plant EC metallothionein-like protein, family 15	3.20469	0.0234331	1677.83	184.351	7861.15
264888_at	At1g23070	Protein of unknown function (DUF300)	3.20361	6.42668e-05	1022.28	111.41	3781.04
260662_at	At1g19540	NmrA-like negative transcriptional regulator family protein	3.19938	7.37415e-05	676.318	75.2051	5093.9
253340_s_at	At4g33260 At4g33270	CDC20.2__Transducin family protein / WD-40 repeat family protein	3.19721	0.0148914	50.7173	5.56417	3.11282
261755_at	At1g08170	Histone superfamily protein	3.19245	0.000404405	248.172	26.9731	4668.82
263175_at	At1g05510	Protein of unknown function (DUF1264)	3.13976	0.0057369	1955.66	224.92	12015.4
258293_at	At3g23430	ATPHO1_PHO1__phosphate 1	3.11519	0.0138738	14.3453	1.42324	3.17882
245233_at	At4g25580	CAP160 protein	3.10953	0.00036715	462.265	51.8356	2917.49
257234_at	At3g14880	FUNCTIONS IN: molecular_function unknown; INVOLVED IN: response to karrikin; BEST Arabidopsis thaliana protein match is: transcription factor-related (TAIR:AT4G18650.1); Has 30201 Blast hits to 17322 proteins in 780 species: Archae - 12; Bacteria - 1396; Metazoa - 17338; Fungi - 3422; Plants - 5037; Viruses - 0; Other Eukaryotes - 2996 (source: NCBI BLink).	3.09175	5.58931e-05	497.026	58.3628	334.849
263504_s_at	At2g07677 AtMg00940		3.08006	0.023978	12.2443	2.21885	16.6892
259432_at	At1g01520	Homeodomain-like superfamily protein	3.05881	0.00213014	89.1714	12.6161	126.169
256814_at	At3g21370	BGLU19__beta glucosidase 19	3.04116	0.0081827	1423.04	172.848	10038.2
258322_at	At3g22740	HMT3__homocysteine S-methyltransferase 3	3.04062	0.0268188	80.0078	9.4536	1154.69
249804_at	At5g23790	AtGolS5_GolS5__galactinol synthase 5	3.03325	0.0401466	3.84591	0.533433	31.3364
255761_at	At1g16770	unknown protein; FUNCTIONS IN: molecular_function unknown; INVOLVED IN: biological_process unknown; LOCATED IN: cellular_component unknown; Has 103 Blast hits to 103 proteins in 50 species: Archae - 0; Bacteria - 4; Metazoa - 0; Fungi - 65; Plants - 32; Viruses - 0; Other Eukaryotes - 2 (source: NCBI BLink).	3.0206	0.000185697	228.46	27.0288	1477.46
255905_at	At1g17810	BETA-TIP__beta-tonoplast intrinsic protein	3.00011	0.000144839	1624.34	200.568	5722.02
256205_at	At1g50890	ARM repeat superfamily protein	2.99401	0.0155469	10.0045	1.85212	18.1644
254403_at	At4g21323	Subtilase family protein	2.99019	0.0384597	12.4975	1.53054	60.2016
265379_at	At2g18340	late embryogenesis abundant domain-containing protein / LEA domain-containing protein	2.98123	0.00015983	154.312	19.36	2203.18
248969_at	At5g45310	unknown protein; LOCATED IN: endomembrane system; EXPRESSED IN: stem, inflorescence meristem, root, leaf; EXPRESSED DURING: LP.04 four leaves visible; Has 30201 Blast hits to 17322 proteins in 780 species: Archae - 12; Bacteria - 1396; Metazoa - 17338; Fungi - 3422; Plants - 5037; Viruses - 0; Other Eukaryotes - 2996 (source: NCBI BLink).	2.97715	0.00323898	388.661	48.0746	2882.11
248428_at	At5g51760	AHG1__Protein phosphatase 2C family protein	2.97442	0.000244566	773.276	99.1273	4093
264741_at	At1g62290	Saposin-like aspartyl protease family protein	2.97055	5.58931e-05	820.703	105.092	886.75
252073_at	At3g51750	unknown protein; FUNCTIONS IN: molecular_function unknown; INVOLVED IN: biological_process unknown; LOCATED IN: cellular_component unknown; EXPRESSED IN: 12 plant structures; EXPRESSED DURING: 9 growth stages.	2.95958	0.000810684	89.4463	12.8999	395.72
255625_at	At4g01120	ATBZIP54_GBF2__G-box binding factor 2	2.95267	0.000144839	318.952	41.1972	639.01
261758_at	At1g08250	ADT6__arogenate dehydratase 6	2.95014	0.00176847	22.8445	3.38142	25.0633
250771_at	At5g05400	LRR and NB-ARC domains-containing disease resistance protein	2.94348	0.000547782	23.8659	3.12297	14.1572
266157_at	At2g28100	ATFUC1_FUC1__alpha-L-fucosidase 1	2.94297	0.00335253	3.44122	0.400446	0.314809
246242_at	At4g36600	Late embryogenesis abundant (LEA) protein	2.93789	9.07705e-05	387.711	51.2044	7220.79
246273_at	At4g36700	RmlC-like cupins superfamily protein	2.91212	0.000173209	456.279	60.3901	2855.93
252019_at	At3g53040	late embryogenesis abundant protein, putative / LEA protein, putative	2.91149	0.000341122	2286.48	300.847	6785.3
266385_at	At2g14610	ATPR1_PR 1_PR1__pathogenesis-related gene 1	2.9099	0.00570787	85.7462	10.4311	12.4267
246582_at	At1g31750	proline-rich family protein	2.9021	0.0103666	205.608	27.3707	2516.33
261248_at	At1g20030	Pathogenesis-related thaumatin superfamily protein	2.88855	0.0343504	6.84404	0.694991	54.0258
265128_at	At1g30860	RING/U-box superfamily protein	2.87866	0.00108618	112.174	15.2101	1472.38
252589_s_at	At3g45650 At3g45660	NAXT1__nitrate excretion transporter1	2.87669	0.0203242	8.72627	1.33414	41.6654
266004_at	At2g37330	ALS3__aluminum sensitive 3	2.87545	0.0374908	7.02261	1.35016	18.7804
263150_at	At1g54050	HSP20-like chaperones superfamily protein	2.86097	0.000280413	248.582	34.6005	2356.56
251039_at	At5g02020	Encodes a protein involved in salt tolerance, names SIS (Salt Induced Serine rich).	2.85721	0.000144839	281.552	38.9712	2132
250501_at	At5g09640	SCPL19_SNG2__serine carboxypeptidase-like 19	2.85597	0.00122559	96.4527	13.5634	192.076
266656_at	At2g25900	ATCTH_ATTZF1__Zinc finger C-x8-C-x5-C-x3-H type family protein	2.85283	0.000334802	86.9406	12.0333	449.519
248544_at	248544_at		2.84555	8.6842e-05	221.542	31.2284	1991.88
255049_at	At4g09610	GASA2__GAST1 protein homolog 2	2.82909	0.0274456	195.529	27.0522	5763.25
262580_at	At1g15330	Cystathionine beta-synthase (CBS) protein	2.82373	6.81588e-05	516.172	72.8497	3265.09
258170_at	At3g21600	Senescence/dehydration-associated protein-related	2.82218	0.000144839	222.645	31.7263	460.407
250304_at	At5g12110	Glutathione S-transferase, C-terminal-like;Translation elongation factor EF1B/ribosomal protein S6	2.81581	8.6842e-05	289.493	41.4358	57.7056
257081_at	At3g30460	RING/U-box superfamily protein	2.80373	0.0108783	26.1874	4.88274	382.726
255550_at	At4g01970	AtSTS_STS__stachyose synthase	2.78592	0.000166402	55.4825	7.87729	95.4336
247237_at	At5g64600	O-fucosyltransferase family protein	2.78441	0.00154407	23.2462	3.35036	13.0676
261305_at	At1g48470	GLN1;5__glutamine synthetase 1;5	2.77867	9.43999e-05	450.008	65.8728	1191.77
250624_at	At5g07330	unknown protein; FUNCTIONS IN: molecular_function unknown; INVOLVED IN: biological_process unknown; LOCATED IN: mitochondrion; BEST Arabidopsis thaliana protein match is: unknown protein (TAIR:AT1G63060.1); Has 1807 Blast hits to 1807 proteins in 277 species: Archae - 0; Bacteria - 0; Metazoa - 736; Fungi - 347; Plants - 385; Viruses - 0; Other Eukaryotes - 339 (source: NCBI BLink).	2.77631	6.81588e-05	3205.48	471.129	9987
249910_at	At5g22630	ADT5__arogenate dehydratase 5	2.76398	0.0198079	20.8379	4.58382	21.6871
259578_at	At1g27990	unknown protein; BEST Arabidopsis thaliana protein match is: unknown protein (TAIR:AT5G52420.1); Has 86 Blast hits to 86 proteins in 15 species: Archae - 0; Bacteria - 0; Metazoa - 0; Fungi - 0; Plants - 84; Viruses - 0; Other Eukaryotes - 2 (source: NCBI BLink).	2.76102	0.000823353	1212.55	180.411	5561.09
251668_at	At3g57010	Calcium-dependent phosphotriesterase superfamily protein	2.75682	0.0015656	8.26148	1.19379	303.432
255493_at	At4g02690	Bax inhibitor-1 family protein	2.74845	0.000537375	295.74	44.4128	1332.99
260900_s_at	At1g21400 At5g34780	Thiamin diphosphate-binding fold (THDP-binding) superfamily protein	2.71408	0.0181849	13.5677	2.90352	89.0555
248915_at	At5g45690	Protein of unknown function (DUF1264)	2.71189	0.00164738	1335.84	204.957	11381.3
258993_at	At3g08940	LHCB4.2__light harvesting complex photosystem II	2.70819	0.0128642	34.6209	7.3604	60.0957
261247_at	At1g20070	unknown protein; FUNCTIONS IN: molecular_function unknown; INVOLVED IN: biological_process unknown; LOCATED IN: chloroplast; EXPRESSED IN: 20 plant structures; EXPRESSED DURING: 11 growth stages; Has 26 Blast hits to 26 proteins in 9 species: Archae - 0; Bacteria - 0; Metazoa - 0; Fungi - 2; Plants - 24; Viruses - 0; Other Eukaryotes - 0 (source: NCBI BLink).	2.70602	0.000144839	174.197	26.6129	683.845
247128_at	At5g66110	Heavy metal transport/detoxification superfamily protein	2.69316	9.43999e-05	319.035	49.2809	1733.98
255048_at	At4g09600	GASA3__GAST1 protein homolog 3	2.69202	0.00144331	1766.85	278.569	4579.3
249246_at	At5g42290	transcription activator-related	2.69098	0.000256797	730.823	114.4	3434.29
264070_at	At2g27960	CKS1_CKS1AT__cyclin-dependent kinase-subunit 1	2.68855	0.00891869	57.8862	10.2796	8.71081
264079_at	At2g28490	RmlC-like cupins superfamily protein	2.67756	0.000377972	1433.94	224.857	6701.16
256416_at	At3g11050	ATFER2_FER2__ferritin 2	2.67689	6.9188e-05	1838.27	287.457	6353.35
256589_at	At3g28740	CYP81D1__Cytochrome P450 superfamily protein	2.67011	0.000173209	256.729	40.2396	511.436
262977_at	At1g75490	Integrase-type DNA-binding superfamily protein	2.65665	0.000619478	368.054	57.6622	3922.51
252089_at	At3g52110	unknown protein; FUNCTIONS IN: molecular_function unknown; INVOLVED IN: biological_process unknown; LOCATED IN: cellular_component unknown; EXPRESSED IN: 20 plant structures; EXPRESSED DURING: 11 growth stages.	2.65372	0.00343957	21.0399	3.39975	65.4988
254580_at	At4g19390	Uncharacterised protein family (UPF0114)	2.64286	0.000669174	182.265	28.7301	2116.9
259492_at	At1g15830	unknown protein; Has 165982 Blast hits to 57214 proteins in 2459 species: Archae - 263; Bacteria - 44622; Metazoa - 55751; Fungi - 10656; Plants - 17613; Viruses - 2527; Other Eukaryotes - 34550 (source: NCBI BLink).	2.64216	0.00230755	15.5803	2.66896	28.6557
251580_at	At3g58450	Adenine nucleotide alpha hydrolases-like superfamily protein	2.63572	0.000479453	2240.29	362.619	8912.49
251137_at	At5g01300	PEBP (phosphatidylethanolamine-binding protein) family protein	2.63055	0.000476971	1647.99	267.529	9958.94
250653_at	At5g06930	LOCATED IN: chloroplast; EXPRESSED IN: 15 plant structures; EXPRESSED DURING: 7 growth stages; BEST Arabidopsis thaliana protein match is: nucleolar protein gar2-related (TAIR:AT2G42320.2); Has 3369 Blast hits to 1526 proteins in 313 species: Archae - 2; Bacteria - 910; Metazoa - 754; Fungi - 336; Plants - 137; Viruses - 11; Other Eukaryotes - 1219 (source: NCBI BLink).	2.61008	0.0418703	21.4986	4.00786	41.3869
261135_at	At1g19610	LCR78_PDF1.4__Arabidopsis defensin-like protein	2.608	0.00353775	412.1	67.7508	16.3151
263265_at	At2g38820	Protein of unknown function (DUF506)	2.60782	0.000144839	629.046	103.903	2178
253494_at	At4g31830	unknown protein; Has 42 Blast hits to 42 proteins in 10 species: Archae - 0; Bacteria - 0; Metazoa - 0; Fungi - 0; Plants - 42; Viruses - 0; Other Eukaryotes - 0 (source: NCBI BLink).	2.60097	0.00106535	1358.35	225.366	3391.55
267317_at	At2g34700	Pollen Ole e 1 allergen and extensin family protein	2.59649	0.0414659	6.90083	1.42808	12.8925
246299_at	At3g51810	AT3_ATEM1_EM1_GEA1__Stress induced protein	2.59236	0.000267445	3145.7	521.808	7036.38
253161_at	At4g35770	ATSEN1_DIN1_SEN1_SEN1__Rhodanese/Cell cycle control phosphatase superfamily protein	2.5821	0.00022151	128.505	21.4116	419.881
267579_at	At2g42000	Plant EC metallothionein-like protein, family 15	2.57963	0.03481	875.564	152.804	8265.48
255818_at	At2g33570	Domain of unknown function (DUF23)	2.57943	0.000392895	67.6863	11.3305	289.361
267461_at	At2g33830	Dormancy/auxin associated family protein	2.57781	0.00052264	382.699	63.6979	2590.38
253767_at	At4g28520	CRC_CRU3__cruciferin 3	2.57706	0.000829017	4184.4	703.651	5470.68
256767_at	At3g13680	F-box and associated interaction domains-containing protein	2.55516	0.0332082	8.92513	1.52277	0.598099
253557_at	253557_at		2.55093	0.000277714	17.7654	3.01681	41.1925
248076_at	At5g55750	hydroxyproline-rich glycoprotein family protein	2.54674	0.00401352	223.372	40.8612	2572.7
247172_at	At5g65550	UDP-Glycosyltransferase superfamily protein	2.54547	0.000507281	334.056	57.1203	2542.81
246034_at	At5g08350	GRAM domain-containing protein / ABA-responsive protein-related	2.54177	0.0105597	12.9178	2.48727	1.00347
261265_at	At1g26800	RING/U-box superfamily protein	2.54035	0.000214976	358.164	63.3772	1283.87
266690_at	At2g19900	ATNADP-ME1_NADP-ME1__NADP-malic enzyme 1	2.54014	0.000425789	894.929	150.661	2845.17
254839_at	At4g12400	stress-inducible protein, putative	2.53471	0.000267445	270.481	47.4123	644.914
266274_at	At2g29380	HAI3__highly ABA-induced PP2C gene 3	2.52833	0.000173209	187.815	32.7542	164.763
259544_at	At1g20620	ATCAT3_CAT3_SEN2__catalase 3	2.52609	0.000256797	1739.09	301.289	4867.57
249174_at	At5g42900	COR27__cold regulated gene 27	2.52546	0.0007804	54.0341	9.40509	295.601
251100_at	At5g01670	NAD(P)-linked oxidoreductase superfamily protein	2.51724	0.000366243	470.048	84.4997	8843.38
253689_at	At4g29770	Target of trans acting-siR480/255.	2.51338	0.000144839	53.2736	9.322	6.28487
262505_at	At1g21680	DPP6 N-terminal domain-like protein	2.5049	0.000336948	249.704	44.1018	1944.31
267262_at	At2g22990	SCPL8_SNG1__sinapoylglucose 1	2.50443	0.00785272	8.43682	1.3604	74.646
266841_at	At2g26150	ATHSFA2_HSFA2__heat shock transcription factor A2	2.49564	0.00618208	50.8121	9.78475	129.236
267036_at	At2g38465	unknown protein; FUNCTIONS IN: molecular_function unknown; INVOLVED IN: biological_process unknown; LOCATED IN: plasma membrane; EXPRESSED IN: 21 plant structures; EXPRESSED DURING: 11 growth stages; Has 16 Blast hits to 16 proteins in 8 species: Archae - 0; Bacteria - 0; Metazoa - 0; Fungi - 0; Plants - 16; Viruses - 0; Other Eukaryotes - 0 (source: NCBI BLink).	2.49357	0.000764515	1292.9	240.701	3277.66
255943_at	At1g22370	AtUGT85A5_UGT85A5__UDP-glucosyl transferase 85A5	2.49193	0.00106628	128.91	23.774	450.502
247463_at	At5g62210	Embryo-specific protein 3, (ATS3)	2.47984	0.00131834	4.46117	0.739958	22.2728
265269_at	At2g42950	Magnesium transporter CorA-like family protein	2.46718	0.00061388	189.417	34.0582	1497.96
261026_at	At1g01240	unknown protein; BEST Arabidopsis thaliana protein match is: unknown protein (TAIR:AT2G46550.1); Has 35333 Blast hits to 34131 proteins in 2444 species: Archae - 798; Bacteria - 22429; Metazoa - 974; Fungi - 991; Plants - 531; Viruses - 0; Other Eukaryotes - 9610 (source: NCBI BLink).	2.46592	8.11441e-05	336.651	60.9658	1619.75
258845_at	At3g03150	unknown protein; FUNCTIONS IN: molecular_function unknown; INVOLVED IN: biological_process unknown; LOCATED IN: mitochondrion; EXPRESSED IN: 22 plant structures; EXPRESSED DURING: 13 growth stages; BEST Arabidopsis thaliana protein match is: unknown protein (TAIR:AT5G17165.1); Has 39 Blast hits to 39 proteins in 11 species: Archae - 0; Bacteria - 0; Metazoa - 0; Fungi - 0; Plants - 39; Viruses - …	2.45361	0.000144839	711.758	128.446	2552.13
249937_at	At5g22470	NAD+ ADP-ribosyltransferases;NAD+ ADP-ribosyltransferases	2.4515	0.000399401	1851.3	339.755	6871.05
260833_at	At1g06800	PLA-I{gamma}1__alpha/beta-Hydrolases superfamily protein	2.4369	0.00344124	5.10843	0.958984	25.8829
247883_at	At5g57790	unknown protein; Has 13 Blast hits to 11 proteins in 5 species: Archae - 0; Bacteria - 0; Metazoa - 0; Fungi - 0; Plants - 13; Viruses - 0; Other Eukaryotes - 0 (source: NCBI BLink).	2.43679	8.70619e-05	264.296	48.9076	2054.71
255723_at	At3g29575	AFP3__ABI five binding protein 3	2.43557	0.00350036	33.607	6.57344	198.798
247293_at	At5g64510	unknown protein; FUNCTIONS IN: molecular_function unknown; INVOLVED IN: biological_process unknown; LOCATED IN: endomembrane system; EXPRESSED IN: 17 plant structures; EXPRESSED DURING: 10 growth stages; Has 35333 Blast hits to 34131 proteins in 2444 species: Archae - 798; Bacteria - 22429; Metazoa - 974; Fungi - 991; Plants - 531; Viruses - 0; Other Eukaryotes - 9610 (source: NCBI BLink).	2.43035	8.21997e-05	74.0031	13.7853	141.413
260994_at	At1g12130	Flavin-binding monooxygenase family protein	2.42305	8.6842e-05	180.396	33.4221	678.641
260897_at	At1g29330	AERD2_ATERD2_ERD2__ER lumen protein retaining receptor family protein	2.42074	0.000131484	228.266	42.6723	423.62
251105_at	At5g01730	ATSCAR4_SCAR4_WAVE3__SCAR family protein 4	2.41923	0.0240198	8.74922	2.04809	54.1468
264758_at	At1g61340	F-box family protein	2.41708	0.00066327	133.715	24.7598	1313.92
265949_at	At2g18540	RmlC-like cupins superfamily protein	2.40985	0.00052264	31.3746	6.18173	272.152
256338_at	At1g72100	late embryogenesis abundant domain-containing protein / LEA domain-containing protein	2.4088	0.00106628	789.59	150.135	4932.5
260010_at	At1g68020	ATTPS6_TPS6__UDP-Glycosyltransferase / trehalose-phosphatase family protein	2.40542	0.000172037	251.751	47.6295	542.725
266009_at	At2g37420	ATP binding microtubule motor family protein	2.39513	0.0233942	10.7297	2.40107	8.09031
253884_at	At4g27670	HSP21__heat shock protein 21	2.38806	0.0436782	6.99515	0.930588	264.537
263881_at	At2g21820	unknown protein; Has 45 Blast hits to 45 proteins in 13 species: Archae - 0; Bacteria - 0; Metazoa - 0; Fungi - 0; Plants - 45; Viruses - 0; Other Eukaryotes - 0 (source: NCBI BLink).	2.38271	0.00142737	4588.27	886.267	9696.88
265675_at	At2g32120	HSP70T-2__heat-shock protein 70T-2	2.38166	0.000193843	401.918	77.3001	2816.78
251658_at	At3g57020	Calcium-dependent phosphotriesterase superfamily protein	2.37965	0.000134291	1096.12	212.366	5541.78
247717_at	At5g59320	LTP3__lipid transfer protein 3	2.37549	0.0015905	46.5067	8.9665	6.17904
248332_at	At5g52640	ATHS83_AtHsp90-1_ATHSP90.1_HSP81-1_HSP81.1_HSP83_HSP90.1__heat shock protein 90.1	2.37405	0.000399401	1257.46	252.81	4361.99
248657_at	At5g48570	ATFKBP65_FKBP65_ROF2__FKBP-type peptidyl-prolyl cis-trans isomerase family protein	2.3729	0.000148443	89.5593	17.3084	97.0158
250118_at	At5g16460	Putative adipose-regulatory protein (Seipin)	2.3719	0.00146616	133.4	25.4656	855.819
247374_at	At5g63190	MA3 domain-containing protein	2.37189	8.6842e-05	1482.44	286.947	3300.39
258092_at	At3g14595	Ribosomal protein L18ae family	2.37054	8.11441e-05	1640.36	320.422	5948.68
259615_at	At1g47980	unknown protein; FUNCTIONS IN: molecular_function unknown; INVOLVED IN: biological_process unknown; LOCATED IN: endomembrane system; EXPRESSED IN: 6 plant structures; EXPRESSED DURING: 4 anthesis, F mature embryo stage, petal differentiation and expansion stage, E expanded cotyledon stage; BEST Arabidopsis thaliana protein match is: unknown protein (TAIR:AT3G62730.1); Has 169 Blast hits to 169 pr…	2.36852	0.000922683	1888.97	364.415	2935.58
263385_at	At2g40170	ATEM6_EM6_GEA6__Stress induced protein	2.36283	0.0152139	4009.62	796.684	12776.4
259426_at	At1g01470	LEA14_LSR3__Late embryogenesis abundant protein	2.35245	0.000131484	1305.73	257.107	6012.3
258327_at	At3g22640	PAP85__cupin family protein	2.34934	0.00532583	5030.77	987.366	13159
263352_at	At2g22080	unknown protein; Has 96314 Blast hits to 34847 proteins in 1702 species: Archae - 612; Bacteria - 27969; Metazoa - 24311; Fungi - 12153; Plants - 4409; Viruses - 1572; Other Eukaryotes - 25288 (source: NCBI BLink).	2.34884	0.000131484	139.721	27.4329	444.506
258402_at	At3g15450	Aluminium induced protein with YGL and LRDR motifs	2.34603	0.000254119	163.427	32.6646	445.988
246335_at	At3g44880	ACD1_LLS1_PAO__Pheophorbide a oxygenase family protein with Rieske [2Fe-2S] domain	2.34511	0.00528801	45.6007	10.393	360.974
257859_at	At3g12955	SAUR-like auxin-responsive protein family	2.33302	0.00352643	242.543	51.4223	1031.77
250010_at	At5g18450	Integrase-type DNA-binding superfamily protein	2.33244	0.000425789	612.142	121.652	2519.36
245976_at	At5g13080	ATWRKY75_WRKY75__WRKY DNA-binding protein 75	2.32936	0.048984	12.6984	2.8805	3.10497
261901_at	At1g80920	J8__Chaperone DnaJ-domain superfamily protein	2.32419	8.6842e-05	533.319	107.559	3271.11
258727_at	At3g11930	Adenine nucleotide alpha hydrolases-like superfamily protein	2.31222	0.000336948	1373	279.86	5801.64
260014_at	At1g68010	ATHPR1_HPR__hydroxypyruvate reductase	2.31001	0.000133902	231.195	46.3793	238.421
248188_at	At5g54070	AT-HSFA9_HSFA9__heat shock transcription factor A9	2.29814	0.000777702	30.0257	6.15342	2572.88
260088_at	At1g73190	ALPHA-TIP_TIP3;1__Aquaporin-like superfamily protein	2.29812	0.0353692	4732.94	974.415	9481.09
267386_at	At2g44430	DNA-binding bromodomain-containing protein	2.28501	0.00554215	11.2828	2.63436	16.3881
250028_at	At5g18130	unknown protein; BEST Arabidopsis thaliana protein match is: unknown protein (TAIR:AT3G03870.2); Has 1807 Blast hits to 1807 proteins in 277 species: Archae - 0; Bacteria - 0; Metazoa - 736; Fungi - 347; Plants - 385; Viruses - 0; Other Eukaryotes - 339 (source: NCBI BLink).	2.27944	0.0016773	123.181	25.1004	1496.58
245314_at	At4g16745	Exostosin family protein	2.27411	0.0168408	17.3099	3.7	15.9188
260917_at	At1g02700	unknown protein; FUNCTIONS IN: molecular_function unknown; INVOLVED IN: biological_process unknown; LOCATED IN: mitochondrion; BEST Arabidopsis thaliana protein match is: unknown protein (TAIR:AT4G02140.1); Has 49 Blast hits to 49 proteins in 21 species: Archae - 0; Bacteria - 0; Metazoa - 10; Fungi - 6; Plants - 29; Viruses - 0; Other Eukaryotes - 4 (source: NCBI BLink).	2.26482	0.000565856	2168.71	455.714	5444.5
264887_at	At1g23120	Polyketide cyclase/dehydrase and lipid transport superfamily protein	2.25943	0.000434821	97.5071	20.2321	345.78
267313_at	At2g34740	Protein phosphatase 2C family protein	2.24865	0.0252839	243.616	52.198	3160.65
267075_at	At2g41070	ATBZIP12_DPBF4_EEL__Basic-leucine zipper (bZIP) transcription factor family protein	2.24539	0.000144839	92.3301	19.4881	502.468
262290_at	At1g70985	hydroxyproline-rich glycoprotein family protein	2.23973	0.0101771	128.39	26.9862	143.004
248210_at	At5g54000	2-oxoglutarate (2OG) and Fe(II)-dependent oxygenase superfamily protein	2.22749	0.00186552	137.064	29.0259	1424.21
265425_at	At2g20770	GCL2__GCR2-like 2	2.22436	6.81588e-05	93.7997	20.0896	572.979
258339_at	At3g16120	Dynein light chain type 1 family protein	2.22411	0.00270908	766.953	164.826	1773.6
263363_at	At2g03850	Late embryogenesis abundant protein (LEA) family protein	2.22131	0.0195571	4.92708	1.05038	5.85375
267041_at	At2g34315	Avirulence induced gene (AIG1) family protein	2.22086	0.000474889	178.809	38.1805	796.64
245602_at	At4g14270	Protein containing PAM2 motif which mediates interaction with the PABC domain of polyadenyl binding proteins.	2.21833	8.6842e-05	965.219	207.46	799.996
266984_at	At2g39570	ACT domain-containing protein	2.21796	0.000188073	535.621	114.977	1148.24
246016_at	At5g10720	AHK5_CKI2_HK5__histidine kinase 5	2.21669	0.00729895	6.09128	1.31377	32.5613
251576_at	At3g58200	TRAF-like family protein	2.21104	0.00695915	60.3334	13.0445	118.295
267263_at	At2g23110	Late embryogenesis abundant protein, group 6	2.19799	6.99602e-05	4266.85	930.839	5787.46
254833_s_at	At4g12280 At4g12290	copper amine oxidase family protein	2.19167	0.000336948	218.497	47.2996	1545.1
266126_at	At2g45040	Matrixin family protein	2.19017	0.0169356	15.0407	3.69624	403.413
264972_at	At1g67370	ASY1_ATASY1__DNA-binding HORMA family protein	2.18742	0.00918369	9.93762	2.27161	5.06037
267212_at	At2g44060	Late embryogenesis abundant protein, group 2	2.18634	0.000355893	82.7882	18.1459	49.4975
262153_at	262153_at		2.18594	0.0106955	34.0003	8.6281	33.8217
247964_at	At5g56600	PFN3_PRF3__profilin 3	2.18195	0.000256797	296.135	65.07	101.937
249065_at	At5g44260	Zinc finger C-x8-C-x5-C-x3-H type family protein	2.16924	0.000395432	125.971	27.7211	154.111
254553_at	At4g19530	disease resistance protein (TIR-NBS-LRR class) family	2.16742	0.0353612	9.74311	2.95671	9.97729
248050_at	At5g56100	glycine-rich protein / oleosin	2.15826	0.000144839	1797.93	403.451	5151.96
264217_at	At1g60190	ARM repeat superfamily protein	2.15709	0.00432579	132.162	29.0847	32.3115
263374_at	At2g20560	DNAJ heat shock family protein	2.14007	0.000806666	201.851	47.3244	1743.28
265211_at	At2g36640	ATECP63_ECP63__embryonic cell protein 63	2.13933	0.000382757	3119.71	724.523	4011.51
265266_at	At2g42890	AML2_ML2__MEI2-like 2	2.139	0.000425789	123.176	27.898	276.842
253158_at	At4g35780	ACT-like protein tyrosine kinase family protein	2.13875	0.000798913	84.1835	19.5639	73.5406
250882_at	At5g04000	unknown protein; FUNCTIONS IN: molecular_function unknown; INVOLVED IN: biological_process unknown; LOCATED IN: cellular_component unknown; EXPRESSED IN: inflorescence meristem, hypocotyl.	2.13343	0.000173209	680.67	152.924	2156.77
246055_at	At5g08380	AGAL1_AtAGAL1__alpha-galactosidase 1	2.11385	0.000325923	190.764	44.0058	44.9648
267286_at	At2g23640	RTNLB13__Reticulan like protein B13	2.10372	0.00103943	728.074	168.898	2422.94
247421_at	At5g62800	Protein with RING/U-box and TRAF-like domains	2.10146	0.00300624	206.341	48.2799	413.857
258392_at	At3g15400	ATA20__anther 20	2.09908	0.003911	26.4091	6.30641	26.8399
261059_at	At1g01250	Integrase-type DNA-binding superfamily protein	2.09613	0.0152606	12.8605	3.23697	67.505
266278_at	At2g29300	NAD(P)-binding Rossmann-fold superfamily protein	2.08984	0.00609545	218.928	51.3816	2716.43
257985_at	At3g20810	2-oxoglutarate (2OG) and Fe(II)-dependent oxygenase superfamily protein	2.08349	0.000399401	454.836	107.444	341.575
251962_at	At3g53420	PIP2_PIP2;1_PIP2A__plasma membrane intrinsic protein 2A	2.06861	0.00168197	50.8661	12.147	34.9215
251110_at	At5g01260	Carbohydrate-binding-like fold	2.06705	0.00420538	7.35889	1.64911	14.0055
252361_at	At3g48490	unknown protein; Has 16 Blast hits to 16 proteins in 7 species: Archae - 0; Bacteria - 0; Metazoa - 0; Fungi - 1; Plants - 15; Viruses - 0; Other Eukaryotes - 0 (source: NCBI BLink).	2.06517	0.0260489	13.0154	3.91688	2.33371
265321_at	At2g18280	AtTLP2_TLP2__tubby like protein 2	2.06489	0.000128766	131.418	31.4077	276.809
265902_at	At2g25590	Plant Tudor-like protein	2.06421	0.000234862	46.594	11.2889	34.8385
264522_at	At1g10050	glycosyl hydrolase family 10 protein / carbohydrate-binding domain-containing protein	2.06114	0.000131484	36.1431	8.7089	14.3069
261879_at	At1g50520	CYP705A27__cytochrome P450, family 705, subfamily A, polypeptide 27	2.05518	0.00330156	22.2625	5.92744	37.6941
254415_at	At4g21326	ATSBT3.12_SBT3.12__subtilase 3.12	2.05449	0.0232275	24.0262	7.15342	35.4448
263883_at	At2g21830	Cysteine/Histidine-rich C1 domain family protein	2.05191	0.0143785	6.45113	1.67193	9.7709
257941_at	At3g21800	UGT71B8__UDP-glucosyl transferase 71B8	2.05158	0.0401302	18.9818	4.68312	22.6793
261957_at	At1g64660	ATMGL_MGL__methionine gamma-lyase	2.0502	0.000695758	308.008	74.3559	732.178
251931_at	At3g53950	glyoxal oxidase-related protein	2.0502	0.0108363	31.9553	7.72531	27.1235
248831_at	At5g47160	YDG/SRA domain-containing protein	2.04515	0.00335253	47.6906	12.0804	69.219
259217_at	At3g03620	MATE efflux family protein	2.04371	0.00173811	223.114	55.1394	670.617
263138_at	At1g65090	unknown protein; FUNCTIONS IN: molecular_function unknown; INVOLVED IN: biological_process unknown; LOCATED IN: cellular_component unknown; BEST Arabidopsis thaliana protein match is: unknown protein (TAIR:AT5G36100.1).	2.02429	6.81588e-05	1203.06	295.451	3643.45
261065_at	At1g07500	unknown protein; Has 4 Blast hits to 4 proteins in 3 species: Archae - 0; Bacteria - 0; Metazoa - 0; Fungi - 0; Plants - 4; Viruses - 0; Other Eukaryotes - 0 (source: NCBI BLink).	2.023	0.0148995	437.603	107.303	6226.99
258224_at	At3g15670	Late embryogenesis abundant protein (LEA) family protein	2.02284	0.00156726	5953.32	1495.48	14527.1
259167_at	At3g01570	Oleosin family protein	2.02187	0.000552975	2761.2	678.116	9449.85
248435_at	At5g51210	OLEO3__oleosin3	2.0155	8.6842e-05	342.437	84.8349	1125.44
255236_at	At4g05520	ATEHD2_EHD2__EPS15 homology domain 2	2.01393	0.00352686	49.4802	12.742	15.6664
264078_at	At2g28470	BGAL8__beta-galactosidase 8	2.00433	0.00117211	179.704	43.9715	39.4263
262148_at	At1g52560	HSP20-like chaperones superfamily protein	2.0022	0.00920595	232.037	59.9888	3374.7
258347_at	At3g17520	Late embryogenesis abundant protein (LEA) family protein	1.99985	0.000185697	3769.66	946.752	9132.27
250259_at	At5g13800	CRN1_PPH__pheophytinase	1.99503	0.00042233	385.989	97.4997	2909.46
252320_at	At3g48580	XTH11__xyloglucan endotransglucosylase/hydrolase 11	1.99385	0.000987472	334.418	83.7271	241.866
253870_at	At4g27530	unknown protein; BEST Arabidopsis thaliana protein match is: unknown protein (TAIR:AT5G53895.1); Has 14 Blast hits to 14 proteins in 3 species: Archae - 0; Bacteria - 0; Metazoa - 0; Fungi - 0; Plants - 14; Viruses - 0; Other Eukaryotes - 0 (source: NCBI BLink).	1.98639	0.00142221	1232.2	308.507	6413.41
261663_at	At1g18330	EPR1_RVE7__Homeodomain-like superfamily protein	1.97929	0.00020939	198.092	50.4407	206.1
257853_at	At3g12960	unknown protein; Has 44 Blast hits to 44 proteins in 14 species: Archae - 0; Bacteria - 0; Metazoa - 0; Fungi - 0; Plants - 44; Viruses - 0; Other Eukaryotes - 0 (source: NCBI BLink).	1.97728	0.005921	2123.25	535.278	7710.53
253475_at	At4g32290	Core-2/I-branching beta-1,6-N-acetylglucosaminyltransferase family protein	1.97705	0.000256797	254.059	64.5377	511.701
251263_at	At3g62190	Chaperone DnaJ-domain superfamily protein	1.97532	0.000565856	378.3	97.775	372.15
259235_at	At3g11600	unknown protein; FUNCTIONS IN: molecular_function unknown; INVOLVED IN: response to karrikin; EXPRESSED IN: 21 plant structures; EXPRESSED DURING: 12 growth stages; BEST Arabidopsis thaliana protein match is: unknown protein (TAIR:AT5G06270.1); Has 171 Blast hits to 171 proteins in 15 species: Archae - 0; Bacteria - 0; Metazoa - 0; Fungi - 0; Plants - 171; Viruses - 0; Other Eukaryotes - 0 (sourc…	1.97429	0.000922683	219.496	56.0903	33.7213
253238_at	At4g34480	O-Glycosyl hydrolases family 17 protein	1.96712	0.00942015	47.8187	12.4105	174.709
266462_at	At2g47770	ATTSPO__TSPO(outer membrane tryptophan-rich sensory protein)-related	1.96374	0.00177385	1585.17	392.951	8484.78
264889_at	At1g23050	hydroxyproline-rich glycoprotein family protein	1.96368	0.00268477	71.1583	17.5836	260.959
258336_at	At3g16050	A37_ATPDX1.2_PDX1.2__pyridoxine biosynthesis 1.2	1.96292	0.000150283	409.775	105.295	207.981
261482_at	At1g14530	THH1__Protein of unknown function (DUF1084)	1.95891	0.000405706	201.394	52.854	998.048
251731_at	At3g56350	Iron/manganese superoxide dismutase family protein	1.95492	0.00165981	3018.81	766.545	9750.85
257615_at	At3g26510	Octicosapeptide/Phox/Bem1p family protein	1.95298	0.000264079	113.748	29.4229	90.6114
255811_at	At4g10250	ATHSP22.0__HSP20-like chaperones superfamily protein	1.95221	0.000303101	280.89	71.4354	522.48
250074_at	At5g17310	AtUGP2_UGP2__UDP-glucose pyrophosphorylase 2	1.94426	8.95033e-05	406.797	105.693	694.953
257239_at	257239_at		1.94341	0.00215078	613.571	161.901	230.426
245335_at	At4g16160	ATOEP16-2_ATOEP16-S__Mitochondrial import inner membrane translocase subunit Tim17/Tim22/Tim23 family protein	1.94336	0.000192818	2806.17	729.296	8239.52
259132_at	At3g02250	O-fucosyltransferase family protein	1.94173	0.00126729	19.0073	4.94743	29.2825
265230_s_at	At2g07707 AtMg00480	Plant mitochondrial ATPase, F0 complex, subunit 8 protein	1.94055	0.00212501	135.284	35.3912	160.19
263753_at	At2g21490	LEA__dehydrin LEA	1.93585	0.00145636	4198.2	1096.53	12500.1
255840_at	At2g33520	unknown protein; Has 68 Blast hits to 68 proteins in 18 species: Archae - 0; Bacteria - 0; Metazoa - 8; Fungi - 2; Plants - 58; Viruses - 0; Other Eukaryotes - 0 (source: NCBI BLink).	1.93483	0.0337069	233.197	62.6627	3060.12
247668_at	At5g60100	APRR3_PRR3__pseudo-response regulator 3	1.93365	0.00020939	177.615	46.5271	299.157
244950_at	AtMg00160	COX2__cytochrome oxidase 2	1.93184	0.000993587	284.236	75.7337	501.719
248553_at	At5g50170	C2 calcium/lipid-binding and GRAM domain containing protein	1.93175	0.000739125	134.954	35.1355	2241.85
260668_at	At1g19530	unknown protein; FUNCTIONS IN: molecular_function unknown; INVOLVED IN: N-terminal protein myristoylation, anaerobic respiration; LOCATED IN: cellular_component unknown; EXPRESSED IN: leaf apex, inflorescence meristem, hypocotyl, root, flower; EXPRESSED DURING: petal differentiation and expansion stage; Has 47 Blast hits to 47 proteins in 13 species: Archae - 0; Bacteria - 0; Metazoa - 0; Fungi -…	1.9233	0.00114712	870.907	230.975	3203.15
257737_at	At3g27440	UKL5__uridine kinase-like 5	1.91718	0.00282684	34.9954	9.26904	111.121
260169_at	At1g71990	ATFT4_ATFUT13_FT4-M_FUCTC_FUT13__fucosyltransferase 13	1.91533	0.000256797	42.9966	11.4632	32.7531
260875_at	At1g21410	SKP2A__F-box/RNI-like superfamily protein	1.91205	0.000185697	195.81	51.7729	941.728
260248_at	At1g74310	ATHSP101_HOT1_HSP101__heat shock protein 101	1.91185	0.0330952	128.17	37.0115	2429.26
258473_s_at	At3g02610 At3g02620	Plant stearoyl-acyl-carrier-protein desaturase family protein	1.9099	0.00100547	147.495	39.1288	95.6689
248125_at	At5g54740	SESA5__seed storage albumin 5	1.90888	0.0225105	3861.67	1033.77	13974.1
253302_at	At4g33660	unknown protein; Has 30201 Blast hits to 17322 proteins in 780 species: Archae - 12; Bacteria - 1396; Metazoa - 17338; Fungi - 3422; Plants - 5037; Viruses - 0; Other Eukaryotes - 2996 (source: NCBI BLink).	1.90872	0.000391239	68.8137	18.8299	184.536
247672_at	At5g60220	TET4__tetraspanin4	1.90859	0.000351806	382.584	101.872	2014.27
261169_at	At1g04920	ATSPS3F_SPS3F__sucrose phosphate synthase 3F	1.90587	0.000827298	148.277	39.6266	357.729
254211_at	At4g23570	SGT1A__phosphatase-related	1.90457	0.000161427	216.319	57.7572	86.8261
246669_at	At5g30500	Nucleotide-diphospho-sugar transferases superfamily protein	1.9037	0.0428358	19.3613	6.01206	46.6319
245089_at	At2g45290	Transketolase	1.88899	0.000252264	288.354	77.1968	1240.36
256827_at	At3g18570	Oleosin family protein	1.88835	0.000649868	148.708	40.1037	1903.17
259728_at	At1g60970	SNARE-like superfamily protein	1.87983	0.000437373	142.818	38.6886	216.951
247393_at	At5g63130	Octicosapeptide/Phox/Bem1p family protein	1.8797	0.000533967	94.1117	25.5571	122.538
262014_at	At1g35660	unknown protein; FUNCTIONS IN: molecular_function unknown; INVOLVED IN: biological_process unknown; LOCATED IN: plasma membrane; EXPRESSED IN: 19 plant structures; EXPRESSED DURING: 11 growth stages; Has 309 Blast hits to 256 proteins in 99 species: Archae - 0; Bacteria - 11; Metazoa - 192; Fungi - 12; Plants - 36; Viruses - 0; Other Eukaryotes - 58 (source: NCBI BLink).	1.87618	0.000148443	90.9934	24.826	82.7662
250575_at	At5g08240	unknown protein; BEST Arabidopsis thaliana protein match is: unknown protein (TAIR:AT5G23160.1); Has 69 Blast hits to 69 proteins in 10 species: Archae - 0; Bacteria - 1; Metazoa - 0; Fungi - 0; Plants - 68; Viruses - 0; Other Eukaryotes - 0 (source: NCBI BLink).	1.87585	0.00304336	107.027	28.6102	385.456
259057_at	At3g03310	ATLCAT3_LCAT3__lecithin:cholesterol acyltransferase 3	1.86075	0.000131484	173.746	47.4878	947.665
258939_at	At3g10020	unknown protein; FUNCTIONS IN: molecular_function unknown; INVOLVED IN: response to oxidative stress, anaerobic respiration; LOCATED IN: cellular_component unknown; EXPRESSED IN: 23 plant structures; EXPRESSED DURING: 13 growth stages; Has 30201 Blast hits to 17322 proteins in 780 species: Archae - 12; Bacteria - 1396; Metazoa - 17338; Fungi - 3422; Plants - 5037; Viruses - 0; Other Eukaryotes - …	1.85197	0.000144839	1177.07	326.587	6283.17
260272_at	At1g80570	RNI-like superfamily protein	1.85189	0.000259647	56.7491	15.7894	167.026
245436_at	At4g16620	nodulin MtN21 /EamA-like transporter family protein	1.84404	0.00825665	76.1112	21.207	954.66
261374_at	At1g52990	thioredoxin family protein	1.84151	0.0300796	8.33675	2.68752	7.20893
260967_at	At1g12230	Aldolase superfamily protein	1.84095	0.00283539	70.2652	19.4813	10.8335
264941_at	At1g60680	NAD(P)-linked oxidoreductase superfamily protein	1.83643	0.00226301	159.572	44.7035	1380.2
247793_at	At5g58650	PSY1__plant peptide containing sulfated tyrosine 1	1.83486	0.00357334	182.796	53.0236	696.907
258774_at	At3g10740	ARAF_ARAF1_ASD1_ATASD1__alpha-L-arabinofuranosidase 1	1.82505	0.000280442	206.931	58.39	435.319
256832_at	At3g22880	ARLIM15_ATDMC1_DMC1__DNA repair (Rad51) family protein	1.82019	0.0111067	77.8931	21.6248	5.75179
259318_at	At3g01100	ATHYP1_HYP1__hypothetical protein 1	1.81479	0.00127322	148.214	42.4208	240.898
260716_at	At1g48130	ATPER1_PER1__1-cysteine peroxiredoxin 1	1.80918	0.00194447	3961.77	1130.75	8771.46
256114_at	At1g16850	unknown protein; FUNCTIONS IN: molecular_function unknown; INVOLVED IN: response to salt stress; LOCATED IN: endomembrane system; EXPRESSED IN: leaf apex, leaf whorl, male gametophyte, flower, leaf; EXPRESSED DURING: LP.06 six leaves visible, LP.04 four leaves visible, LP.10 ten leaves visible, petal differentiation and expansion stage, LP.08 eight leaves visible; BEST Arabidopsis thaliana protei…	1.8026	0.000785069	328.205	96.5814	2358.16
260144_at	At1g71960	ABCG25_ATABCG25__ATP-binding casette family G25	1.8017	0.00298412	59.3421	17.7719	28.4086
262854_at	At1g20870	HSP20-like chaperones superfamily protein	1.796	0.00675868	21.1475	5.94385	243.808
250926_at	At5g03555	permease, cytosine/purines, uracil, thiamine, allantoin family protein	1.79513	0.00149585	22.874	6.67489	16.685
248759_at	At5g47610	RING/U-box superfamily protein	1.79406	0.0168408	28.9178	8.24269	17.8363
251885_at	At3g54050	HCEF1__high cyclic electron flow 1	1.79102	0.00188915	64.7061	19.3411	118.89
249754_at	At5g24530	DMR6__2-oxoglutarate (2OG) and Fe(II)-dependent oxygenase superfamily protein	1.78707	0.00183278	43.8917	12.6601	124.375
266654_at	At2g25890	Oleosin family protein	1.78452	0.00525115	1527.79	444.696	6842.14
246244_at	At4g37250	Leucine-rich repeat protein kinase family protein	1.78041	0.00132429	39.885	11.5809	69.2951
250776_at	At5g05320	FAD/NAD(P)-binding oxidoreductase family protein	1.77744	0.000161427	233.55	67.8207	1699.51
252973_s_at	At4g38740	ROC1__rotamase CYP 1	1.77409	0.000514497	1619.84	481.05	6104.23
263442_at	At2g28605	Photosystem II reaction center PsbP family protein	1.77137	0.0175644	12.6133	3.43379	9.54497
248193_at	At5g54080	HGO__homogentisate 1,2-dioxygenase	1.76965	0.000193843	227.635	66.9187	1196.13
248505_at	At5g50360	unknown protein; BEST Arabidopsis thaliana protein match is: unknown protein (TAIR:AT3G48510.1); Has 1807 Blast hits to 1807 proteins in 277 species: Archae - 0; Bacteria - 0; Metazoa - 736; Fungi - 347; Plants - 385; Viruses - 0; Other Eukaryotes - 339 (source: NCBI BLink).	1.76889	0.00263464	221.961	63.8566	1075.37
247352_at	At5g63650	SNRK2-5_SNRK2.5_SRK2H__SNF1-related protein kinase 2.5	1.76748	0.0417664	12.7163	4.68984	13.4147
245903_at	At5g11100	ATSYTD_NTMC2T2.2_NTMC2TYPE2.2_SYT4_SYTD__Calcium-dependent lipid-binding (CaLB domain) family protein	1.76536	0.000507198	139.129	40.8924	164.384
247863_at	At5g57900	SKIP1__SKP1 interacting partner 1	1.76523	0.0003336	524.075	154.287	2916.91
267500_s_at	At2g44890 At2g45510	CYP704A1__cytochrome P450, family 704, subfamily A, polypeptide 1	1.76437	0.000252264	464.269	136.765	1809.88
262185_at	At1g77950	AGL67__AGAMOUS-like 67	1.76242	0.000752301	95.8476	28.3204	960.573
247025_at	At5g67030	ABA1_ATABA1_ATZEP_IBS3_LOS6_NPQ2_ZEP__zeaxanthin epoxidase (ZEP) (ABA1)	1.76221	0.000399401	426.875	124.538	2008.28
250648_at	At5g06760	LEA4-5__Late Embryogenesis Abundant 4-5	1.76122	0.000552975	5956.22	1765.01	12010.8
262310_at	At1g70840	MLP31__MLP-like protein 31	1.75511	0.00165395	859.714	254.145	4461.83
264580_at	At1g05340	unknown protein; FUNCTIONS IN: molecular_function unknown; INVOLVED IN: biological_process unknown; LOCATED IN: chloroplast; EXPRESSED IN: 14 plant structures; EXPRESSED DURING: 7 growth stages; BEST Arabidopsis thaliana protein match is: unknown protein (TAIR:AT2G32210.1); Has 189 Blast hits to 189 proteins in 27 species: Archae - 0; Bacteria - 0; Metazoa - 0; Fungi - 21; Plants - 168; Viruses -…	1.74863	0.00544169	232.347	68.9278	5305.5
254594_at	At4g18930	RNA ligase/cyclic nucleotide phosphodiesterase family protein	1.74696	0.000256797	121.892	36.155	189.324
262164_at	At1g78070	Transducin/WD40 repeat-like superfamily protein	1.74181	0.00168197	231.16	68.1977	755.578
264854_at	At2g17450	RHA3A__RING-H2 finger A3A	1.74141	0.00695915	61.1917	19.7121	419.256
254440_at	At4g21020	Late embryogenesis abundant protein (LEA) family protein	1.74036	0.000131484	1896.18	568.208	7245.46
264612_at	At1g04560	AWPM-19-like family protein	1.73685	0.0013442	4902.4	1488.98	11938.2
259500_at	At1g15740	Leucine-rich repeat family protein	1.73609	0.00105982	147.125	44.7903	1137.54
266910_at	At2g45920	U-box domain-containing protein	1.73587	0.0220821	31.4521	9.60192	30.8661
248296_at	At5g53090	NAD(P)-binding Rossmann-fold superfamily protein	1.73545	0.000294177	36.7344	10.923	25.3911
255483_at	At4g02500	ATXT2_XT2_XXT2__UDP-xylosyltransferase 2	1.73536	0.000325292	165.609	49.6174	269.895
254299_at	At4g22920	ATNYE1_NYE1__non-yellowing 1	1.7342	0.00014233	484.763	146.061	5382.7
247095_at	At5g66400	ATDI8_RAB18__Dehydrin family protein	1.73385	0.00345058	5391.19	1655.74	15326.3
245301_at	At4g17190	FPS2__farnesyl diphosphate synthase 2	1.73257	0.0309108	25.217	7.4091	0.427579
262159_at	At1g52720	unknown protein; BEST Arabidopsis thaliana protein match is: unknown protein (TAIR:AT3G15630.1); Has 61 Blast hits to 61 proteins in 13 species: Archae - 0; Bacteria - 0; Metazoa - 0; Fungi - 0; Plants - 61; Viruses - 0; Other Eukaryotes - 0 (source: NCBI BLink).	1.73241	0.00052264	145.883	43.3377	97.3021
248818_at	At5g47040	LON2__lon protease 2	1.71784	0.000214413	435.816	133.681	675.36
255763_at	At1g16730	UP6__unknown protein 6	1.71198	0.00459727	1474.01	451.747	5042.03
250972_at	At5g02840	LCL1__LHY/CCA1-like 1	1.71056	6.81588e-05	185.006	56.521	507.381
263946_at	At2g36000	Mitochondrial transcription termination factor family protein	1.70596	0.000976142	181.472	55.6358	29.5684
250781_at	At5g05410	DREB2_DREB2A__DRE-binding protein 2A	1.70429	0.000392895	661.373	204.036	4060.33
257880_at	At3g16910	AAE7_ACN1__acyl-activating enzyme 7	1.70198	0.000341122	69.3226	21.2655	417.864
251838_at	At3g54940	Papain family cysteine protease	1.69975	0.000777702	4173.2	1280.58	9300.49
255418_at	At4g03200	catalytics	1.69884	0.000614144	382.834	118.039	2142.35
256193_at	At1g30200	F-box family protein	1.6973	0.000701993	180.101	55.7096	542.732
252542_at	At3g45770	Polyketide synthase, enoylreductase family protein	1.69562	8.8197e-05	238.736	73.9084	309.268
247953_at	At5g57260	CYP71B10__cytochrome P450, family 71, subfamily B, polypeptide 10	1.69555	0.000922683	239.85	74.1536	1999.86
261149_s_at	At1g19550 At1g19570	Glutathione S-transferase family protein	1.69449	0.000144839	636.444	196.874	1419.35
262128_at	At1g52690	Late embryogenesis abundant protein (LEA) family protein	1.69042	0.00107985	2970.07	930.068	11660.1
253682_at	At4g29640	Cytidine/deoxycytidylate deaminase family protein	1.68571	0.0376075	6.26702	1.933	10.7596
266555_at	At2g46270	GBF3__G-box binding factor 3	1.68205	0.000425789	116.521	36.6491	343.619
256537_at	At1g33340	ENTH/ANTH/VHS superfamily protein	1.68123	0.00188011	42.0389	13.0868	38.8543
258697_at	At3g09660	MCM8__minichromosome maintenance 8	1.68075	0.0126697	34.7577	10.8905	20.694
250755_at	At5g05750	DNAJ heat shock N-terminal domain-containing protein	1.67845	0.000247377	206.278	64.3826	343.716
257052_at	At3g15290	3-hydroxyacyl-CoA dehydrogenase family protein	1.67422	0.000131484	269.049	84.1647	489.059
261373_at	At1g53000	KDSB__Nucleotide-diphospho-sugar transferases superfamily protein	1.66965	0.000780685	344.721	108.33	245.774
247783_at	At5g58800	Quinone reductase family protein	1.6695	0.00618208	42.0016	13.3731	143.944
245099_at	At2g40830	RHC1A__RING-H2 finger C1A	1.66904	0.000172037	286.091	89.9719	298.801
246651_at	At5g35170	adenylate kinase family protein	1.66883	0.011584	42.0575	13.0324	31.457
259171_at	At3g03590	SWIB/MDM2 domain superfamily protein	1.66878	0.00624253	41.2313	12.7922	75.6424
247118_at	At5g65890	ACR1__ACT domain repeat 1	1.66425	0.00207987	245.137	77.0814	416.292
260915_at	At1g02660	alpha/beta-Hydrolases superfamily protein	1.66106	0.00483783	41.1361	12.8432	183.85
256225_at	At1g56220	Dormancy/auxin associated family protein	1.6605	0.000664633	1107.43	352.508	796.516
249869_at	At5g23050	AAE17__acyl-activating enzyme 17	1.65915	0.00241636	115.715	36.7485	286.223
252137_at	At3g50980	XERO1__dehydrin xero 1	1.65836	0.00115881	2311.01	729.677	8861.28
253163_at	At4g35750	SEC14 cytosolic factor family protein / phosphoglyceride transfer family protein	1.6583	0.000173209	1684.01	532.53	976.797
260616_at	At1g53280	Class I glutamine amidotransferase-like superfamily protein	1.65051	0.000144839	449.07	143.064	216.949
244940_at	AtCg00905 AtCg01230	RPS12_RPS12C__ribosomal protein S12C	1.64206	0.00052264	554.992	178.072	345.133
258026_at	At3g19290	ABF4_AREB2__ABRE binding factor 4	1.64029	0.00245154	44.2408	14.3681	73.9272
256244_at	At3g12520	SULTR4;2__sulfate transporter 4;2	1.63571	0.00134366	27.2824	8.72484	11.464
256073_at	At1g18100	E12A11_MFT__PEBP (phosphatidylethanolamine-binding protein) family protein	1.63534	0.00757574	253.889	81.7093	379.005
257966_at	At3g19800	Protein of unknown function (DUF177)	1.63177	0.0211972	71.5935	22.8577	13.3728
260797_at	At1g78390	ATNCED9_NCED9__nine-cis-epoxycarotenoid dioxygenase 9	1.62933	0.00899005	28.1658	9.62782	44.0339
258300_at	At3g23340	ckl10__casein kinase I-like 10	1.62719	0.000347235	150.697	48.7696	591.633
251350_at	At3g61040	CYP76C7__cytochrome P450, family 76, subfamily C, polypeptide 7	1.62599	0.0483774	21.0643	7.00174	1835.98
256354_at	At1g54870	NAD(P)-binding Rossmann-fold superfamily protein	1.6244	0.00537642	4572.61	1499.69	10179
260413_at	At1g69800	Cystathionine beta-synthase (CBS) protein	1.6225	0.000155575	627.556	203.222	2818.55
250016_at	At5g18100	CSD3__copper/zinc superoxide dismutase 3	1.62173	0.000336948	463.062	152.518	702.831
262882_at	At1g64900	CYP89_CYP89A2__cytochrome P450, family 89, subfamily A, polypeptide 2	1.61922	0.000425789	152.662	49.3687	512.345
266118_at	At2g02130	LCR68_PDF2.3__low-molecular-weight cysteine-rich 68	1.61891	0.00142579	178.383	58.0832	100.283
256513_at	At1g31480	SGR2__shoot gravitropism 2 (SGR2)	1.61789	0.00254997	53.8099	17.6238	192.965
253859_at	At4g27657	unknown protein; FUNCTIONS IN: molecular_function unknown; INVOLVED IN: biological_process unknown; LOCATED IN: endomembrane system; EXPRESSED IN: 15 plant structures; EXPRESSED DURING: 9 growth stages; BEST Arabidopsis thaliana protein match is: unknown protein (TAIR:AT5G54145.1); Has 30201 Blast hits to 17322 proteins in 780 species: Archae - 12; Bacteria - 1396; Metazoa - 17338; Fungi - 3422; …	1.61551	0.00253409	54.126	17.7706	134.846
255021_at	At4g10330	glycine-rich protein	1.61467	0.000783122	460.599	150.624	504.151
260357_at	At1g69260	AFP1__ABI five binding protein	1.61017	0.00778739	40.573	13.0215	206.425
266540_at	At2g35310	Transcriptional factor B3 family protein	1.60819	0.000659124	97.7942	32.077	35.3374
262495_at	At1g21780	BTB/POZ domain-containing protein	1.60518	0.00173811	110.376	35.8886	548.054
261144_s_at	At1g19660 At1g75380	Wound-responsive family protein	1.6043	0.000144839	1100.92	361.749	3240.82
248181_at	At5g54290	CcdA__cytochrome c biogenesis protein family	1.60257	0.000472647	150.839	50.3879	926.132
253322_at	At4g33980	FUNCTIONS IN: molecular_function unknown; INVOLVED IN: response to karrikin; LOCATED IN: cellular_component unknown; EXPRESSED IN: 24 plant structures; EXPRESSED DURING: 15 growth stages; BEST Arabidopsis thaliana protein match is: cold regulated gene 27 (TAIR:AT5G42900.3).	1.60169	0.00589964	201.205	66.1263	1104.65
255602_at	At4g01026	PYL7_RCAR2__PYR1-like 7	1.59864	0.000663866	45.7295	15.1556	381.045
245028_at	At2g26570	Plant protein of unknown function (DUF827)	1.59439	0.00679678	32.5437	11.3958	73.6352
251147_at	At3g63480	ATP binding microtubule motor family protein	1.59351	0.0399036	15.2885	5.60037	14.5971
258085_at	At3g26100	Regulator of chromosome condensation (RCC1) family protein	1.59168	0.00139676	89.3758	29.816	111.226
265536_at	At2g15880	Leucine-rich repeat (LRR) family protein	1.58875	0.0370336	15.9744	5.54889	33.7646
250556_at	At5g07920	ATDGK1_DGK1__diacylglycerol kinase1	1.58572	0.000479392	137.286	45.6009	223.332
260949_at	At1g06110	SKIP16__SKP1/ASK-interacting protein 16	1.58455	0.000161427	667.103	222.521	1122.37
261073_at	At1g07300	josephin protein-related	1.58259	0.0187263	18.9775	6.92846	43.8372
249978_at	At5g18850	unknown protein; FUNCTIONS IN: molecular_function unknown; INVOLVED IN: biological_process unknown; LOCATED IN: endomembrane system; EXPRESSED IN: 23 plant structures; EXPRESSED DURING: 13 growth stages; Has 1807 Blast hits to 1807 proteins in 277 species: Archae - 0; Bacteria - 0; Metazoa - 736; Fungi - 347; Plants - 385; Viruses - 0; Other Eukaryotes - 339 (source: NCBI BLink).	1.58062	0.000479392	83.8306	28.0088	61.5222
248710_at	At5g48480	Lactoylglutathione lyase / glyoxalase I family protein	1.58019	0.00093775	147.98	49.5355	0.759333
264352_at	At1g03270	CBS domain-containing protein with a domain of unknown function (DUF21)	1.57766	0.00116301	98.3407	32.7088	295.001
253168_at	At4g35070	SBP (S-ribonuclease binding protein) family protein	1.57581	0.00116301	81.1045	26.7899	102.816
247295_at	At5g64180	unknown protein; Has 1807 Blast hits to 1807 proteins in 277 species: Archae - 0; Bacteria - 0; Metazoa - 736; Fungi - 347; Plants - 385; Viruses - 0; Other Eukaryotes - 339 (source: NCBI BLink).	1.57512	0.000437373	65.6517	22.0318	41.9677
261720_at	At1g08460	ATHDA8_HDA08_HDA8__histone deacetylase 8	1.57062	0.000313595	327.953	110.411	304.415
258257_at	At3g26770	NAD(P)-binding Rossmann-fold superfamily protein	1.56968	0.000244566	347.86	117.738	1738.15
246944_at	At5g25450	Cytochrome bd ubiquinol oxidase, 14kDa subunit	1.56744	0.000772735	1073.91	360.207	1606.59
260278_at	At1g80590	ATWRKY66_WRKY66__WRKY DNA-binding protein 66	1.56613	0.0386018	7.42707	2.67605	1.92671
260498_at	At2g41710	Integrase-type DNA-binding superfamily protein	1.5646	0.000931123	196.288	66.3385	639.672
255521_at	At4g02280	ATSUS3_SUS3__sucrose synthase 3	1.56162	0.000857991	348.87	117.465	3525.52
262891_at	At1g79460	ATKS_ATKS1_GA2_KS_KS1__Terpenoid cyclases/Protein prenyltransferases superfamily protein	1.56086	0.0007804	37.0696	12.6383	88.444
257298_at	At3g28155	BEST Arabidopsis thaliana protein match is: ARM repeat superfamily protein (TAIR:AT2G35630.1); Has 19 Blast hits to 19 proteins in 8 species: Archae - 0; Bacteria - 0; Metazoa - 0; Fungi - 0; Plants - 19; Viruses - 0; Other Eukaryotes - 0 (source: NCBI BLink).	1.55955	0.0189824	7.99902	2.89224	102.275
267529_at	At2g45490	AtAUR3_AUR3__ataurora3	1.55952	0.0319711	16.8731	5.5559	6.20863
256130_at	At1g18170	FKBP-like peptidyl-prolyl cis-trans isomerase family protein	1.55908	0.000798913	54.477	18.678	38.3646
258498_at	At3g02480	Late embryogenesis abundant protein (LEA) family protein	1.55854	0.000780212	1205.11	409.913	3892.15
253543_at	At4g31270	sequence-specific DNA binding transcription factors	1.55645	0.00343028	32.5235	11.0631	469.098
252996_s_at	At4g38460	GGR__geranylgeranyl reductase	1.55546	0.00127608	100.872	34.0106	80.9668
250661_at	At5g07030	Eukaryotic aspartyl protease family protein	1.55473	0.00292831	22.2995	7.94348	40.266
244992_s_at	AtCg00900 AtCg01240	RPS7_RPS7.1__Ribosomal protein S7p/S5e family protein	1.55371	0.00887253	966.052	342.663	993.355
267126_s_at	At2g23590 At2g23600	ATMES8_MES8__methyl esterase 8	1.55198	0.000507198	115.856	38.9611	619.616
264175_at	At1g02050	LAP6__Chalcone and stilbene synthase family protein	1.55143	0.0048073	78.7179	26.6475	49.2318
261167_at	At1g04980	ATPDI10_ATPDIL2-2_PDI10_PDIL2-2__PDI-like 2-2	1.54997	0.00875304	248.273	83.3512	41.1632
263985_at	At2g42750	DNAJ heat shock N-terminal domain-containing protein	1.54818	0.00246903	77.4431	26.6061	1430.73
245420_at	At4g17410	DWNN domain, a CCHC-type zinc finger	1.54798	0.0121414	62.7362	22.1846	160.134
267029_at	At2g38460	ATIREG1_FPN1_IREG1__iron regulated 1	1.54624	0.0109616	66.6436	22.7675	122.18
255007_at	At4g10020	AtHSD5_HSD5__hydroxysteroid dehydrogenase 5	1.54571	0.00170669	881.805	296.701	3836.56
261181_at	At1g34580	Major facilitator superfamily protein	1.54566	0.00112235	62.988	21.7081	61.9142
266170_at	At2g39050	hydroxyproline-rich glycoprotein family protein	1.54385	0.0299206	23.4959	8.95772	241.111
263243_at	At2g31350	GLX2-5__glyoxalase 2-5	1.54342	0.000250951	275.8	94.6237	930.946
252424_at	At3g47610	transcription regulators;zinc ion binding	1.54266	0.000131382	285.572	98.0234	116.815
248290_at	248290_at		1.53995	0.0104224	53.1588	18.4578	27.2957
246786_at	At5g27410	D-aminoacid aminotransferase-like PLP-dependent enzymes superfamily protein	1.53764	0.00413538	127.831	44.6354	117.943
245161_at	At2g33070	ATNSP2_NSP2__nitrile specifier protein 2	1.53534	0.00259714	158.481	53.7894	8767.06
263811_at	At2g04350	LACS8__AMP-dependent synthetase and ligase family protein	1.53446	0.00154093	194.636	67.5356	749.807
266893_at	At2g26070	RTE1__Protein of unknown function (DUF778)	1.52794	0.000136917	128.554	44.5411	87.1458
263237_at	At1g10610	basic helix-loop-helix (bHLH) DNA-binding superfamily protein	1.52583	0.00268847	61.2015	21.4577	68.1426
267405_at	At2g33740	CUTA__Nitrogen regulatory PII-like, alpha/beta	1.52442	0.000648674	889.607	308.394	926.304
267535_at	At2g41940	ZFP8__zinc finger protein 8	1.52369	0.00561032	8.68835	3.07322	7.4046
262656_at	At1g14200	RING/U-box superfamily protein	1.52044	0.00405545	99.7159	34.792	1211.79
250750_at	At5g05870	UGT76C1__UDP-glucosyl transferase 76C1	1.51889	0.00510399	43.4418	15.1637	106.003
264957_at	At1g77000	ATSKP2;2_SKP2B__RNI-like superfamily protein	1.51808	0.000144839	179.801	62.7732	1389.17
258827_at	At3g07150	unknown protein; Has 19 Blast hits to 19 proteins in 8 species: Archae - 0; Bacteria - 0; Metazoa - 0; Fungi - 0; Plants - 19; Viruses - 0; Other Eukaryotes - 0 (source: NCBI BLink).	1.51753	0.00170669	66.1175	23.1146	45.3582
264959_at	At1g77090	Mog1/PsbP/DUF1795-like photosystem II reaction center PsbP family protein	1.51705	0.000474889	154.083	53.33	386.093
263196_at	At1g36070	Transducin/WD40 repeat-like superfamily protein	1.51588	0.000580327	124.432	43.8508	63.4851
267503_at	At2g45600	alpha/beta-Hydrolases superfamily protein	1.51465	0.000664368	100.094	35.0196	421.861
267484_at	At2g02760	ATUBC2_UBC2_UBC2__ubiquiting-conjugating enzyme 2	1.51392	0.000528214	1306.84	455.98	1522.88
261294_at	At1g48430	Dihydroxyacetone kinase	1.51286	0.00188915	60.9308	21.1379	59.0656
258285_at	At3g16140	PSAH-1__photosystem I subunit H-1	1.51156	0.0232039	26.0611	9.57238	18.3918
255380_at	At4g03560	ATCCH1_ATTPC1_FOU2_TPC1_TPC1__two-pore channel 1	1.50848	0.000425789	316.695	110.738	374.459
257339_s_at	At2g07671 AtMg00040 AtMg01080	ATP synthase subunit C family protein	1.50759	0.0149452	466.512	161.758	1042.74
252475_s_at	At3g46640 At5g59570	LUX_PCL1__Homeodomain-like superfamily protein	1.50688	0.000827298	413.729	144.882	794.594
259334_at	At3g03790	ankyrin repeat family protein / regulator of chromosome condensation (RCC1) family protein	1.50628	0.00101611	246.449	85.944	636.775
251563_at	At3g57880	Calcium-dependent lipid-binding (CaLB domain) plant phosphoribosyltransferase family protein	1.50622	0.000501268	434.06	154.118	720.918
244912_at	At2g07783 AtMg00830		1.50514	0.00646209	258.654	91.5259	187.939
246496_at	At5g16210	HEAT repeat-containing protein	1.50393	0.000715787	98.7435	34.8146	137.439
262892_at	At1g79440	ALDH5F1_SSADH_SSADH1__aldehyde dehydrogenase 5F1	1.50326	0.00474237	139.2	49.0874	159.355
248256_at	At5g53360	TRAF-like superfamily protein	1.50299	0.00357001	98.2557	34.8221	99.9984
254878_at	At4g11660	AT-HSFB2B_HSFB2B__winged-helix DNA-binding transcription factor family protein	1.49965	0.00038286	52.6683	18.804	83.2737
260991_at	At1g12160	Flavin-binding monooxygenase family protein	1.49962	0.00401352	36.2035	12.8145	10.6831
247269_at	At5g64210	AOX2__alternative oxidase 2	1.4964	0.000656368	283.316	98.7428	666.262
267081_at	At2g41210	PIP5K5__phosphatidylinositol- 4-phosphate 5-kinase 5	1.49628	0.000317359	48.7427	17.3104	110.851
247632_at	At5g60460	Preprotein translocase Sec, Sec61-beta subunit protein	1.49589	0.00163494	676.121	239.303	561.483
265099_at	At1g03990	Long-chain fatty alcohol dehydrogenase family protein	1.49539	0.00962217	207.053	72.0574	1026.52
261564_at	At1g01720	ANAC002_ATAF1__NAC (No Apical Meristem) domain transcriptional regulator superfamily protein	1.49352	0.001485	885.886	316.187	6211.09
257004_s_at	At3g14130 At3g14150	Aldolase-type TIM barrel family protein	1.49267	0.00699087	200.936	72.0004	605.704
247582_at	At5g60760	P-loop containing nucleoside triphosphate hydrolases superfamily protein	1.49183	0.00528398	302.398	109.362	3978.49
264494_at	At1g27461	unknown protein; Has 30201 Blast hits to 17322 proteins in 780 species: Archae - 12; Bacteria - 1396; Metazoa - 17338; Fungi - 3422; Plants - 5037; Viruses - 0; Other Eukaryotes - 2996 (source: NCBI BLink).	1.49072	0.0021698	1664.93	592.724	3522.08
261272_at	At1g26665	Mediator complex, subunit Med10	1.4887	0.000922683	474.688	168.965	1240.56
259960_at	At1g53710	Calcineurin-like metallo-phosphoesterase superfamily protein	1.48622	0.000679742	50.878	17.9804	9.64355
252925_at	At4g39100	SHL1__PHD finger family protein / bromo-adjacent homology (BAH) domain-containing protein	1.48476	0.000496697	118.834	42.3468	144.275
265713_at	At2g03530	ATUPS2_UPS2__ureide permease 2	1.47912	0.0203263	16.5594	6.01519	32.5963
251973_at	At3g53180	glutamate-ammonia ligases;catalytics;glutamate-ammonia ligases	1.47818	0.00291977	135.665	47.6675	427.36
266072_at	At2g18700	ATTPS11_ATTPSB_TPS11_TPS11__trehalose phosphatase/synthase 11	1.47491	0.000453195	337.234	121.059	2486.02
261032_at	At1g17430	alpha/beta-Hydrolases superfamily protein	1.47091	0.00104692	40.7598	14.6723	358.605
261936_at	At1g22600	Late embryogenesis abundant protein (LEA) family protein	1.46745	0.00149466	298.224	107.774	778.842
266655_at	At2g25880	AtAUR2_AUR2__ataurora2	1.46706	0.00104718	65.515	23.3339	166.044
264167_at	At1g02060	Tetratricopeptide repeat (TPR)-like superfamily protein	1.46341	0.00308883	67.8486	24.3638	26.7174
264938_at	At1g60610	SBP (S-ribonuclease binding protein) family protein	1.46268	0.00146255	234.228	85.1234	274.008
252321_at	At3g48510	unknown protein; BEST Arabidopsis thaliana protein match is: unknown protein (TAIR:AT5G63350.1); Has 98 Blast hits to 98 proteins in 11 species: Archae - 0; Bacteria - 0; Metazoa - 0; Fungi - 0; Plants - 98; Viruses - 0; Other Eukaryotes - 0 (source: NCBI BLink).	1.4579	0.020765	36.5716	13.562	355.713
254848_at	At4g11960	PGRL1B__PGR5-like B	1.45625	0.0362576	47.6768	18.1879	40.8931
266034_at	At2g06005	FIP1__FRIGIDA interacting protein 1	1.45337	0.000727553	136.592	50.102	439.735
249039_at	At5g44310	Late embryogenesis abundant protein (LEA) family protein	1.45237	0.00107102	1031.03	376.992	5155.74
252095_at	At3g51000	alpha/beta-Hydrolases superfamily protein	1.45178	0.000294177	87.3924	32.0548	114.805
258162_at	At3g17810	PYD1__pyrimidine 1	1.45059	0.000234438	315.753	115.372	1173.54
258791_at	At3g04720	HEL_PR-4_PR4__pathogenesis-related 4	1.44803	0.0135457	88.8439	32.6674	973.806
245453_at	At4g16900	Disease resistance protein (TIR-NBS-LRR class) family	1.44396	0.0486377	14.856	6.10837	19.8315
249082_at	At5g44120	ATCRA1_CRA1_CRU1__RmlC-like cupins superfamily protein	1.44331	0.0362316	6681.68	2445.53	10624.3
254634_at	At4g18650	transcription factor-related	1.44183	0.00442851	431.012	158.95	1038.21
256653_at	At3g18870	Mitochondrial transcription termination factor family protein	1.44155	0.00170669	57.3074	21.1305	38.1902
249011_at	At5g44670	Domain of unknown function (DUF23)	1.44128	0.00296807	273.826	99.0577	993.449
253956_at	At4g26700	ATFIM1_FIM1__fimbrin 1	1.44033	0.000614144	305.151	112.128	571.748
254738_at	254738_at		1.44028	0.0327792	17.2381	6.87668	13.6398
250470_at	At5g10160	Thioesterase superfamily protein	1.43922	0.0260882	123.624	45.198	11.0237
258984_at	At3g08970	ATERDJ3A_TMS1__DNAJ heat shock N-terminal domain-containing protein	1.4378	0.00293861	90.667	34.1383	85.307
248905_at	At5g46250	RNA-binding protein	1.4371	0.000280413	410.994	151.464	544.658
249532_at	At5g38780	S-adenosyl-L-methionine-dependent methyltransferases superfamily protein	1.43561	0.02767	20.497	7.56484	188.666
248494_at	At5g50770	AtHSD6_HSD6__hydroxysteroid dehydrogenase 6	1.43398	0.000595203	57.0005	21.0762	140.48
266448_s_at	At2g43210	Ubiquitin-like superfamily protein	1.43293	0.000256797	168.24	62.2209	262.074
267526_at	At2g30570	PSBW__photosystem II reaction center W	1.43223	0.0279691	98.2737	36.2725	48.567
248722_at	At5g47810	PFK2__phosphofructokinase 2	1.43191	0.000281643	740.608	275.415	1878.51
257990_at	At3g19860	bHLH121__basic helix-loop-helix (bHLH) DNA-binding superfamily protein	1.43121	0.000396008	319.728	118.559	436.133
253453_at	At4g31860	Protein phosphatase 2C family protein	1.4311	0.0017338	236.284	88.5747	1627.12
254764_at	At4g13250	NYC1__NAD(P)-binding Rossmann-fold superfamily protein	1.42829	0.00143329	143.506	53.1377	1835.4
266717_at	At2g46735	unknown protein; Has 14 Blast hits to 14 proteins in 8 species: Archae - 0; Bacteria - 0; Metazoa - 0; Fungi - 0; Plants - 14; Viruses - 0; Other Eukaryotes - 0 (source: NCBI BLink).	1.42672	0.021031	21.6745	7.63336	20.4783
258244_at	At3g27770	unknown protein; FUNCTIONS IN: molecular_function unknown; INVOLVED IN: biological_process unknown; EXPRESSED IN: 22 plant structures; EXPRESSED DURING: 13 growth stages; BEST Arabidopsis thaliana protein match is: unknown protein (TAIR:AT5G62960.1); Has 150 Blast hits to 150 proteins in 21 species: Archae - 0; Bacteria - 0; Metazoa - 13; Fungi - 0; Plants - 133; Viruses - 0; Other Eukaryotes - 4…	1.4266	0.000144839	354.055	131.677	1046.25
264330_at	At1g04120	ABCC5_ATABCC5_ATMRP5_MRP5_MRP5__multidrug resistance-associated protein 5	1.42509	0.000922683	201.648	73.7143	257.086
261269_at	At1g26690	emp24/gp25L/p24 family/GOLD family protein	1.42387	0.00701492	80.7488	30.25	19.4354
252183_at	At3g50740	UGT72E1__UDP-glucosyl transferase 72E1	1.42016	0.0148886	75.3452	28.2433	841.38
247396_at	At5g62930	SGNH hydrolase-type esterase superfamily protein	1.4192	0.000425789	122.743	45.5877	125.88
257699_at	At3g12780	PGK1__phosphoglycerate kinase 1	1.41745	0.00217326	263.721	97.6791	239.705
246222_at	At4g36900	DEAR4_RAP2.10__related to AP2 10	1.41599	0.0198652	35.642	13.3994	516.673
265575_at	At2g14260	PIP__proline iminopeptidase	1.41534	0.000214413	788.896	295.368	983.809
248398_at	At5g51970	GroES-like zinc-binding alcohol dehydrogenase family protein	1.4132	0.000128766	939.63	352.902	2427.21
265301_s_at	At2g13960 At5g02320	Homeodomain-like superfamily protein	1.41253	0.0120744	36.8288	13.7952	74.095
263159_at	At1g54130	AT-RSH3_ATRSH3_RSH3__RELA/SPOT homolog 3	1.41233	0.00118376	295.813	111.352	1538.55
251959_at	At3g53410	RING/U-box superfamily protein	1.41008	0.00118085	75.5448	28.6325	71.0039
261250_at	At1g05890	ARI5_ATARI5__RING/U-box superfamily protein	1.40899	0.000256797	305.387	115.468	336.745
254854_at	At4g12130	Glycine cleavage T-protein family	1.4085	0.0142945	253.096	89.7241	1025.78
249212_at	At5g42690	Protein of unknown function, DUF547	1.40402	0.0169738	24.5981	9.11539	570.303
259053_at	At3g03320	RNA-binding ASCH domain protein	1.40126	0.000929881	122.042	46.0877	860.066
251490_at	At3g59490	unknown protein; FUNCTIONS IN: molecular_function unknown; INVOLVED IN: biological_process unknown; EXPRESSED IN: 22 plant structures; EXPRESSED DURING: 13 growth stages; Has 30201 Blast hits to 17322 proteins in 780 species: Archae - 12; Bacteria - 1396; Metazoa - 17338; Fungi - 3422; Plants - 5037; Viruses - 0; Other Eukaryotes - 2996 (source: NCBI BLink).	1.40102	0.000471545	90.4017	34.2516	90.4665
244931_at	AtMg00630	ORF110B__hypothetical protein	1.40061	0.0229761	36.0518	13.7385	24.4802
249838_at	At5g23460	unknown protein; Has 30201 Blast hits to 17322 proteins in 780 species: Archae - 12; Bacteria - 1396; Metazoa - 17338; Fungi - 3422; Plants - 5037; Viruses - 0; Other Eukaryotes - 2996 (source: NCBI BLink).	1.39912	0.00298412	280.594	104.625	289.804
257888_at	At3g16990	Haem oxygenase-like, multi-helical	1.39908	0.0127322	257.222	97.0908	663.215
254166_at	At4g24190	AtHsp90-7_AtHsp90.7_HSP90.7_SHD__Chaperone protein htpG family protein	1.3949	0.0035021	1215.06	459.449	28.1666
256413_at	At3g11100	sequence-specific DNA binding transcription factors	1.39409	0.00403107	135.061	52.0452	156.051
250485_at	At5g09990	PROPEP5__elicitor peptide 5 precursor	1.39366	0.00131415	193.882	74.5142	478.969
252117_at	At3g51430	SSL5_YLS2__Calcium-dependent phosphotriesterase superfamily protein	1.39257	0.00232509	184.214	70.0346	102.138
246615_at	At5g35420		1.39229	0.0206246	24.1487	9.50757	15.8245
250893_at	At5g03795	Exostosin family protein	1.39206	0.00109151	103.687	39.3512	386.594
247690_at	At5g59800	ATMBD7_MBD7__methyl-CPG-binding domain 7	1.39198	0.0013459	19.09	7.15554	75.3111
261154_at	At1g04970	lipid-binding serum glycoprotein family protein	1.3917	0.000739125	286.203	109.24	218.613
259352_at	At3g05170	Phosphoglycerate mutase family protein	1.38745	0.0132024	19.9322	7.6974	28.1187
259862_at	At1g72650	TRFL6__TRF-like 6	1.38377	0.000756268	226.335	86.6854	179.823
257741_at	At3g27340	FUNCTIONS IN: molecular_function unknown; INVOLVED IN: oxidation reduction; EXPRESSED IN: 23 plant structures; EXPRESSED DURING: 15 growth stages; CONTAINS InterPro DOMAIN/s: Gamma-butyrobetaine dioxygenase/Trimethyllysine dioxygenase, N-terminal (InterPro:IPR010376); Has 945 Blast hits to 945 proteins in 390 species: Archae - 0; Bacteria - 710; Metazoa - 0; Fungi - 0; Plants - 39; Viruses - 0; O…	1.38285	0.0162121	99.4313	37.4174	46.3487
260412_at	At1g69830	AMY3_ATAMY3__alpha-amylase-like 3	1.38215	0.00481617	58.9313	22.7927	73.929
253672_at	At4g29820	ATCFIM-25_CFIM-25__homolog of CFIM-25	1.38215	0.00853804	112.941	43.1537	520.599
258501_at	At3g06780	glycine-rich protein	1.38212	0.00427623	98.6402	39.0703	317.417
258207_at	At3g14050	AT-RSH2_ATRSH2_RSH2__RELA/SPOT homolog 2	1.38063	0.000647338	132.314	50.9339	1110.19
247513_at	At5g61510	GroES-like zinc-binding alcohol dehydrogenase family protein	1.3806	0.00100131	386.741	147.72	1536.47
255702_at	At4g00230	XSP1__xylem serine peptidase 1	1.37735	0.00116301	26.7142	10.2645	63.8137
253900_at	At4g27130	Translation initiation factor SUI1 family protein	1.37593	0.000764515	1747.72	671.017	2322.06
249047_at	At5g44410	FAD-binding Berberine family protein	1.37459	0.0138436	24.7623	9.61097	61.8672
262076_at	At1g59580	ATMPK2_MPK2__mitogen-activated protein kinase homolog 2	1.373	0.0318649	33.945	13.1875	17.8695
253987_at	At4g26270	PFK3__phosphofructokinase 3	1.37242	0.00137294	191.626	74.0231	417.03
261558_at	At1g01770	unknown protein; CONTAINS InterPro DOMAIN/s: Protein of unknown function DUF1446 (InterPro:IPR010839); Has 1597 Blast hits to 1509 proteins in 306 species: Archae - 4; Bacteria - 843; Metazoa - 22; Fungi - 131; Plants - 31; Viruses - 0; Other Eukaryotes - 566 (source: NCBI BLink).	1.37129	0.000243954	98.7759	38.0463	76.1089
250008_at	At5g18630	alpha/beta-Hydrolases superfamily protein	1.37096	0.00150756	114.362	44.2266	353.15
251894_at	At3g54380	SAC3/GANP/Nin1/mts3/eIF-3 p25 family	1.3707	0.000491086	188.974	72.8143	195.83
264838_at	At1g03430	AHP5__histidine-containing phosphotransfer factor 5	1.36963	0.000336948	65.9535	25.5875	83.8112
256624_at	At3g19990	unknown protein; INVOLVED IN: biological_process unknown; LOCATED IN: chloroplast stroma, chloroplast; EXPRESSED IN: 23 plant structures; EXPRESSED DURING: 13 growth stages; Has 118 Blast hits to 118 proteins in 41 species: Archae - 0; Bacteria - 42; Metazoa - 0; Fungi - 0; Plants - 56; Viruses - 0; Other Eukaryotes - 20 (source: NCBI BLink).	1.36542	0.00130387	160.183	61.8323	583.157
248591_at	At5g49650	XK-2_XK2__xylulose kinase-2	1.36533	0.00042233	137.686	53.6354	66.2177
251157_at	At3g63140	CSP41A__chloroplast stem-loop binding protein of 41 kDa	1.36218	0.0316603	1.76139	0.645988	1.35803
260946_at	At1g06010	unknown protein; Has 25 Blast hits to 25 proteins in 9 species: Archae - 0; Bacteria - 0; Metazoa - 0; Fungi - 0; Plants - 25; Viruses - 0; Other Eukaryotes - 0 (source: NCBI BLink).	1.35963	0.00263464	343.101	134.797	258.643
245026_at	AtCg00140	ATPH__ATP synthase subunit C family protein	1.3583	0.0181849	267.059	104.955	203.299
251082_at	At5g01530	LHCB4.1__light harvesting complex photosystem II	1.35474	0.00168197	188.224	73.5924	331.733
262604_at	At1g15060	Uncharacterised conserved protein UCP031088, alpha/beta hydrolase	1.35376	0.0140113	64.5348	26.1845	274.671
258064_at	At3g14680	CYP72A14__cytochrome P450, family 72, subfamily A, polypeptide 14	1.35212	0.00425456	76.7769	29.7907	184.254
245079_at	At2g23330		1.3506	0.00297031	20.2533	7.93676	18.8082
266265_at	At2g29340	NAD-dependent epimerase/dehydratase family protein	1.3496	0.0212215	331.163	127.023	775.839
264908_at	At2g17440	PIRL5__plant intracellular ras group-related LRR 5	1.34942	0.000395169	167.358	65.6808	98.7219
246162_at	At4g36400	FAD-linked oxidases family protein	1.3483	0.00121112	46.1471	18.2744	67.4915
247990_at	At5g56360	PSL4__calmodulin-binding protein	1.34765	0.000340312	405.76	159.52	53.9275
252921_at	At4g39030	EDS5_SID1__MATE efflux family protein	1.34462	0.0029824	23.2427	9.42337	108.933
247004_at	At5g67570	DG1_EMB1408_EMB246__Tetratricopeptide repeat (TPR)-like superfamily protein	1.34424	0.0260882	64.1446	24.8227	66.1078
249542_at	At5g38140	NF-YC12__nuclear factor Y, subunit C12	1.34419	0.00534151	28.2491	11.4554	17.2377
258151_at	At3g18080	BGLU44__B-S glucosidase 44	1.34272	0.000777702	528.409	208.538	67.2627
250455_at	At5g09980	PROPEP4__elicitor peptide 4 precursor	1.34217	0.0211602	125.464	49.4917	34.6583
254624_at	At4g18580	unknown protein; Has 35333 Blast hits to 34131 proteins in 2444 species: Archae - 798; Bacteria - 22429; Metazoa - 974; Fungi - 991; Plants - 531; Viruses - 0; Other Eukaryotes - 9610 (source: NCBI BLink).	1.34128	0.000341122	212.232	83.881	161.135
246818_at	At5g27270	EMB976__Tetratricopeptide repeat (TPR)-like superfamily protein	1.33959	0.000999618	115.119	45.4952	58.5002
247835_at	At5g57910	unknown protein; BEST Arabidopsis thaliana protein match is: unknown protein (TAIR:AT4G30630.1); Has 30201 Blast hits to 17322 proteins in 780 species: Archae - 12; Bacteria - 1396; Metazoa - 17338; Fungi - 3422; Plants - 5037; Viruses - 0; Other Eukaryotes - 2996 (source: NCBI BLink).	1.33871	0.00681674	33.5652	13.727	59.4435
259164_at	At3g01770	ATBET10_BET10__bromodomain and extraterminal domain protein 10	1.33765	0.00166416	339.276	134.527	681.701
261081_at	At1g07350	RNA-binding (RRM/RBD/RNP motifs) family protein	1.33631	0.00139562	576.752	230.117	206.629
262247_at	At1g48420	ACD1_ATACD1_D-CDES__D-cysteine desulfhydrase	1.33489	0.00121575	234.848	93.1277	124.982
253457_at	At4g32060	calcium-binding EF hand family protein	1.33423	0.0115517	257.429	105.872	168.702
246211_at	At4g36730	GBF1__G-box binding factor 1	1.33352	0.000243633	431.476	171.7	337.748
246058_at	At5g08430	SWIB/MDM2 domain;Plus-3;GYF	1.33261	0.00417919	112.705	44.5798	258.131
255923_at	At1g22180	Sec14p-like phosphatidylinositol transfer family protein	1.33245	0.00048281	89.9198	35.7055	143.579
265974_at	265974_at		1.33007	0.0043761	109.97	43.8108	135.867
263839_at	At2g36900	ATMEMB11_MEMB11__membrin 11	1.32898	0.00250784	293.48	116.8	324.621
246384_at	At1g77370	Glutaredoxin family protein	1.3282	0.00241636	658.071	263.527	1554.39
259600_at	At1g35220	unknown protein; FUNCTIONS IN: molecular_function unknown; INVOLVED IN: biological_process unknown; LOCATED IN: cellular_component unknown; EXPRESSED IN: 22 plant structures; EXPRESSED DURING: 13 growth stages; Has 313 Blast hits to 185 proteins in 75 species: Archae - 0; Bacteria - 0; Metazoa - 200; Fungi - 0; Plants - 67; Viruses - 0; Other Eukaryotes - 46 (source: NCBI BLink).	1.32754	0.0328614	33.5757	13.7094	8.71057
262527_at	At1g17010	2-oxoglutarate (2OG) and Fe(II)-dependent oxygenase superfamily protein	1.32346	0.0165793	165.838	71.972	3311.55
255365_at	At4g04040	MEE51__Phosphofructokinase family protein	1.3232	0.000769415	199.75	79.4889	67.4819
254760_at	At4g13200	unknown protein; FUNCTIONS IN: molecular_function unknown; INVOLVED IN: biological_process unknown; LOCATED IN: thylakoid, chloroplast thylakoid membrane, chloroplast, plastoglobule; EXPRESSED IN: 22 plant structures; EXPRESSED DURING: 13 growth stages; Has 97 Blast hits to 97 proteins in 46 species: Archae - 0; Bacteria - 65; Metazoa - 2; Fungi - 0; Plants - 28; Viruses - 0; Other Eukaryotes - 2…	1.32225	0.000619672	607.567	243.679	791.564
262345_at	At1g64180	intracellular protein transport protein USO1-related	1.32179	0.00158557	51.7504	20.7059	119.443
256997_at	At3g14067	Subtilase family protein	1.31806	0.00542141	38.7161	15.1897	98.7432
249153_s_at	At5g43390 At5g43400	Uncharacterised conserved protein UCP015417, vWA	1.31664	0.035227	21.4312	9.03988	27.9737
263647_at	At2g04690	Pyridoxamine 5'-phosphate oxidase family protein	1.31652	0.00107985	188.146	75.6295	1104.2
254185_at	At4g23990	ATCSLG3_CSLG3__cellulose synthase like G3	1.31464	0.0146457	50.6324	20.3008	460.325
250092_at	At5g17360	BEST Arabidopsis thaliana protein match is: DNA LIGASE 6 (TAIR:AT1G66730.1); Has 1807 Blast hits to 1807 proteins in 277 species: Archae - 0; Bacteria - 0; Metazoa - 736; Fungi - 347; Plants - 385; Viruses - 0; Other Eukaryotes - 339 (source: NCBI BLink).	1.31434	0.00695915	14.3032	5.80071	32.2405
265096_at	At1g04030	unknown protein; BEST Arabidopsis thaliana protein match is: unknown protein (TAIR:AT5G44040.1); Has 1835 Blast hits to 1511 proteins in 238 species: Archae - 7; Bacteria - 164; Metazoa - 377; Fungi - 135; Plants - 187; Viruses - 22; Other Eukaryotes - 943 (source: NCBI BLink).	1.31424	0.00192818	36.8799	14.7662	36.5796
264999_at	At1g67310	Calmodulin-binding transcription activator protein with CG-1 and Ankyrin domains	1.31403	0.00698376	95.262	38.7269	114.373
266614_at	At2g14910	unknown protein; LOCATED IN: chloroplast; EXPRESSED IN: 24 plant structures; EXPRESSED DURING: 15 growth stages; BEST Arabidopsis thaliana protein match is: unknown protein (TAIR:AT5G14970.1); Has 35333 Blast hits to 34131 proteins in 2444 species: Archae - 798; Bacteria - 22429; Metazoa - 974; Fungi - 991; Plants - 531; Viruses - 0; Other Eukaryotes - 9610 (source: NCBI BLink).	1.314	0.000552975	1304.09	523.147	1182.15
247400_at	At5g62840	Phosphoglycerate mutase family protein	1.31398	0.00168085	39.9546	16.3615	71.802
258925_at	At3g10420	P-loop containing nucleoside triphosphate hydrolases superfamily protein	1.31311	0.00198736	59.5574	23.9778	552.227
260459_at	At1g68240	basic helix-loop-helix (bHLH) DNA-binding superfamily protein	1.31305	0.0122871	469.218	189.863	205.786
255417_at	At4g03190	AFB1_ATGRH1_GRH1__GRR1-like protein 1	1.31117	0.00101611	69.4027	27.5137	64.3647
253020_at	At4g38020	tRNA/rRNA methyltransferase (SpoU) family protein	1.31045	0.00031017	157.805	63.4509	62.8605
261572_at	At1g01170	Protein of unknown function (DUF1138)	1.31003	0.00114712	1260.61	508.469	3159.95
246126_at	At5g20070	ATNUDT19_ATNUDX19_NUDX19__nudix hydrolase homolog 19	1.30906	0.000304122	181.29	73.168	410.158
265828_at	At2g14520	CBS domain-containing protein with a domain of unknown function (DUF21)	1.30859	0.0086176	211.696	88.2267	968.583
245913_at	At5g19860	Protein of unknown function, DUF538	1.30799	0.0019227	428.845	173.998	786.805
258565_at	At3g04350	Plant protein of unknown function (DUF946)	1.30788	0.00038286	235.024	94.8272	314.37
263167_at	At1g03030	P-loop containing nucleoside triphosphate hydrolases superfamily protein	1.30658	0.0137603	324.506	131.378	615.506
260086_at	At1g63240	unknown protein; Has 460 Blast hits to 413 proteins in 106 species: Archae - 5; Bacteria - 12; Metazoa - 152; Fungi - 46; Plants - 43; Viruses - 2; Other Eukaryotes - 200 (source: NCBI BLink).	1.30593	0.000748474	120.692	48.8489	290.438
249849_at	At5g23230	NIC2__nicotinamidase 2	1.30556	0.00228751	117.364	47.3563	870.16
259091_at	At3g04890	Uncharacterized conserved protein (DUF2358)	1.30121	0.000701993	85.1625	34.5629	105.92
250807_at	At5g05130	DNA/RNA helicase protein	1.29817	0.00123503	55.4673	22.6513	29.352
253279_at	At4g34030	MCCB__3-methylcrotonyl-CoA carboxylase	1.29643	0.0271891	134.338	56.7525	47.599
247061_at	At5g66780	unknown protein; Has 1807 Blast hits to 1807 proteins in 277 species: Archae - 0; Bacteria - 0; Metazoa - 736; Fungi - 347; Plants - 385; Viruses - 0; Other Eukaryotes - 339 (source: NCBI BLink).	1.2962	0.00353051	3051.01	1229.96	8567.11
257611_at	At3g26580	Tetratricopeptide repeat (TPR)-like superfamily protein	1.29618	0.000764515	268.019	109.02	2198.74
263118_at	At1g03090	MCCA__methylcrotonyl-CoA carboxylase alpha chain, mitochondrial / 3-methylcrotonyl-CoA carboxylase 1 (MCCA)	1.29589	0.00112235	92.2873	37.1536	246.451
253120_at	At4g35790	ATPLDDELTA_PLDDELTA__phospholipase D delta	1.29498	0.00048281	254.138	103.818	278.696
252181_at	At3g50685	unknown protein; Has 52 Blast hits to 46 proteins in 20 species: Archae - 0; Bacteria - 0; Metazoa - 0; Fungi - 0; Plants - 45; Viruses - 0; Other Eukaryotes - 7 (source: NCBI BLink).	1.29431	0.0137812	175.313	72.0824	116.064
250822_at	At5g05230	RING/U-box superfamily protein	1.29312	0.00232509	164.953	65.8435	842.161
266018_at	At2g18710	SCY1__SECY homolog 1	1.29149	0.000233276	305.206	124.572	164.726
257323_at	AtMg01200	ORF294__hypothetical protein	1.28996	0.0330899	18.5062	8.23263	148.1
247307_at	At5g63860	UVR8__Regulator of chromosome condensation (RCC1) family protein	1.2893	0.00103409	701.067	282.754	1905.86
266657_at	At2g25910	3'-5' exonuclease domain-containing protein / K homology domain-containing protein / KH domain-containing protein	1.289	0.00422574	178.404	73.0487	47.7357
262860_at	At1g64810	APO1__Arabidopsis thaliana protein of unknown function (DUF794)	1.2884	0.00038286	184.94	76.0478	684.177
266689_at	At2g19930	RNA-dependent RNA polymerase family protein	1.28773	0.000979532	168.012	68.8638	658.331
245604_at	At4g14290	alpha/beta-Hydrolases superfamily protein	1.28703	0.00106535	27.7167	11.3571	45.5085
247944_at	At5g57100	Nucleotide/sugar transporter family protein	1.2861	0.00454446	98.9092	40.3431	34.425
254863_at	At4g11980	ATNUDT14_ATNUDX14_NUDX14__nudix hydrolase homolog 14	1.28468	0.000792094	122.544	50.278	150.588
261754_at	At1g76130	AMY2_ATAMY2__alpha-amylase-like 2	1.28332	0.00129021	47.2426	19.3432	155.583
255255_at	At4g05070	Wound-responsive family protein	1.28331	0.000455925	436.594	178.093	1756.99
251828_at	At3g55070	LisH/CRA/RING-U-box domains-containing protein	1.2831	0.000445095	112.439	45.989	247.295
253094_at	At4g37480	Chaperone DnaJ-domain superfamily protein	1.28291	0.00403107	40.4264	16.7644	47.0564
248965_at	At5g45370	nodulin MtN21 /EamA-like transporter family protein	1.28275	0.00768838	43.1074	17.7363	29.754
248287_at	At5g52970	thylakoid lumen 15.0 kDa protein	1.28192	0.00848151	101.317	41.5143	18.495
264524_at	At1g10070	ATBCAT-2_BCAT-2__branched-chain amino acid transaminase 2	1.2818	0.0386401	32.3153	12.8143	322.543
258417_at	At3g17365	S-adenosyl-L-methionine-dependent methyltransferases superfamily protein	1.28	0.00609545	178.745	71.2564	231.175
250088_at	At5g17290	APG5_ATATG5_ATG5__autophagy protein Apg5 family	1.27856	0.000465096	162.309	66.8569	261.827
245748_at	At1g51140	basic helix-loop-helix (bHLH) DNA-binding superfamily protein	1.27812	0.000252264	110.414	45.4721	254.634
245035_at	At2g26400	ARD_ARD3_ATARD3__acireductone dioxygenase 3	1.27762	0.0177012	22.1289	9.29792	23.6176
264821_at	At1g03470	Kinase interacting (KIP1-like) family protein	1.27696	0.00432876	135.847	56.228	1274.69
245513_at	At4g15780	ATVAMP724_VAMP724__vesicle-associated membrane protein 724	1.27577	0.00349535	301.652	123.389	361.058
252323_at	At3g48530	KING1__SNF1-related protein kinase regulatory subunit gamma 1	1.27456	0.00163494	739.924	305.138	729.572
260005_at	At1g67920	unknown protein; BEST Arabidopsis thaliana protein match is: unknown protein (TAIR:AT1G24600.1); Has 22 Blast hits to 22 proteins in 5 species: Archae - 0; Bacteria - 0; Metazoa - 0; Fungi - 0; Plants - 22; Viruses - 0; Other Eukaryotes - 0 (source: NCBI BLink).	1.27378	0.0159516	90.0269	36.9152	891.493
258775_at	At3g10850	GLX2-2_GLY2__Metallo-hydrolase/oxidoreductase superfamily protein	1.27234	0.00041059	708.595	292.409	559.106
256861_at	At3g23920	BAM1_BMY7_TR-BAMY__beta-amylase 1	1.27128	0.000336948	245.955	101.616	4431.1
257429_at	At2g27940	RING/U-box superfamily protein	1.27111	0.00127033	25.8155	10.6886	136.673
249864_at	At5g22830	ATMGT10_GMN10_MGT10_MGT10_MRS2-11__magnesium (Mg) transporter 10	1.26974	0.000382261	61.4548	25.4603	67.7236
250826_at	At5g05220	unknown protein; Has 30201 Blast hits to 17322 proteins in 780 species: Archae - 12; Bacteria - 1396; Metazoa - 17338; Fungi - 3422; Plants - 5037; Viruses - 0; Other Eukaryotes - 2996 (source: NCBI BLink).	1.26854	0.0150959	33.5327	14.1582	2250.3
252068_at	At3g51440	Calcium-dependent phosphotriesterase superfamily protein	1.26852	0.00536671	36.8539	15.5858	68.3664
263897_at	At2g21940	ATSK1_SK1__shikimate kinase 1	1.26682	0.00117754	114.942	47.6481	288.89
264815_at	At1g03620	ELMO/CED-12 family protein	1.26664	0.0135482	19.3552	8.03095	35.2171
266014_s_at	At2g07722 AtMg00170 AtMg00620	unknown protein; BEST Arabidopsis thaliana protein match is: unknown protein (TAIR:ATMG00620.1); Has 15 Blast hits to 15 proteins in 5 species: Archae - 0; Bacteria - 0; Metazoa - 0; Fungi - 0; Plants - 15; Viruses - 0; Other Eukaryotes - 0 (source: NCBI BLink).	1.26571	0.00338342	80.83	33.2472	77.9917
250318_at	At5g12200	PYD2__pyrimidine 2	1.26261	0.0386942	63.8795	26.6262	13.3652
255412_at	At4g02980	ABP_ABP1__endoplasmic reticulum auxin binding protein 1	1.2619	0.000955331	341.456	142.536	131.552
246310_at	At3g51895	AST12_SULTR3;1__sulfate transporter 3;1	1.26178	0.00232509	44.4752	18.3397	153.573
266415_at	At2g38530	cdf3_LP2_LTP2__lipid transfer protein 2	1.26013	0.00127559	2547.92	1065.4	672.873
249456_at	At5g39410	Saccharopine dehydrogenase	1.26011	0.0014914	447.779	188.611	708.532
266513_at	At2g47700	RFI2__RING/U-box superfamily protein	1.25868	0.000844601	52.9493	21.8482	31.688
249944_at	At5g22290	anac089_NAC089__NAC domain containing protein 89	1.25505	0.000552975	866.86	363.621	2696
258495_at	At3g02690	nodulin MtN21 /EamA-like transporter family protein	1.25453	0.00029224	165.176	69.2946	186.295
257580_at	At3g06210	ARM repeat superfamily protein	1.25412	0.0124456	46.0033	19.2986	80.7437
258109_at	At3g23640	HGL1__heteroglycan glucosidase 1	1.25395	0.00260251	133.791	55.4621	64.3435
260060_at	At1g73680	ALPHA DOX2__alpha dioxygenase	1.25347	0.00287377	55.1397	23.2117	31.8077
263433_at	At2g22240	ATIPS2_ATMIPS2_MIPS2__myo-inositol-1-phosphate synthase 2	1.25303	0.00638372	38.4653	16.6693	4746.22
249283_at	At5g41800	Transmembrane amino acid transporter family protein	1.25272	0.00207838	44.9716	18.8905	194.84
245831_at	At1g48840	Plant protein of unknown function (DUF639)	1.25144	0.00106628	336.271	141.582	698.705
253394_at	At4g32770	ATSDX1_VTE1__tocopherol cyclase, chloroplast / vitamin E deficient 1 (VTE1) / sucrose export defective 1 (SXD1)	1.25132	0.00751077	83.1554	35.4569	1071.43
249291_at	At5g41210	ATGSTT1_GST10_GSTT1__glutathione S-transferase THETA 1	1.24959	0.000565856	747.166	314.783	830.651
251306_at	At3g61260	Remorin family protein	1.24819	0.000188073	479.083	201.75	1368.47
266155_at	266155_at		1.24725	0.0139478	113.228	48.0983	184.677
266905_at	At2g34560	P-loop containing nucleoside triphosphate hydrolases superfamily protein	1.24682	0.0199349	54.6752	23.0413	107.883
255577_at	At4g01410	Late embryogenesis abundant (LEA) hydroxyproline-rich glycoprotein family	1.24377	0.00177793	175.429	73.1558	446.212
259976_at	At1g76560	CP12-3__CP12 domain-containing protein 3	1.24111	0.00271209	36.8168	15.6786	171.967
251166_at	At3g63350	AT-HSFA7B_HSFA7B__winged-helix DNA-binding transcription factor family protein	1.24106	0.00244874	104.969	44.34	96.7857
247585_at	At5g60680	Protein of unknown function, DUF584	1.23963	0.000360424	416.458	176.34	252.985
251964_at	At3g53370	S1FA-like DNA-binding protein	1.23941	0.0082924	187.442	78.6406	118.947
259073_at	At3g02290	RING/U-box superfamily protein	1.23928	0.00207838	50.9048	21.6137	77.3723
246982_s_at	At2g10560 At5g04860	unknown protein; BEST Arabidopsis thaliana protein match is: unknown protein (TAIR:AT5G04860.1); Has 70 Blast hits to 70 proteins in 12 species: Archae - 0; Bacteria - 0; Metazoa - 0; Fungi - 0; Plants - 70; Viruses - 0; Other Eukaryotes - 0 (source: NCBI BLink).	1.23866	0.0248201	18.3581	8.14505	127.491
247286_at	At5g64280	DiT2.2__dicarboxylate transporter 2.2	1.237	0.000659124	189.535	79.9083	169.091
253375_at	At4g33280	AP2/B3-like transcriptional factor family protein	1.23686	0.00442851	48.1567	20.3908	68.3541
248095_at	At5g55230	ATMAP65-1_MAP65-1_MAP65-1__microtubule-associated proteins 65-1	1.23664	0.00664827	138.813	58.8618	10.3372
252669_at	At3g44100	MD-2-related lipid recognition domain-containing protein	1.23479	0.000259647	416.569	177.084	493.293
266188_at	At2g39000	Acyl-CoA N-acyltransferases (NAT) superfamily protein	1.23221	0.0034371	182.117	78.4457	248.448
254691_at	At4g17840	FUNCTIONS IN: molecular_function unknown; INVOLVED IN: biological_process unknown; LOCATED IN: chloroplast, membrane; EXPRESSED IN: 23 plant structures; EXPRESSED DURING: 13 growth stages; CONTAINS InterPro DOMAIN/s: Abortive infection protein (InterPro:IPR003675); BEST Arabidopsis thaliana protein match is: unknown protein (TAIR:AT2G35260.1); Has 30201 Blast hits to 17322 proteins in 780 species…	1.23181	0.00253236	137.672	57.754	2520.26
253239_at	At4g34500	Protein kinase superfamily protein	1.23145	0.00283667	23.9463	10.1791	84.8347
265673_at	At2g32090	Lactoylglutathione lyase / glyoxalase I family protein	1.23137	0.00887733	630.418	266.346	1884.82
256464_at	At1g32560	Late embryogenesis abundant protein, group 1 protein	1.23014	0.00686607	5264.45	2224.37	12266.9
262173_at	At1g74920	ALDH10A8__aldehyde dehydrogenase 10A8	1.22965	0.000425789	462.736	197.262	163.854
259669_at	At1g52340	ABA2_ATABA2_ATSDR1_GIN1_ISI4_SDR1_SIS4_SRE1__NAD(P)-binding Rossmann-fold superfamily protein	1.22758	0.00186969	56.3372	24.506	38.9615
262047_at	At1g80160	Lactoylglutathione lyase / glyoxalase I family protein	1.22746	0.00640263	55.8925	23.5338	637.591
262838_at	At1g14960	Polyketide cyclase/dehydrase and lipid transport superfamily protein	1.22643	0.00245209	40.3094	17.2281	515.097
246631_at	At1g50740	Transmembrane proteins 14C	1.2256	0.00268477	136.116	58.4191	125.71
262391_at	At1g49530	GGPS6__geranylgeranyl pyrophosphate synthase 6	1.22482	0.0248086	13.3827	5.83187	26.4119
256468_at	At1g32550	2Fe-2S ferredoxin-like superfamily protein	1.2228	0.000273868	268.042	114.941	865.323
266914_at	At2g45880	BAM7_BMY4__beta-amylase 7	1.22255	0.037816	66.2211	27.7134	29.714
254804_at	At4g13010	Oxidoreductase, zinc-binding dehydrogenase family protein	1.22025	0.000505834	1040.98	444.473	2993.91
256518_at	At1g66080	unknown protein; CONTAINS InterPro DOMAIN/s: Protein of unknown function DUF775 (InterPro:IPR008493); Has 285 Blast hits to 283 proteins in 133 species: Archae - 0; Bacteria - 0; Metazoa - 120; Fungi - 88; Plants - 50; Viruses - 0; Other Eukaryotes - 27 (source: NCBI BLink).	1.21905	0.0003336	77.0509	33.0529	65.48
247375_at	At5g63135	unknown protein; Has 30201 Blast hits to 17322 proteins in 780 species: Archae - 12; Bacteria - 1396; Metazoa - 17338; Fungi - 3422; Plants - 5037; Viruses - 0; Other Eukaryotes - 2996 (source: NCBI BLink).	1.21838	0.00116301	117.199	50.5837	67.3993
261559_at	At1g01780	GATA type zinc finger transcription factor family protein	1.21835	0.00710998	49.6881	21.0253	32.7664
266767_at	At2g46910	Plastid-lipid associated protein PAP / fibrillin family protein	1.21793	0.0109564	51.6755	22.1123	78.0045
260978_at	At1g53540	HSP20-like chaperones superfamily protein	1.21793	0.0119798	168.86	76.5891	2648.03
267152_at	At2g31040	ATP synthase protein I -related	1.21745	0.00042233	89.9602	38.8047	139.436
245756_at	At1g35190	2-oxoglutarate (2OG) and Fe(II)-dependent oxygenase superfamily protein	1.21548	0.000952208	371.26	161.978	753.065
247401_at	At5g62790	DXR_PDE129__1-deoxy-D-xylulose 5-phosphate reductoisomerase	1.21456	0.00212514	294.136	126.968	194.196
267366_at	At2g44310	Calcium-binding EF-hand family protein	1.2134	0.00150756	1028.94	436.548	3101.49
246017_at	At5g10730	NAD(P)-binding Rossmann-fold superfamily protein	1.21182	0.00940373	320.537	133.282	945.729
262496_at	At1g21790	TRAM, LAG1 and CLN8 (TLC) lipid-sensing domain containing protein	1.21164	0.000579908	72.6646	31.3816	345.156
264019_at	At2g21130	Cyclophilin-like peptidyl-prolyl cis-trans isomerase family protein	1.20854	0.00145833	634.249	275.006	718.171
253386_at	At4g33030	SQD1__sulfoquinovosyldiacylglycerol 1	1.20688	0.000922683	544.631	235.58	213.976
257279_at	At3g14430	unknown protein; FUNCTIONS IN: molecular_function unknown; INVOLVED IN: response to oxidative stress; LOCATED IN: mitochondrion; EXPRESSED IN: 23 plant structures; EXPRESSED DURING: 13 growth stages; Has 16 Blast hits to 16 proteins in 7 species: Archae - 0; Bacteria - 0; Metazoa - 0; Fungi - 0; Plants - 16; Viruses - 0; Other Eukaryotes - 0 (source: NCBI BLink).	1.20593	0.00395278	218.114	94.7948	262.584
250714_at	At5g06140	ATSNX1_SNX1__sorting nexin 1	1.20553	0.00332194	249.188	108.526	235.785
261757_at	At1g08210	Eukaryotic aspartyl protease family protein	1.20385	0.000664368	285.831	124.521	218.046
246506_at	At5g16110	unknown protein; FUNCTIONS IN: molecular_function unknown; INVOLVED IN: biological_process unknown; LOCATED IN: chloroplast; EXPRESSED IN: 24 plant structures; EXPRESSED DURING: 15 growth stages; BEST Arabidopsis thaliana protein match is: unknown protein (TAIR:AT3G02555.1); Has 133 Blast hits to 133 proteins in 18 species: Archae - 0; Bacteria - 0; Metazoa - 0; Fungi - 0; Plants - 133; Viruses -…	1.20248	0.000922683	319.376	138.476	190.433
265043_at	At1g03900	ATNAP4_NAP4__non-intrinsic ABC protein 4	1.20169	0.00195294	386.712	168.021	293.128
267477_at	At2g02710	PLP_PLPA_PLPB_PLPC__PAS/LOV protein B	1.20022	0.000904702	395.968	173.582	2556.25
264349_at	At1g11930	Predicted pyridoxal phosphate-dependent enzyme, YBL036C type	1.19995	0.00188011	292.075	127.369	939.633
256323_at	At1g54920	unknown protein; FUNCTIONS IN: molecular_function unknown; INVOLVED IN: biological_process unknown; EXPRESSED IN: 23 plant structures; EXPRESSED DURING: 15 growth stages.	1.19943	0.0031946	55.612	24.4971	58.0946
248027_at	At5g55630	ATKCO1_ATTPK1_KCO1_KCO1_TPK1__Outward rectifying potassium channel protein	1.19797	0.0208025	31.2053	13.7716	27.0101
244996_at	AtCg00160	RPS2__ribosomal protein S2	1.19642	0.0162149	257.482	112.326	221.108
259051_at	At3g03330	NAD(P)-binding Rossmann-fold superfamily protein	1.19411	0.000764515	414.325	181.063	324.325
253623_at	At4g30570	Glucose-1-phosphate adenylyltransferase family protein	1.1934	0.00574967	83.45	35.952	55.4372
248106_at	At5g55100	SWAP (Suppressor-of-White-APricot)/surp domain-containing protein	1.19338	0.0148995	119.755	52.3196	114.783
258416_at	At3g17310	S-adenosyl-L-methionine-dependent methyltransferases superfamily protein	1.19333	0.00899005	88.8586	39.4043	59.8094
253776_at	At4g28390	AAC3_ATAAC3__ADP/ATP carrier 3	1.19323	0.00975164	505.904	220.419	986.286
262216_at	At1g74780	Nodulin-like / Major Facilitator Superfamily protein	1.1929	0.00699215	62.5329	28.0725	97.3579
247216_at	At5g64860	DPE1__disproportionating enzyme	1.19254	0.00515064	76.6039	33.451	19.2769
263534_at	At2g24940 At2g24945	AtMAPR2_MAPR2__membrane-associated progesterone binding protein 2	1.1919	0.00192818	1447.12	639.443	2393
256071_at	At1g13640	Phosphatidylinositol 3- and 4-kinase family protein	1.1912	0.00288546	269.966	118.336	623.063
251403_at	At3g60300	RWD domain-containing protein	1.19098	0.000939272	429.113	188.129	664.999
249772_at	At5g24130	unknown protein; FUNCTIONS IN: molecular_function unknown; INVOLVED IN: biological_process unknown; LOCATED IN: mitochondrion; EXPRESSED IN: petal, leaf whorl, flower; EXPRESSED DURING: 4 anthesis, petal differentiation and expansion stage; Has 1807 Blast hits to 1807 proteins in 277 species: Archae - 0; Bacteria - 0; Metazoa - 736; Fungi - 347; Plants - 385; Viruses - 0; Other Eukaryotes - 339 (…	1.19026	0.00107985	548.727	240.361	799.081
248487_at	At5g51070	CLPD_ERD1_SAG15__Clp ATPase	1.1899	0.00209141	112.82	49.4763	845.567
264246_at	At1g60140	ATTPS10_TPS10_TPS10__trehalose phosphate synthase	1.1881	0.00145833	94.1961	41.4717	121.202
254133_at	At4g24810	Protein kinase superfamily protein	1.18801	0.0154307	38.7124	16.9757	43.2476
265070_at	At1g55510	BCDH BETA1__branched-chain alpha-keto acid decarboxylase E1 beta subunit	1.18786	0.000455925	116.836	51.1133	196.782
261495_at	At1g28410	FUNCTIONS IN: molecular_function unknown; INVOLVED IN: biological_process unknown; LOCATED IN: endomembrane system; EXPRESSED IN: 23 plant structures; EXPRESSED DURING: 15 growth stages; BEST Arabidopsis thaliana protein match is: myosin heavy chain-related (TAIR:AT4G31340.2); Has 425 Blast hits to 402 proteins in 77 species: Archae - 4; Bacteria - 22; Metazoa - 249; Fungi - 4; Plants - 98; Virus…	1.18529	0.00225381	62.1921	27.1852	17.3287
244998_at	AtCg00180	RPOC1__DNA-directed RNA polymerase family protein	1.18519	0.0144229	283.699	121.093	87.4721
265228_s_at	At2g07698 AtMg01190	ATPase, F1 complex, alpha subunit protein	1.1839	0.00303067	161.008	70.6586	1204.9
246151_at	At5g19950	Domain of unknown function (DUF1767)	1.18388	0.00411805	64.145	28.2895	32.7618
252036_at	At3g52070	unknown protein; FUNCTIONS IN: molecular_function unknown; INVOLVED IN: biological_process unknown; LOCATED IN: chloroplast; EXPRESSED IN: 22 plant structures; EXPRESSED DURING: 13 growth stages; Has 23 Blast hits to 23 proteins in 10 species: Archae - 0; Bacteria - 0; Metazoa - 0; Fungi - 0; Plants - 23; Viruses - 0; Other Eukaryotes - 0 (source: NCBI BLink).	1.18379	0.00257112	72.2472	31.9003	122.36
253640_at	At4g30630	unknown protein; BEST Arabidopsis thaliana protein match is: unknown protein (TAIR:AT5G57910.1); Has 33 Blast hits to 33 proteins in 10 species: Archae - 0; Bacteria - 0; Metazoa - 0; Fungi - 0; Plants - 33; Viruses - 0; Other Eukaryotes - 0 (source: NCBI BLink).	1.1836	0.00969926	47.6979	20.9998	81.9383
252863_at	At4g39800	ATIPS1_ATMIPS1_MI-1-P SYNTHASE_MIPS1__myo-inositol-1-phosphate synthase 1	1.18358	0.00076989	77.6874	34.1143	364.001
263296_at	At2g38800	Plant calmodulin-binding protein-related	1.18166	0.0242076	172.605	76.2969	684.797
251893_at	At3g54380	SAC3/GANP/Nin1/mts3/eIF-3 p25 family	1.18113	0.00141988	292.46	128.657	372.147
267603_at	At2g32900	ATZW10__centromere/kinetochore protein, putative (ZW10)	1.18071	0.000882743	103.213	45.634	378.518
259125_at	At3g02300	Regulator of chromosome condensation (RCC1) family protein	1.1801	0.00875422	68.3039	29.7084	60.0767
251679_at	At3g57030	Calcium-dependent phosphotriesterase superfamily protein	1.17762	0.00192818	186.683	82.279	282.061
264597_at	At1g04620	coenzyme F420 hydrogenase family / dehydrogenase, beta subunit family	1.17741	0.00329261	69.4357	30.617	63.9958
262295_at	At1g27650	ATU2AF35A__U2 snRNP auxiliary factor small subunit, putative	1.17741	0.000777702	791.101	350.919	630.245
247437_at	At5g62490	ATHVA22B_HVA22B__HVA22 homologue B	1.17723	0.00362259	3531.42	1554.34	6768.95
264979_s_at	At1g27170 At1g27180	transmembrane receptors;ATP binding	1.17631	0.00561032	34.1771	15.4294	38.9602
259232_at	At3g11420	Protein of unknown function (DUF604)	1.17515	0.00641181	33.5163	14.8818	227.603
251390_at	At3g60860	SEC7-like guanine nucleotide exchange family protein	1.17243	0.00764751	168.335	73.2945	92.3519
248040_at	At5g55970	RING/U-box superfamily protein	1.17169	0.00287083	126.724	56.4803	395.675
265840_at	At2g14530	TBL13__TRICHOME BIREFRINGENCE-LIKE 13	1.1703	0.00041059	87.0415	38.6752	250.229
266091_at	At2g37920	emb1513__copper ion transmembrane transporters	1.17027	0.00248851	59.0147	26.1123	68.0229
260162_at	At1g79830	GC5__golgin candidate 5	1.17007	0.0032797	229.589	101.942	153.89
246117_at	At5g20320	ATDCL4_DCL4__dicer-like 4	1.16942	0.0342364	81.133	37.153	39.4587
253307_at	At4g33670	NAD(P)-linked oxidoreductase superfamily protein	1.16935	0.000543909	555.757	247.19	1661.81
256530_at	At1g33290	P-loop containing nucleoside triphosphate hydrolases superfamily protein	1.16709	0.000618395	220.237	97.6374	214.117
264787_at	At2g17840	ERD7__Senescence/dehydration-associated protein-related	1.16674	0.00358942	201.573	88.6465	1722.43
266544_at	At2g35300	LEA18__Late embryogenesis abundant protein, group 1 protein	1.16655	0.00166932	5604.88	2511.78	10569.6
264836_at	At1g03610	Protein of unknown function (DUF789)	1.16621	0.000386658	151.673	67.6192	296.241
251320_at	At3g61530	PANB2__Phosphoenolpyruvate carboxylase family protein	1.16598	0.00364603	256.863	114.512	216.255
254341_at	At4g22130	SRF8__STRUBBELIG-receptor family 8	1.16593	0.0148699	34.13	15.2047	15.4506
264012_at	At2g21080	unknown protein; FUNCTIONS IN: molecular_function unknown; INVOLVED IN: biological_process unknown; LOCATED IN: vacuole; EXPRESSED IN: 15 plant structures; EXPRESSED DURING: 9 growth stages; CONTAINS InterPro DOMAIN/s: Protein of unknown function DUF3537 (InterPro:IPR021924); BEST Arabidopsis thaliana protein match is: Protein of unknown function (DUF3537) (TAIR:AT3G20300.1); Has 141 Blast hits t…	1.16518	0.0106153	43.9934	20.0353	50.5192
254874_at	At4g11570	Haloacid dehalogenase-like hydrolase (HAD) superfamily protein	1.16387	0.0020997	187.152	83.375	2265.16
260899_at	At1g21370	unknown protein; CONTAINS InterPro DOMAIN/s: Protein of unknown function DUF218 (InterPro:IPR003848); Has 35333 Blast hits to 34131 proteins in 2444 species: Archae - 798; Bacteria - 22429; Metazoa - 974; Fungi - 991; Plants - 531; Viruses - 0; Other Eukaryotes - 9610 (source: NCBI BLink).	1.16354	0.000656368	106.735	47.4414	64.0979
260317_at	At1g63800	UBC5__ubiquitin-conjugating enzyme 5	1.16318	0.00502544	196.668	88.1926	558.057
260884_at	At1g29240	Protein of unknown function (DUF688)	1.16288	0.00749255	93.9298	41.9725	9.86489
250281_at	At5g13240	transcription regulators	1.16233	0.00116301	113.283	50.7114	108.67
250766_at	At5g05550	sequence-specific DNA binding transcription factors	1.16137	0.0169749	107.865	47.8395	118.167
250029_at	At5g18200	UTP:galactose-1-phosphate uridylyltransferases;ribose-5-phosphate adenylyltransferases	1.15565	0.000537692	138.698	62.2193	45.2676
265495_at	At2g15695	Protein of unknown function DUF829, transmembrane 53	1.15469	0.00851505	141.175	63.9122	830.036
265799_at	At2g35680	Phosphotyrosine protein phosphatases superfamily protein	1.15373	0.00126985	293.093	132.208	1065.19
266781_at	At2g28940	Protein kinase superfamily protein	1.1535	0.0227528	18.3916	8.61287	56.7836
250705_at	At5g06340	ATNUDX27_NUDX27__nudix hydrolase homolog 27	1.15306	0.000791556	689.473	308.094	247.855
247077_at	At5g66420	LOCATED IN: cellular_component unknown; EXPRESSED IN: 23 plant structures; EXPRESSED DURING: 13 growth stages; CONTAINS InterPro DOMAIN/s: Uncharacterised conserved protein UCP033271 (InterPro:IPR008322), TIM-barrel signal transduction protein, predicted (InterPro:IPR009215); Has 1232 Blast hits to 1230 proteins in 311 species: Archae - 18; Bacteria - 959; Metazoa - 1; Fungi - 84; Plants - 42; Vi…	1.1523	0.00118431	278.751	125.546	559.91
259595_at	At1g28050	B-box type zinc finger protein with CCT domain	1.15166	0.00416687	112.852	51.2989	276.278
246946_at	At5g25070	unknown protein; FUNCTIONS IN: molecular_function unknown; INVOLVED IN: biological_process unknown; LOCATED IN: cellular_component unknown; EXPRESSED IN: 23 plant structures; EXPRESSED DURING: 13 growth stages; Has 1807 Blast hits to 1807 proteins in 277 species: Archae - 0; Bacteria - 0; Metazoa - 736; Fungi - 347; Plants - 385; Viruses - 0; Other Eukaryotes - 339 (source: NCBI BLink).	1.15104	0.00107129	82.1858	36.9842	124.409
248096_at	At5g55240	ATPXG2__ARABIDOPSIS THALIANA PEROXYGENASE 2	1.15075	0.00826671	508.775	226.67	5471.51
255031_at	At4g09490	Polynucleotidyl transferase, ribonuclease H-like superfamily protein	1.15035	0.00699215	36.177	16.3958	39.7361
260568_at	At2g43570	CHI__chitinase, putative	1.14953	0.00853804	69.2791	31.9649	36.0494
245009_at	AtCg00380	RPS4__chloroplast ribosomal protein S4	1.14881	0.0160806	415.773	182.858	137.375
254579_at	At4g19400	Profilin family protein	1.1486	0.000788434	549.799	248.046	595.096
248558_at	At5g49990	Xanthine/uracil permease family protein	1.14804	0.00145833	497.316	224.835	1053.29
259234_at	At3g11620	alpha/beta-Hydrolases superfamily protein	1.14772	0.00146616	63.369	28.6649	34.2082
267632_at	At2g42160	BRIZ1__zinc finger (ubiquitin-hydrolase) domain-containing protein	1.14768	0.0003336	59.0919	26.7101	66.9327
261315_at	At1g53170	ATERF-8_ATERF8_ERF8__ethylene response factor 8	1.1464	0.0281565	21.9458	10.2213	26.7954
262220_at	At1g74740	ATCPK30_CDPK1A_CPK30__calcium-dependent protein kinase 30	1.14275	0.00785457	27.3199	12.4431	128.073
266097_at	At2g37970	SOUL-1__SOUL heme-binding family protein	1.14233	0.0081827	898.955	403.686	4950.54
258906_at	At3g06380	ATTLP9_TLP9__tubby-like protein 9	1.14221	0.00160424	131.921	60.0107	449.348
251758_at	At3g55770	GATA type zinc finger transcription factor family protein	1.14168	0.000552975	514.107	232.693	74.5208
254797_at	At4g13030	P-loop containing nucleoside triphosphate hydrolases superfamily protein	1.14111	0.0244734	167.079	75.5385	587.538
265086_at	At1g03770	ATRING1B_RING1B__RING 1B	1.13984	0.00674289	81.1795	36.3202	337.72
258885_at	At3g10030	aspartate/glutamate/uridylate kinase family protein	1.13866	0.00241088	212.784	97.665	206.325
248434_at	At5g51440	HSP20-like chaperones superfamily protein	1.13761	0.0114771	240.49	111.723	138.801
251146_at	At3g63520	ATCCD1_ATNCED1_CCD1_NCED1__carotenoid cleavage dioxygenase 1	1.13725	0.000846381	304.194	138.566	469.984
250530_at	At5g08630	DDT domain-containing protein	1.13688	0.00605643	65.9293	29.5962	42.2557
257787_at	At3g27000	ARP2_ATARP2_WRM__actin related protein 2	1.13678	0.0122187	89.722	41.545	49.0119
260044_at	At1g73655	FKBP-like peptidyl-prolyl cis-trans isomerase family protein	1.13426	0.0172484	83.8113	38.1965	44.1121
250935_at	At5g03240	UBQ3__polyubiquitin 3	1.13354	0.0299617	306.755	143.899	2046.08
258723_at	At3g09600	Homeodomain-like superfamily protein	1.13336	0.00918281	42.1176	19.3825	110.679
252563_at	At3g45970	ATEXLA1_ATEXPL1_ATHEXP BETA 2.1_EXLA1_EXPL1__expansin-like A1	1.13241	0.000901064	56.9806	26	350.852
258408_at	At3g17630	ATCHX19_CHX19__cation/H+ exchanger 19	1.13233	0.00303903	29.365	13.2212	31.1228
248029_at	At5g55700	BAM4_BMY6__beta-amylase 4	1.13075	0.00191919	97.9352	44.9606	153.051
264779_at	At1g08570	ACHT4__atypical CYS HIS rich thioredoxin 4	1.1302	0.00583133	384.915	172.06	2662.53
251387_at	At3g60810	unknown protein; CONTAINS InterPro DOMAIN/s: Protein of unknown function DUF1499 (InterPro:IPR010865); Has 35333 Blast hits to 34131 proteins in 2444 species: Archae - 798; Bacteria - 22429; Metazoa - 974; Fungi - 991; Plants - 531; Viruses - 0; Other Eukaryotes - 9610 (source: NCBI BLink).	1.13012	0.0106194	83.4562	38.0708	104.483
261253_at	At1g05840	Eukaryotic aspartyl protease family protein	1.12945	0.00421612	117.353	53.9701	113.6
249916_at	At5g22880	H2B_HTB2__histone B2	1.12918	0.00106461	239.738	109.833	109.951
246296_at	At3g56750	unknown protein; BEST Arabidopsis thaliana protein match is: unknown protein (TAIR:AT2G41150.2); Has 128 Blast hits to 128 proteins in 16 species: Archae - 0; Bacteria - 0; Metazoa - 0; Fungi - 0; Plants - 117; Viruses - 0; Other Eukaryotes - 11 (source: NCBI BLink).	1.12861	0.00596571	117.392	53.4875	93.5024
262379_at	At1g73020	unknown protein; FUNCTIONS IN: molecular_function unknown; INVOLVED IN: biological_process unknown; LOCATED IN: cellular_component unknown; EXPRESSED IN: 22 plant structures; EXPRESSED DURING: 13 growth stages; CONTAINS InterPro DOMAIN/s: Protein of unknown function DUF590 (InterPro:IPR007632).	1.12846	0.0085506	46.5275	20.9017	125.021
255572_at	At4g01050	TROL__thylakoid rhodanese-like	1.12805	0.0355837	30.9269	14.1071	28.121
266695_at	At2g19810	CCCH-type zinc finger family protein	1.12786	0.0221118	147.83	66.031	128.379
260352_at	At1g69295	PDCB4__plasmodesmata callose-binding protein 4	1.12703	0.0019753	748.715	341.19	1521.37
253836_at	At4g27840	SNARE-like superfamily protein	1.12683	0.0141835	68.0496	31.2585	15.1027
249355_at	At5g40500	unknown protein; FUNCTIONS IN: molecular_function unknown; INVOLVED IN: biological_process unknown; LOCATED IN: cellular_component unknown; EXPRESSED IN: 23 plant structures; EXPRESSED DURING: 13 growth stages; Has 49 Blast hits to 49 proteins in 22 species: Archae - 0; Bacteria - 7; Metazoa - 0; Fungi - 0; Plants - 42; Viruses - 0; Other Eukaryotes - 0 (source: NCBI BLink).	1.12672	0.00423479	17.4123	7.97181	22.0346
252192_at	At3g50000	ATCKA2_CKA2__casein kinase II, alpha chain 2	1.12656	0.000474889	755.291	344.472	759.684
245242_at	At1g44446	ATCAO_CAO_CH1__Pheophorbide a oxygenase family protein with Rieske [2Fe-2S] domain	1.12568	0.0149741	57.0472	26.5937	224.412
260457_at	At1g72480	Lung seven transmembrane receptor family protein	1.12364	0.00131834	80.4014	36.9329	71.4485
249903_at	At5g22690	Disease resistance protein (TIR-NBS-LRR class) family	1.12347	0.0073273	48.2723	22.2548	158.83
260284_at	At1g80380	P-loop containing nucleoside triphosphate hydrolases superfamily protein	1.12318	0.00406294	121.988	56.3001	648.306
259058_at	At3g03470	CYP89A9__cytochrome P450, family 87, subfamily A, polypeptide 9	1.12295	0.0145086	50.1315	23.2896	163.924
247459_at	At5g62200	Embryo-specific protein 3, (ATS3)	1.12283	0.00129902	629.592	289.505	968.213
258078_at	At3g25870	unknown protein; BEST Arabidopsis thaliana protein match is: unknown protein (TAIR:AT1G13360.1); Has 50 Blast hits to 50 proteins in 12 species: Archae - 0; Bacteria - 0; Metazoa - 0; Fungi - 0; Plants - 50; Viruses - 0; Other Eukaryotes - 0 (source: NCBI BLink).	1.12234	0.0133872	409.818	183.908	1513.91
264314_at	At1g70420	Protein of unknown function (DUF1645)	1.12215	0.00303272	107.328	49.6469	120.177
260036_at	At1g68830	STN7__STT7 homolog STN7	1.12169	0.00257719	62.9965	28.8841	215.393
258263_at	At3g15780	unknown protein; BEST Arabidopsis thaliana protein match is: unknown protein (TAIR:AT1G52550.1); Has 20 Blast hits to 20 proteins in 5 species: Archae - 0; Bacteria - 0; Metazoa - 0; Fungi - 0; Plants - 20; Viruses - 0; Other Eukaryotes - 0 (source: NCBI BLink).	1.12047	0.0143335	88.879	40.8524	585.16
245442_at	At4g16710	glycosyltransferase family protein 28	1.11985	0.0179867	97.046	44.6823	75.548
248994_at	At5g45250	RPS4__Disease resistance protein (TIR-NBS-LRR class) family	1.11954	0.000801675	68.1115	31.4036	48.5908
252116_at	At3g51510	unknown protein; FUNCTIONS IN: molecular_function unknown; INVOLVED IN: biological_process unknown; LOCATED IN: chloroplast thylakoid membrane, chloroplast; EXPRESSED IN: 22 plant structures; EXPRESSED DURING: 13 growth stages; Has 42 Blast hits to 42 proteins in 19 species: Archae - 0; Bacteria - 0; Metazoa - 0; Fungi - 0; Plants - 40; Viruses - 0; Other Eukaryotes - 2 (source: NCBI BLink).	1.11846	0.000715787	357.641	163.717	695.882
250737_at	At5g06370	NC domain-containing protein-related	1.11761	0.00469579	802.662	370.314	1509.55
254702_at	At4g17940	Tetratricopeptide repeat (TPR)-like superfamily protein	1.11656	0.0106955	71.8581	33.2012	236.051
247186_at	At5g65470	O-fucosyltransferase family protein	1.11522	0.00344124	174.905	79.4946	1038.41
245482_at	At4g16180	unknown protein; FUNCTIONS IN: molecular_function unknown; INVOLVED IN: biological_process unknown; LOCATED IN: plasma membrane; BEST Arabidopsis thaliana protein match is: unknown protein (TAIR:AT3G28720.1); Has 5 Blast hits to 5 proteins in 3 species: Archae - 0; Bacteria - 0; Metazoa - 0; Fungi - 0; Plants - 4; Viruses - 0; Other Eukaryotes - 1 (source: NCBI BLink).	1.1149	0.00496882	296.794	137.432	87.0366
265760_at	At2g01220	Nucleotidylyl transferase superfamily protein	1.11389	0.023016	333.27	146.931	281.791
261803_at	At1g30500	NF-YA7__nuclear factor Y, subunit A7	1.11143	0.00781656	157.899	73.1028	780.526
259824_at	At1g66240	ATATX1_ATX1__homolog of anti-oxidant 1	1.11047	0.00296807	1255.65	581.851	1088
245021_at	AtCg00550	PSBJ__photosystem II reaction center protein J	1.10893	0.0126513	304.24	140.795	215.089
262835_at	At1g14660	ATNHX8_NHX8_NHX8__Na+/H+ exchanger 8	1.10863	0.0110979	32.1008	14.8706	46.6399
249326_at	At5g40840	AtRAD21.1_SYN2__Rad21/Rec8-like family protein	1.10793	0.011024	123.396	57.784	466.302
248016_at	At5g56380	F-box/RNI-like/FBD-like domains-containing protein	1.10686	0.00264235	172.794	80.6178	70.2485
249606_at	At5g37260	CIR1_RVE2__Homeodomain-like superfamily protein	1.10686	0.00255725	113.366	51.9522	336.655
257560_at	At3g14960	Galactosyltransferase family protein	1.10663	0.000563948	86.0751	39.9868	59.7321
256892_at	At3g19000	2-oxoglutarate (2OG) and Fe(II)-dependent oxygenase superfamily protein	1.10556	0.00773409	110.161	50.9313	57.9281
247000_at	At5g67380	ATCKA1_CKA1__casein kinase alpha 1	1.10276	0.000589664	494.38	229.979	234.143
259642_at	At1g69030	BSD domain-containing protein	1.10115	0.0128692	21.6295	10.0081	15.8488
256281_at	At3g12560	ATTBP2_TRFL9__TRF-like 9	1.09959	0.0102796	55.3938	25.9494	87.0526
245685_at	At5g22220	ATE2FB_E2F1_E2FB__E2F transcription factor 1	1.09872	0.00144167	59.1565	27.5488	198.411
251040_at	At5g02250	ATMTRNASEII_EMB2730_RNR1__Ribonuclease II/R family protein	1.0985	0.00209141	222.292	103.816	260.067
249831_at	At5g23340	RNI-like superfamily protein	1.09824	0.0244734	184.593	82.6217	895.183
257410_at	At1g24340	EMB2421_EMB260__FAD/NAD(P)-binding oxidoreductase family protein	1.09816	0.00184799	174.097	81.3574	111.025
264970_at	At1g67280	Glyoxalase/Bleomycin resistance protein/Dioxygenase superfamily protein	1.09811	0.000552975	522.695	243.91	1333.76
251764_at	At3g55830	EPC1__Nucleotide-diphospho-sugar transferases superfamily protein	1.09597	0.00072627	258.034	120.704	121.664
258228_at	At3g27610	Nucleotidylyl transferase superfamily protein	1.09548	0.00576603	45.314	21.1393	91.6918
262635_at	At1g06570	HPD_PDS1__phytoene desaturation 1	1.09541	0.00293712	138.963	64.7382	902.539
249691_at	At5g36170	ATPRFB_HCF109__high chlorophyll fluorescent 109	1.09463	0.00117754	148.654	69.3109	99.736
265457_at	At2g46550	unknown protein; FUNCTIONS IN: molecular_function unknown; INVOLVED IN: biological_process unknown; EXPRESSED IN: 23 plant structures; EXPRESSED DURING: 13 growth stages; BEST Arabidopsis thaliana protein match is: unknown protein (TAIR:AT1G01240.3).	1.09443	0.00093775	207.576	96.9921	395.645
247865_at	At5g57815	Cytochrome c oxidase, subunit Vib family protein	1.09374	0.0175424	369.875	172.189	541.828
262637_at	At1g06640	2-oxoglutarate (2OG) and Fe(II)-dependent oxygenase superfamily protein	1.09259	0.0339211	34.1143	16.0249	28.163
249164_at	At5g42820	ATU2AF35B_U2AF35B__Zinc finger C-x8-C-x5-C-x3-H type family protein	1.09135	0.00309366	526.847	247.158	275.403
260983_at	At1g53560	Ribosomal protein L18ae family	1.09019	0.0428928	30.7269	14.4201	47.6064
257022_at	At3g19580	AZF2_ZF2__zinc-finger protein 2	1.09006	0.00176789	66.9579	31.4069	212.113
262712_at	At1g16460	ATMST2_ATRDH2_MST2_RDH2_ST2_STR2__rhodanese homologue 2	1.08962	0.0112295	312.571	146.939	155.71
255456_at	At4g02920	unknown protein; BEST Arabidopsis thaliana protein match is: unknown protein (TAIR:AT1G03340.1); Has 41 Blast hits to 41 proteins in 12 species: Archae - 0; Bacteria - 0; Metazoa - 0; Fungi - 0; Plants - 41; Viruses - 0; Other Eukaryotes - 0 (source: NCBI BLink).	1.08957	0.000589664	282.595	133.032	468.551
264894_at	At1g23040	hydroxyproline-rich glycoprotein family protein	1.08878	0.0035021	92.7866	43.7915	127.467
246290_at	At3g56800	acam-3_CAM3__calmodulin 3	1.08683	0.000535163	412.765	193.439	277.278
261610_at	At1g49560	Homeodomain-like superfamily protein	1.08656	0.00627892	61.5751	28.7294	20.7563
257309_at	At3g28150	TBL22__TRICHOME BIREFRINGENCE-LIKE 22	1.08635	0.0116442	63.0084	29.5417	76.4489
261567_at	At1g33055	unknown protein; FUNCTIONS IN: molecular_function unknown; INVOLVED IN: anaerobic respiration; LOCATED IN: endomembrane system; EXPRESSED IN: 13 plant structures; EXPRESSED DURING: 6 growth stages; Has 20 Blast hits to 20 proteins in 8 species: Archae - 0; Bacteria - 0; Metazoa - 0; Fungi - 0; Plants - 20; Viruses - 0; Other Eukaryotes - 0 (source: NCBI BLink).	1.08548	0.00822462	221.975	105.005	33.2743
250402_at	At5g10940	transducin family protein / WD-40 repeat family protein	1.08545	0.00454667	150.931	71.3724	318.754
247443_at	At5g62720	Integral membrane HPP family protein	1.08538	0.0124434	158.477	74.6518	35.9835
267318_at	At2g34770	ATFAH1_FAH1__fatty acid hydroxylase 1	1.08533	0.000961313	224.152	105.442	503.106
246427_at	At5g17400	ER-ANT1__endoplasmic reticulum-adenine nucleotide transporter 1	1.08366	0.000695255	208.656	98.6742	404.483
261013_at	At1g26440	ATUPS5_UPS5_UPS5__ureide permease 5	1.08241	0.00125499	56.101	26.5183	68.5935
256403_at	At3g06190	ATBPM2_BPM2__BTB-POZ and MATH domain 2	1.08091	0.00556073	300.291	141.052	333.73
256813_at	At3g21360	2-oxoglutarate (2OG) and Fe(II)-dependent oxygenase superfamily protein	1.08069	0.0127312	42.5763	19.9175	77.4049
254722_at	At4g13530	unknown protein; BEST Arabidopsis thaliana protein match is: unknown protein (TAIR:AT4G10080.1); Has 30201 Blast hits to 17322 proteins in 780 species: Archae - 12; Bacteria - 1396; Metazoa - 17338; Fungi - 3422; Plants - 5037; Viruses - 0; Other Eukaryotes - 2996 (source: NCBI BLink).	1.08028	0.000889779	209.022	99.0052	1863.99
264583_at	At1g05170	Galactosyltransferase family protein	1.08014	0.0181019	57.4551	27.0439	124.206
259153_at	At3g10250	Plant protein 1589 of unknown function	1.07992	0.000829017	164.707	77.8419	449.574
256727_at	At3g52240	unknown protein; Has 220 Blast hits to 193 proteins in 66 species: Archae - 0; Bacteria - 15; Metazoa - 53; Fungi - 33; Plants - 66; Viruses - 0; Other Eukaryotes - 53 (source: NCBI BLink).	1.0797	0.00210761	72.6186	34.2663	155.952
246897_at	At5g25560	CHY-type/CTCHY-type/RING-type Zinc finger protein	1.07858	0.00124146	230.497	109.158	227.665
248819_at	At5g47050	SBP (S-ribonuclease binding protein) family protein	1.07784	0.0475455	27.4242	12.9069	9.68154
250382_at	At5g11580	Regulator of chromosome condensation (RCC1) family protein	1.0769	0.00212501	245.389	115.804	317.363
261388_at	At1g05385	LPA19_Psb27-H1__photosystem II 11 kDa protein-related	1.07668	0.0150633	172.831	81.6343	63.6562
264402_at	At2g25140	CLPB-M_CLPB4_HSP98.7__casein lytic proteinase B4	1.07603	0.00335253	145.808	69.164	302.801
260872_at	At1g21350	Thioredoxin superfamily protein	1.07481	0.0060626	52.934	25.1078	24.3655
246998_at	At5g67370	Protein of unknown function (DUF1230)	1.07451	0.0175702	25.9321	12.4569	158.425
252173_at	At3g50650	GRAS family transcription factor	1.07409	0.00861366	121.585	57.7608	219.122
264923_s_at	At1g60740 At1g65970	Thioredoxin superfamily protein	1.07206	0.0115517	971.382	458.142	620.866
265953_at	At2g37478 At2g37480	CPuORF52__conserved peptide upstream open reading frame 52	1.07075	0.00177385	386.773	183.03	734.88
248084_at	At5g55470	ATNHX3_NHX3__Na+/H+ (sodium hydrogen) exchanger 3	1.07028	0.019922	119.899	57.3167	310.59
252852_at	At4g39900	unknown protein; Has 30201 Blast hits to 17322 proteins in 780 species: Archae - 12; Bacteria - 1396; Metazoa - 17338; Fungi - 3422; Plants - 5037; Viruses - 0; Other Eukaryotes - 2996 (source: NCBI BLink).	1.06997	0.0185165	59.5428	29.2411	23.7692
259970_at	At1g76570	Chlorophyll A-B binding family protein	1.06926	0.000764515	52.715	25.1136	204.896
244983_at	AtCg00790	RPL16__ribosomal protein L16	1.06897	0.00414687	1393.77	665.66	769.217
259165_at	At3g01470 At3g01472	ATHB-1_ATHB1_HAT5_HB-1_HD-ZIP-1__homeobox 1	1.06796	0.0123759	226.871	108.295	13.966
260048_at	At1g73750	Uncharacterised conserved protein UCP031088, alpha/beta hydrolase	1.06626	0.00145833	39.0687	18.6596	56.3379
260177_at	At1g70650	Ran BP2/NZF zinc finger-like superfamily protein	1.06619	0.0114193	33.5958	16.0237	37.2429
259757_at	At1g77510	ATPDI6_ATPDIL1-2_PDI6_PDIL1-2__PDI-like 1-2	1.06592	0.000304122	953.214	455.336	140.192
254127_at	At4g24520	AR1_ATR1__P450 reductase 1	1.06573	0.00232509	584.113	279.401	479.21
247482_at	At5g62410	ATCAP-E1_ATSMC4_SMC2_TTN3__structural maintenance of chromosomes 2	1.06522	0.0211253	32.8437	15.6829	20.6501
256940_at	At3g30720	QQS__qua-quine starch	1.06373	0.0381488	116.51	55.5378	19.0718
259738_at	At1g64355	unknown protein; FUNCTIONS IN: molecular_function unknown; INVOLVED IN: biological_process unknown; LOCATED IN: chloroplast; EXPRESSED IN: 23 plant structures; EXPRESSED DURING: 13 growth stages; CONTAINS InterPro DOMAIN/s: Protein of unknown function DUF3593 (InterPro:IPR021995); Has 35333 Blast hits to 34131 proteins in 2444 species: Archae - 798; Bacteria - 22429; Metazoa - 974; Fungi - 991; P…	1.06203	0.00980543	64.959	30.804	104.138
259169_at	At3g03520	NPC3__non-specific phospholipase C3	1.06177	0.017989	32.0971	15.394	346.498
253922_at	At4g26850	VTC2__mannose-1-phosphate guanylyltransferase (GDP)s;GDP-galactose:mannose-1-phosphate guanylyltransferases;GDP-galactose:glucose-1-phosphate guanylyltransferases;GDP-galactose:myoinositol-1-phosphate guanylyltransferases;glucose-1-phosphate guanylyltransferase	1.06145	0.00304503	742.408	360.334	1677.93
263449_at	At2g31670	Stress responsive alpha-beta barrel domain protein	1.06039	0.00071727	362.842	173.974	176.545
257783_at	At3g26950	unknown protein; Has 27 Blast hits to 27 proteins in 8 species: Archae - 0; Bacteria - 0; Metazoa - 0; Fungi - 0; Plants - 27; Viruses - 0; Other Eukaryotes - 0 (source: NCBI BLink).	1.05994	0.00581016	70.1827	34.0117	148.579
266235_at	At2g02360	AtPP2-B10_PP2-B10__phloem protein 2-B10	1.05886	0.00151918	39.0942	18.8474	41.5566
249145_at	At5g43280	ATDCI1_DCI1_DCI1__delta(3,5),delta(2,4)-dienoyl-CoA isomerase 1	1.0584	0.00100262	144.843	69.6543	95.9796
251859_at	At3g54680	proteophosphoglycan-related	1.05818	0.0175424	56.0245	26.7332	196.932
247278_at	At5g64380	Inositol monophosphatase family protein	1.05817	0.00448426	88.8699	43.0012	60.138
267499_at	At2g45500	AAA-type ATPase family protein	1.05765	0.003911	61.5458	29.6006	203.304
265283_at	At2g20370	KAM1_MUR3__Exostosin family protein	1.05757	0.0203578	42.3798	20.4801	62.213
256326_at	At3g02340	RING/U-box superfamily protein	1.05725	0.0246224	48.8784	23.6827	134.916
250814_at	At5g05080	ATUBC22_UBC22__ubiquitin-conjugating enzyme 22	1.05353	0.000434821	495.166	238.568	467.483
266154_at	At2g12190	Cytochrome P450 superfamily protein	1.05353	0.00325151	28.1212	13.6499	37.2807
258880_at	At3g06420	ATG8H__Ubiquitin-like superfamily protein	1.05266	0.0480822	50.8244	26.1025	1731.44
266234_at	At2g02350	AtPP2-B9_SKIP3__SKP1 interacting partner 3	1.05058	0.00442851	31.8328	15.3984	29.7504
266718_at	At2g46800	ATCDF1_ATMTP1_MTP1_ZAT_ZAT1__zinc transporter of Arabidopsis thaliana	1.05027	0.000857271	1039.65	502.62	934.432
250112_at	At5g16300	Vps51/Vps67 family (components of vesicular transport) protein	1.04947	0.00144338	193.963	93.7188	62.2404
265217_s_at	At1g05090 At4g20720	dentin sialophosphoprotein-related	1.04886	0.0320941	54.5372	26.1969	73.3177
262368_at	At1g73060	LPA3__Low PSII Accumulation 3	1.0486	0.000565856	217.45	105.152	204.884
267456_at	267456_at		1.04821	0.0489084	172.956	80.3224	676.695
245067_at	At2g39780	RNS2__ribonuclease 2	1.04768	0.0038189	402.201	197.571	119.665
250938_at	At5g03180	RING/U-box superfamily protein	1.04742	0.00709048	149.452	72.3528	2158.02
256226_at	At1g56280	ATDI19_DI19__drought-induced 19	1.04658	0.0144649	1503.53	730.338	2926.66
254269_at	At4g23050	PAS domain-containing protein tyrosine kinase family protein	1.0455	0.00259714	760.228	368.367	402.51
247280_at	At5g64260	EXL2__EXORDIUM like 2	1.0427	0.0043761	1887.96	911.287	3086.36
267187_s_at	At2g44160 At3g59970	MTHFR2__methylenetetrahydrofolate reductase 2	1.04248	0.00536671	64.0678	31.5979	20.5163
245948_at	At5g19540	unknown protein; FUNCTIONS IN: molecular_function unknown; INVOLVED IN: biological_process unknown; LOCATED IN: chloroplast; EXPRESSED IN: 22 plant structures; EXPRESSED DURING: 13 growth stages; Has 1807 Blast hits to 1807 proteins in 277 species: Archae - 0; Bacteria - 0; Metazoa - 736; Fungi - 347; Plants - 385; Viruses - 0; Other Eukaryotes - 339 (source: NCBI BLink).	1.04205	0.00227559	192.515	93.7971	536.96
258176_at	At3g21650	Protein phosphatase 2A regulatory B subunit family protein	1.04181	0.0103429	182.319	88.3115	262.698
253004_at	At2g45250 At4g38280 At4g38330	Integral membrane protein hemolysin-III homolog	1.04119	0.00459727	168.582	81.9401	19.7036
253857_at	At4g27990	ATYLMG1-2_YLMG1-2__YGGT family protein	1.04044	0.00145572	147.567	71.496	249.811
267627_at	At2g42270	U5 small nuclear ribonucleoprotein helicase	1.04017	0.008621	48.1181	23.3958	103.902
246653_at	At5g35200	ENTH/ANTH/VHS superfamily protein	1.03967	0.00723125	128.655	62.0901	456.507
253768_at	At4g28550	Ypt/Rab-GAP domain of gyp1p superfamily protein	1.03958	0.0122028	16.781	8.20387	110.284
267361_at	At2g39920	HAD superfamily, subfamily IIIB acid phosphatase	1.03909	0.0051883	33.5158	16.3307	50.0628
265908_at	At4g00270	DNA-binding storekeeper protein-related transcriptional regulator	1.03825	0.0148713	47.501	23.2027	51.405
263022_s_at	At1g23900 At1g23940	GAMMA-ADAPTIN 1_Gamma-ADR__gamma-adaptin 1	1.03806	0.0409999	27.2842	13.3485	56.5161
257169_at	At3g24315	AtSec20__Sec20 family protein	1.0366	0.00169625	126.294	61.6908	99.1803
258491_at	At3g02700	NC domain-containing protein-related	1.03653	0.027822	72.8912	35.6205	26.7349
264476_at	At1g77130	GUX3_PGSIP2__plant glycogenin-like starch initiation protein 2	1.03645	0.0380019	213.827	103.845	111.256
253977_at	At4g26630	DEK domain-containing chromatin associated protein	1.03615	0.00517766	222.487	108.494	211.28
250245_at	At5g13690	CYL1_NAGLU__alpha-N-acetylglucosaminidase family / NAGLU family	1.03612	0.022775	96.5485	46.6892	32.9122
248779_at	At5g47720	Thiolase family protein	1.03548	0.00218773	631.342	305.384	495.841
256870_at	At3g26300	CYP71B34__cytochrome P450, family 71, subfamily B, polypeptide 34	1.03474	0.0132604	78.9725	37.3195	66.4397
249192_at	At5g42470	CONTAINS InterPro DOMAIN/s: Brain/reproductive organ-expressed protein (InterPro:IPR010358); Has 35333 Blast hits to 34131 proteins in 2444 species: Archae - 798; Bacteria - 22429; Metazoa - 974; Fungi - 991; Plants - 531; Viruses - 0; Other Eukaryotes - 9610 (source: NCBI BLink).	1.03445	0.00174207	112.563	55.0471	122.713
256061_at	At1g07040	unknown protein; INVOLVED IN: biological_process unknown; LOCATED IN: chloroplast; EXPRESSED IN: 24 plant structures; EXPRESSED DURING: 14 growth stages; BEST Arabidopsis thaliana protein match is: unknown protein (TAIR:AT1G27030.1); Has 540 Blast hits to 538 proteins in 187 species: Archae - 0; Bacteria - 333; Metazoa - 0; Fungi - 0; Plants - 67; Viruses - 0; Other Eukaryotes - 140 (source: NCBI…	1.03389	0.00142579	79.4491	38.7611	683.355
255094_at	At4g08590	ORL1_ORL1_ORTHL_VIM6__ORTHRUS-like	1.03347	0.00903075	46.3073	22.2601	58.0483
261887_at	At1g80780	Polynucleotidyl transferase, ribonuclease H-like superfamily protein	1.03232	0.00353775	1111.49	543.327	653.293
266772_s_at	At2g03020 At4g16540	Heat shock protein HSP20/alpha crystallin family	1.02999	0.0103492	67.4859	33.0093	155.233
250076_at	At5g16660	unknown protein; FUNCTIONS IN: molecular_function unknown; INVOLVED IN: biological_process unknown; LOCATED IN: chloroplast, membrane; EXPRESSED IN: 23 plant structures; EXPRESSED DURING: 14 growth stages; BEST Arabidopsis thaliana protein match is: unknown protein (TAIR:AT3G02900.1); Has 106 Blast hits to 106 proteins in 32 species: Archae - 0; Bacteria - 28; Metazoa - 0; Fungi - 0; Plants - 78;…	1.02961	0.00403107	615.658	301.9	930.606
261084_at	At1g07440	NAD(P)-binding Rossmann-fold superfamily protein	1.02917	0.0196552	79.9803	38.8653	18.318
265077_at	At1g55530	RING/U-box superfamily protein	1.02665	0.000496275	312.559	153.17	1017.43
260530_at	At2g47320	Cyclophilin-like peptidyl-prolyl cis-trans isomerase family protein	1.02661	0.00611428	427.582	209.735	286.965
247097_at	At5g66460	Glycosyl hydrolase superfamily protein	1.02628	0.0201414	682.48	336.288	25.6098
259162_at	At3g01640	ATGLCAK_GLCAK__glucuronokinase G	1.02623	0.002199	74.2742	36.459	105.041
257569_at	At3g26350	LOCATED IN: chloroplast; EXPRESSED IN: root, pedicel, carpel, stamen; EXPRESSED DURING: 4 anthesis, petal differentiation and expansion stage; CONTAINS InterPro DOMAIN/s: Late embryogenesis abundant protein, group 2 (InterPro:IPR004864); BEST Arabidopsis thaliana protein match is: unknown protein (TAIR:AT1G13050.1); Has 3534 Blast hits to 2704 proteins in 342 species: Archae - 6; Bacteria - 192; …	1.02623	0.00430544	25.6384	12.5155	25.4494
252974_at	At4g38800	ATMTAN1_ATMTN1_MTAN1_MTN1__methylthioadenosine nucleosidase 1	1.02368	0.00141988	1182.04	581.313	358.561
246062_at	At5g19330	ARIA__ARM repeat protein interacting with ABF2	1.02361	0.00343957	391.898	192.321	356.243
253872_at	At4g27410	ANAC072_RD26__NAC (No Apical Meristem) domain transcriptional regulator superfamily protein	1.02309	0.00227102	34.2162	16.9342	1026
260448_at	At1g72410	COP1-interacting protein-related	1.02285	0.0470583	64.924	32.453	8.96632
251408_at	At3g60340	alpha/beta-Hydrolases superfamily protein	1.02234	0.00151613	329.527	162.833	526.14
245207_at	At5g12310	RING/U-box superfamily protein	1.02173	0.00105588	484.091	238.546	1727.68
250988_at	At5g02880	UPL4__ubiquitin-protein ligase 4	1.02031	0.00618208	202.97	99.9727	369.965
255300_at	At4g04870	CLS__cardiolipin synthase	1.02015	0.00152293	818.316	403.163	2401.81
245146_at	At2g45200	ATGOS12_GOS12__golgi snare 12	1.01973	0.00754236	131.041	64.2241	37.8771
266051_at	At2g40760	Rhodanese/Cell cycle control phosphatase superfamily protein	1.01816	0.00668724	206.889	100.502	93.5698
245391_at	At4g16520	ATG8F__Ubiquitin-like superfamily protein	1.01699	0.00089004	669.413	330.126	1342.77
264285_at	At1g62040	ATG8C__Ubiquitin-like superfamily protein	1.01604	0.00066327	280.044	138.532	545.83
259880_at	At1g76730	NagB/RpiA/CoA transferase-like superfamily protein	1.01591	0.0150791	27.2877	13.5661	2.64584
261833_at	At1g10670	ACLA-1__ATP-citrate lyase A-1	1.01583	0.00461768	187.068	92.6159	49.2427
260684_at	At1g17590	NF-YA8__nuclear factor Y, subunit A8	1.01337	0.0127134	66.7052	32.9959	71.7086
252082_at	At3g51940	unknown protein; BEST Arabidopsis thaliana protein match is: unknown protein (TAIR:AT5G03990.1); Has 215 Blast hits to 164 proteins in 38 species: Archae - 0; Bacteria - 35; Metazoa - 16; Fungi - 18; Plants - 121; Viruses - 0; Other Eukaryotes - 25 (source: NCBI BLink).	1.01272	0.0495362	35.5967	17.3629	130.014
264211_at	At1g22770	FB_GI__gigantea protein (GI)	1.0127	0.00165194	103.914	51.4307	268.701
259769_at	At1g29400	AML5_ML5__MEI2-like protein 5	1.01123	0.00631903	109.976	54.2341	298.884
249395_at	At5g40190	RNA ligase/cyclic nucleotide phosphodiesterase family protein	1.01085	0.00645837	186.926	93.1071	90.1207
251106_at	At5g01500	TAAC__thylakoid ATP/ADP carrier	1.0104	0.00581016	178.847	89.4681	540.99
251291_at	At3g61900	SAUR-like auxin-responsive protein family	1.00955	0.0230967	186.96	92.6599	100.089
263947_at	At2g35820	ureidoglycolate hydrolases	1.00954	0.0141312	98.0209	49.8164	197.598
254822_at	At4g12570	UPL5__ubiquitin protein ligase 5	1.00852	0.00399356	129.514	63.5234	183.024
254974_at	At4g10490	2-oxoglutarate (2OG) and Fe(II)-dependent oxygenase superfamily protein	1.00847	0.0390721	18.2029	9.05412	24.1629
250856_at	At5g04810	pentatricopeptide (PPR) repeat-containing protein	1.0078	0.00223153	235.883	117.155	134.007
251227_at	At3g62700	ATMRP10_MRP10__multidrug resistance-associated protein 10	1.0076	0.00115181	628.275	313.062	1607.85
253111_at	At4g35940	unknown protein; FUNCTIONS IN: molecular_function unknown; INVOLVED IN: biological_process unknown; LOCATED IN: cellular_component unknown; EXPRESSED IN: 24 plant structures; EXPRESSED DURING: 15 growth stages; BEST Arabidopsis thaliana protein match is: unknown protein (TAIR:AT2G17787.1).	1.00603	0.00348466	141.594	70.6495	223.188
254099_at	At4g25130	PMSR4__peptide met sulfoxide reductase 4	1.00574	0.000479392	978.257	487.694	1924.11
245261_at	At4g14385	FUNCTIONS IN: molecular_function unknown; INVOLVED IN: biological_process unknown; LOCATED IN: vacuole; EXPRESSED IN: 24 plant structures; EXPRESSED DURING: 15 growth stages; CONTAINS InterPro DOMAIN/s: Histone H4 acetyltransferase, NuA4 complex, Eaf6 (InterPro:IPR015418); Has 35333 Blast hits to 34131 proteins in 2444 species: Archae - 798; Bacteria - 22429; Metazoa - 974; Fungi - 991; Plants - …	1.00539	0.00847959	185.776	92.7509	155.347
264633_at	At1g65660	SMP1__Pre-mRNA splicing Prp18-interacting factor	1.00403	0.000565856	617.789	308.085	475.783
251153_at	At3g63000	NPL41__NPL4-like protein 1	1.00338	0.00249594	250.317	124.547	273.247
262747_at	At1g28540	unknown protein; Has 25 Blast hits to 25 proteins in 10 species: Archae - 0; Bacteria - 0; Metazoa - 0; Fungi - 0; Plants - 25; Viruses - 0; Other Eukaryotes - 0 (source: NCBI BLink).	1.00329	0.0182625	271.787	135.533	746.124
264423_at	At1g61690	phosphoinositide binding	1.00287	0.00877503	61.7366	30.7165	118.641
258483_at	At3g02570	MEE31_PMI1__Mannose-6-phosphate isomerase, type I	1.00261	0.00149775	101.815	50.6469	563.767
245127_at	At2g47600	ATMHX_ATMHX1_MHX_MHX1__magnesium/proton exchanger	1.00226	0.0196444	72.1778	37.1426	313.314
256117_at	At1g16840	unknown protein; BEST Arabidopsis thaliana protein match is: unknown protein (TAIR:AT1G78890.1); Has 71 Blast hits to 71 proteins in 12 species: Archae - 0; Bacteria - 0; Metazoa - 0; Fungi - 0; Plants - 71; Viruses - 0; Other Eukaryotes - 0 (source: NCBI BLink).	1.00159	0.00323094	258.048	128.972	1235.88
249103_at	At5g43600	ATAAH-2_UAH__ureidoglycolate amidohydrolase	1.00125	0.00200518	112.114	56.441	305.78
250746_at	At5g05880	UDP-Glycosyltransferase superfamily protein	1.00044	0.0131753	118.405	58.251	220.033
264205_at	At1g22790	unknown protein; FUNCTIONS IN: molecular_function unknown; INVOLVED IN: biological_process unknown; LOCATED IN: plasma membrane; EXPRESSED IN: 22 plant structures; EXPRESSED DURING: 13 growth stages; BEST Arabidopsis thaliana protein match is: unknown protein (TAIR:AT1G34010.1); Has 35333 Blast hits to 34131 proteins in 2444 species: Archae - 798; Bacteria - 22429; Metazoa - 974; Fungi - 991; Pla…	1.00019	0.00207225	139.034	69.7672	100.379
245360_at	At4g16330	2-oxoglutarate (2OG) and Fe(II)-dependent oxygenase superfamily protein	1.00014	0.00143275	178.728	89.1902	255.705
250423_s_at	At5g10600 At5g10610	CYP81K2__cytochrome P450, family 81, subfamily K, polypeptide 2	0.999645	0.0347868	75.4573	37.9813	51.661
245061_at	At2g39730	RCA__rubisco activase	0.999195	0.0482314	160.56	80.3228	16.5036
254917_at	At4g11350	Protein of unknown function (DUF604)	0.998229	0.0131178	138.359	69.4678	46.7733
245621_at	At4g14070	AAE15__acyl-activating enzyme 15	0.998074	0.00870286	62.9739	31.3393	55.9266
259540_at	At1g20640	Plant regulator RWP-RK family protein	0.997248	0.000508363	56.4662	28.3247	45.3949
265795_at	At2g35780	scpl26__serine carboxypeptidase-like 26	0.99716	0.00471399	477.837	238.755	17.2053
248795_at	At5g47390	myb-like transcription factor family protein	0.996742	0.00121269	119.976	60.0696	145.389
250816_at	At5g05010	clathrin adaptor complexes medium subunit family protein	0.995271	0.00259043	455.09	228.605	229.507
261213_at	At1g12970	PIRL3__plant intracellular ras group-related LRR 3	0.995025	0.00316379	46.775	23.4833	186.958
251289_at	At3g61830	ARF18__auxin response factor 18	0.994649	0.00653453	112.097	56.2594	168.548
263866_at	At2g36950	Heavy metal transport/detoxification superfamily protein	0.992442	0.0120554	736.71	371.442	1004.04
258476_at	At3g02400	SMAD/FHA domain-containing protein	0.992377	0.00655761	18.6394	9.32182	10.3737
267574_at	At2g30680	BEST Arabidopsis thaliana protein match is: glucan synthase-like 3 (TAIR:AT2G31960.2); Has 80 Blast hits to 80 proteins in 12 species: Archae - 0; Bacteria - 0; Metazoa - 0; Fungi - 0; Plants - 80; Viruses - 0; Other Eukaryotes - 0 (source: NCBI BLink).	0.992348	0.0273455	31.1862	15.8127	46.3276
265454_at	At2g46530	ARF11__auxin response factor 11	0.990646	0.00487737	35.4835	17.8811	44.6793
253812_at	At4g28240	Wound-responsive family protein	0.989943	0.00296807	313.56	159.09	625.069
267482_s_at	At2g02770 At3g11470	4'-phosphopantetheinyl transferase superfamily	0.989744	0.0125412	16.8853	8.50758	11.0155
245734_at	At1g73480	alpha/beta-Hydrolases superfamily protein	0.989661	0.00536671	63.6928	32.0834	20.7465
264045_at	At2g22450	riboflavin biosynthesis protein, putative	0.989039	0.00071005	371.942	187.472	191.584
267261_at	At2g23120	Late embryogenesis abundant protein, group 6	0.988434	0.00618208	840.898	417.905	2471.04
264622_at	At2g17790	VPS35A_ZIP3__VPS35 homolog A	0.987803	0.00724074	130.033	65.5955	155.959
260732_at	At1g17520	Homeodomain-like/winged-helix DNA-binding family protein	0.987135	0.00742064	145.379	73.2232	307.279
259984_at	At1g76460	RNA-binding (RRM/RBD/RNP motifs) family protein	0.986992	0.0227825	81.1624	40.8619	89.899
257253_at	At3g24190	Protein kinase superfamily protein	0.98543	0.00296463	84.7096	42.8148	203.755
251270_at	At3g62370	heme binding	0.984893	0.0333572	29.2269	14.6342	31.6404
250004_at	At5g18750	DNAJ heat shock N-terminal domain-containing protein	0.984104	0.00660979	144.355	72.8517	113.204
254275_at	At4g22670	AtHip1_HIP1__HSP70-interacting protein 1	0.983802	0.00139562	1284.63	651.818	787.207
251558_at	At3g57810	Cysteine proteinases superfamily protein	0.983681	0.0043669	210.939	106.631	319.231
267079_at	At2g41200	unknown protein; Has 26 Blast hits to 26 proteins in 11 species: Archae - 0; Bacteria - 0; Metazoa - 0; Fungi - 0; Plants - 26; Viruses - 0; Other Eukaryotes - 0 (source: NCBI BLink).	0.983552	0.024338	19.2934	9.70734	22.0952
245278_at	At4g17730	ATSYP23_SYP23__syntaxin of plants 23	0.983362	0.000491297	431.933	218.397	612.274
247166_at	At5g65840	Thioredoxin superfamily protein	0.982326	0.021859	50.6921	25.0225	134.39
266580_at	At2g46260	BTB/POZ/Kelch-associated protein	0.981693	0.0043765	181.836	92.3245	296.453
255703_at	At4g00040	Chalcone and stilbene synthase family protein	0.98157	0.0205315	72.0398	36.7487	85.6269
245193_at	At1g67810	SUFE2__sulfur E2	0.981215	0.00183994	542.11	274.615	819.895
266804_at	At2g29960	ATCYP5_CYP19-4_CYP5__cyclophilin 5	0.981137	0.00344105	431.387	218.52	194.118
262536_at	At1g17100	SOUL heme-binding family protein	0.980833	0.00261998	463.062	235.771	1058.36
257249_at	At3g24180	Beta-glucosidase, GBA2 type family protein	0.980821	0.00294423	344.483	174.594	848.104
249038_at	At5g44280	ATRING1A_RING1A__RING 1A	0.980497	0.00710602	59.759	29.8714	535.03
263899_at	At2g21710	EMB2219__Mitochondrial transcription termination factor family protein	0.97951	0.0179857	34.7592	17.6091	13.1273
263631_at	At2g04900	unknown protein; FUNCTIONS IN: molecular_function unknown; LOCATED IN: cellular_component unknown; EXPRESSED IN: 23 plant structures; EXPRESSED DURING: 15 growth stages; CONTAINS InterPro DOMAIN/s: Protein of unknown function DUF423 (InterPro:IPR006696); Has 30201 Blast hits to 17322 proteins in 780 species: Archae - 12; Bacteria - 1396; Metazoa - 17338; Fungi - 3422; Plants - 5037; Viruses - 0; …	0.978304	0.0053254	816.562	417.138	1302.82
257497_at	At1g51430	unknown protein; BEST Arabidopsis thaliana protein match is: unknown protein (TAIR:AT3G28370.1); Has 13 Blast hits to 13 proteins in 4 species: Archae - 0; Bacteria - 0; Metazoa - 0; Fungi - 0; Plants - 13; Viruses - 0; Other Eukaryotes - 0 (source: NCBI BLink).	0.978235	0.0093807	22.2044	11.5759	48.2336
255129_at	At4g08290	nodulin MtN21 /EamA-like transporter family protein	0.977821	0.00135959	129.582	65.7954	152.056
251151_at	At3g63170	Chalcone-flavanone isomerase family protein	0.976521	0.000580327	344.763	174.988	281.517
255257_at	At4g05050	UBQ11__ubiquitin 11	0.974934	0.000367994	1023.15	520.361	5037.18
244976_at	AtCg00720	PETB__photosynthetic electron transfer B	0.974728	0.0316603	677.134	342.855	373.362
265512_at	At2g05590	TLD-domain containing nucleolar protein	0.973234	0.00776878	110.395	55.8245	150.584
250400_at	At5g10740	Protein phosphatase 2C family protein	0.973137	0.0348012	214.527	102.888	681.797
261062_at	At1g07530	ATGRAS2_GRAS2_SCL14__SCARECROW-like 14	0.972759	0.00395519	252.495	128.186	1107.56
262607_at	At1g13990	unknown protein; FUNCTIONS IN: molecular_function unknown; INVOLVED IN: biological_process unknown; LOCATED IN: chloroplast; EXPRESSED IN: 23 plant structures; EXPRESSED DURING: 13 growth stages; CONTAINS InterPro DOMAIN/s: Protein of unknown function DUF3110 (InterPro:IPR021503); Has 4 Blast hits to 4 proteins in 1 species: Archae - 0; Bacteria - 0; Metazoa - 0; Fungi - 0; Plants - 4; Viruses - …	0.970856	0.00144167	128.146	65.5988	1139.73
262734_at	At1g28640	GDSL-like Lipase/Acylhydrolase superfamily protein	0.970572	0.0170514	34.0865	17.5598	151.494
258637_at	At3g07880	SCN1__Immunoglobulin E-set superfamily protein	0.969492	0.00214592	200.97	102.662	153.304
262908_at	At1g59900	AT-E1 ALPHA_E1 ALPHA__pyruvate dehydrogenase complex E1 alpha subunit	0.967674	0.0029824	873.708	447.554	1071.91
248817_at	At5g47020	unknown protein; FUNCTIONS IN: molecular_function unknown; INVOLVED IN: biological_process unknown; LOCATED IN: endomembrane system; EXPRESSED IN: 23 plant structures; EXPRESSED DURING: 13 growth stages; BEST Arabidopsis thaliana protein match is: unknown protein (TAIR:AT5G11700.2); Has 1807 Blast hits to 1807 proteins in 277 species: Archae - 0; Bacteria - 0; Metazoa - 736; Fungi - 347; Plants -…	0.967455	0.0170104	175.506	89.86	96.1219
250420_at	At5g11260	HY5_TED 5__Basic-leucine zipper (bZIP) transcription factor family protein	0.967377	0.00211313	41.4248	21.0734	57.7789
263288_at	At2g36130	Cyclophilin-like peptidyl-prolyl cis-trans isomerase family protein	0.96616	0.00300821	193.129	99.1079	84.7814
252067_at	At3g51370	Protein phosphatase 2C family protein	0.965066	0.000798913	227.905	116.837	733.945
248138_at	At5g54960	PDC2__pyruvate decarboxylase-2	0.964337	0.016948	269.121	139.797	2218.73
246613_at	At5g35360	CAC2__acetyl Co-enzyme a carboxylase biotin carboxylase subunit	0.964122	0.0147007	296.076	150.35	29.9786
266589_at	At2g46250	myosin heavy chain-related	0.96345	0.0345238	40.4344	20.6647	22.5908
265707_at	At2g03390	uvrB/uvrC motif-containing protein	0.963332	0.00584959	239.862	121.054	387.259
266853_at	At2g26790	Pentatricopeptide repeat (PPR) superfamily protein	0.962677	0.0122187	31.9164	16.5538	15
264956_at	At1g76990	ACR3__ACT domain repeat 3	0.960816	0.00388368	572.515	294.388	1412.76
257634_s_at	At3g26170 At3g26180	CYP71B19__cytochrome P450, family 71, subfamily B, polypeptide 19	0.959727	0.0284119	114.504	58.8458	11.1747
250819_at	At5g05100	Single-stranded nucleic acid binding R3H protein	0.95937	0.00258003	608.623	314.726	730.184
258256_at	At3g26890	unknown protein; FUNCTIONS IN: molecular_function unknown; INVOLVED IN: biological_process unknown; EXPRESSED IN: 24 plant structures; EXPRESSED DURING: 15 growth stages; BEST Arabidopsis thaliana protein match is: unknown protein (TAIR:AT5G41110.1).	0.95843	0.0112958	162.209	82.3342	190.82
247156_at	At5g65760	Serine carboxypeptidase S28 family protein	0.958168	0.00323094	270.743	138.137	191.593
266299_at	At2g29450	AT103-1A_ATGSTU1_ATGSTU5_GSTU5__glutathione S-transferase tau 5	0.95687	0.0133802	220.157	113.395	579.729
260999_at	At1g26580	FUNCTIONS IN: molecular_function unknown; INVOLVED IN: biological_process unknown; LOCATED IN: cellular_component unknown; EXPRESSED IN: 24 plant structures; EXPRESSED DURING: 15 growth stages; BEST Arabidopsis thaliana protein match is: ELM2 domain-containing protein (TAIR:AT2G03470.1); Has 161 Blast hits to 161 proteins in 17 species: Archae - 0; Bacteria - 0; Metazoa - 1; Fungi - 4; Plants - 1…	0.956494	0.000899572	246.116	126.448	160.16
250007_at	At5g18670	BAM9_BMY3__beta-amylase 3	0.954253	0.00971593	35.9287	18.5537	234.663
247545_at	At5g61530	small G protein family protein / RhoGAP family protein	0.954126	0.0019753	270.02	139.19	601.135
261198_at	At1g12940	ATNRT2.5_NRT2.5__nitrate transporter2.5	0.953874	0.0133886	28.4433	14.75	127.941
259147_at	259147_at		0.953548	0.0133886	26.4627	13.2807	39.63
245699_at	At5g04250	Cysteine proteinases superfamily protein	0.953478	0.0120203	83.1811	42.8862	613.093
257005_at	At3g14190	unknown protein; BEST Arabidopsis thaliana protein match is: unknown protein (TAIR:AT5G12360.1); Has 18 Blast hits to 18 proteins in 5 species: Archae - 0; Bacteria - 0; Metazoa - 0; Fungi - 0; Plants - 18; Viruses - 0; Other Eukaryotes - 0 (source: NCBI BLink).	0.952667	0.0327792	41.245	21.5872	44.4362
254140_at	At4g24610	unknown protein; FUNCTIONS IN: molecular_function unknown; INVOLVED IN: biological_process unknown; EXPRESSED IN: 20 plant structures; EXPRESSED DURING: 12 growth stages; BEST Arabidopsis thaliana protein match is: unknown protein (TAIR:AT5G65440.1).	0.952602	0.0058951	120.426	62.2305	46.611
257477_at	At1g10660	unknown protein; LOCATED IN: endomembrane system; EXPRESSED IN: 24 plant structures; EXPRESSED DURING: 15 growth stages; BEST Arabidopsis thaliana protein match is: unknown protein (TAIR:AT5G62960.1); Has 155 Blast hits to 154 proteins in 22 species: Archae - 0; Bacteria - 0; Metazoa - 10; Fungi - 4; Plants - 139; Viruses - 0; Other Eukaryotes - 2 (source: NCBI BLink).	0.950638	0.00822462	131.271	67.9068	105.508
265201_at	At2g36810	ARM repeat superfamily protein	0.950535	0.00682257	66.0156	34.2532	173.196
265035_at	At1g61620	phosphoinositide binding	0.950301	0.000877752	693.775	358.878	609.933
252354_at	At3g48170	ALDH10A9__aldehyde dehydrogenase 10A9	0.950267	0.0034158	281.653	145.942	189.787
265337_at	At2g18390	ARL2_ATARLC1_HAL_TTN5__ADP-ribosylation factor family protein	0.949267	0.000455925	463.15	239.919	190.983
259747_at	At1g71170	6-phosphogluconate dehydrogenase family protein	0.948685	0.00634381	71.3875	37.0664	92.0782
246276_at	At4g37270	ATHMA1_HMA1__heavy metal atpase 1	0.948621	0.000664633	87.4911	45.3276	93.0658
250740_at	At5g05760	ATSED5_ATSYP31_SED5_SYP31__syntaxin of plants 31	0.946846	0.0405578	26.57	13.9745	51.7793
266402_at	At2g38780	unknown protein; FUNCTIONS IN: molecular_function unknown; INVOLVED IN: biological_process unknown; LOCATED IN: chloroplast; EXPRESSED IN: 21 plant structures; EXPRESSED DURING: 13 growth stages; Has 58 Blast hits to 58 proteins in 23 species: Archae - 0; Bacteria - 4; Metazoa - 1; Fungi - 0; Plants - 44; Viruses - 0; Other Eukaryotes - 9 (source: NCBI BLink).	0.94591	0.0312542	40.2637	21.0439	32.3949
249759_at	At5g24380	ATYSL2_YSL2__YELLOW STRIPE like 2	0.945697	0.00243452	72.0406	37.4506	73.4394
259100_at	At3g04880	DRT102__DNA-damage-repair/toleration protein (DRT102)	0.944427	0.0123863	142.091	74.944	176.249
256284_at	At3g12530	PSF2	0.944023	0.00453936	163.307	83.6387	89.4506
265356_at	At2g16595	Translocon-associated protein (TRAP), alpha subunit	0.943817	0.00229022	117.165	60.9703	162.336
251969_at	At3g53130	CYP97C1_LUT1__Cytochrome P450 superfamily protein	0.943511	0.00338557	54.5877	28.6572	50.6833
247861_at	At5g58160	actin binding	0.942804	0.00887733	40.3807	20.9284	639.175
252043_at	At3g52390	TatD related DNase	0.942715	0.0086176	113.619	58.7956	25.5866
254715_at	At4g13550	triglyceride lipases;triglyceride lipases	0.94198	0.0141732	37.9028	19.8977	66.5883
250502_at	At5g09590	HSC70-5_MTHSC70-2__mitochondrial HSO70 2	0.941584	0.00454667	1626.21	839.326	841.358
267194_s_at	At2g30910 At2g31300	ARPC1_ARPC1A__actin-related protein C1A	0.941166	0.0105454	60.1568	31.489	25.6312
258873_at	At3g03240	alpha/beta-Hydrolases superfamily protein	0.940819	0.019389	27.4396	13.9093	335.052
246393_at	At1g58150	unknown protein; FUNCTIONS IN: molecular_function unknown; INVOLVED IN: in 9 processes; LOCATED IN: cellular_component unknown; EXPRESSED IN: 22 plant structures; EXPRESSED DURING: 13 growth stages; Has 1 Blast hits to 1 proteins in 1 species: Archae - 0; Bacteria - 0; Metazoa - 0; Fungi - 0; Plants - 1; Viruses - 0; Other Eukaryotes - 0 (source: NCBI BLink).	0.940622	0.0151351	113.667	58.6311	99.1287
259498_at	At1g15880	atgos11_GOS11__golgi snare 11	0.938976	0.00141753	203.444	106.13	261.051
256263_at	At3g12290	Amino acid dehydrogenase family protein	0.938485	0.0143341	215.04	114.728	90.5402
260502_at	At1g47270	AtTLP6_TLP6__tubby like protein 6	0.937732	0.00113537	239.967	125.229	509.359
251145_at	At3g63500	Protein of unknown function (DUF1423)	0.937573	0.00769987	169.186	88.3466	319.832
265770_at	At2g48100	Exonuclease family protein	0.937196	0.00127322	837.612	439.668	590.445
246748_at	At5g27730	Protein of unknown function (DUF1624)	0.936998	0.0180436	72.0138	37.5534	156.505
249320_at	At5g40910	Disease resistance protein (TIR-NBS-LRR class) family	0.936182	0.0226895	34.2221	17.9251	38.6957
250827_at	At5g05170	ATCESA3_ATH-B_CESA3_CEV1_IXR1__Cellulose synthase family protein	0.936156	0.0215524	310.906	162.483	171.768
250896_at	At5g03560	Tetratricopeptide repeat (TPR)-like superfamily protein	0.935606	0.00353775	256.875	134.711	295.019
256959_at	At3g13440	S-adenosyl-L-methionine-dependent methyltransferases superfamily protein	0.935435	0.00371404	295.358	154.463	75.7641
257965_at	At3g19900	unknown protein; FUNCTIONS IN: molecular_function unknown; INVOLVED IN: biological_process unknown; LOCATED IN: chloroplast; EXPRESSED IN: 23 plant structures; EXPRESSED DURING: 13 growth stages; CONTAINS InterPro DOMAIN/s: Protein of unknown function DUF3067 (InterPro:IPR021420); Has 276 Blast hits to 276 proteins in 83 species: Archae - 0; Bacteria - 112; Metazoa - 0; Fungi - 2; Plants - 59; Vi…	0.935244	0.0150502	94.102	48.3971	669.432
265739_at	At2g01270	AtQSOX2_QSOX2__quiescin-sulfhydryl oxidase 2	0.934717	0.00417919	582.782	304.984	341.256
262238_at	At1g48300	unknown protein; FUNCTIONS IN: molecular_function unknown; INVOLVED IN: biological_process unknown; LOCATED IN: endomembrane system; EXPRESSED IN: 24 plant structures; EXPRESSED DURING: 15 growth stages; Has 96 Blast hits to 87 proteins in 37 species: Archae - 0; Bacteria - 2; Metazoa - 12; Fungi - 2; Plants - 65; Viruses - 0; Other Eukaryotes - 15 (source: NCBI BLink).	0.934701	0.00951721	627.25	333.942	446.729
251443_at	At3g59940	Galactose oxidase/kelch repeat superfamily protein	0.933228	0.0104339	301.254	157.26	1751.56
248606_at	At5g49448 At5g49450	CPuORF4__conserved peptide upstream open reading frame 4	0.93322	0.0118173	88.377	46.5232	345.977
259800_at	At1g72175	RING/U-box protein with domain of unknown function (DUF 1232)	0.933124	0.0043669	157.309	82.4512	329.461
245532_at	At4g15110	CYP97B3__cytochrome P450, family 97, subfamily B, polypeptide 3	0.932989	0.00114712	153.297	80.3578	144.712
250129_at	At5g16450	Ribonuclease E inhibitor RraA/Dimethylmenaquinone methyltransferase	0.931902	0.00994987	78.3693	40.818	320.372
245320_at	At4g16444	FUNCTIONS IN: molecular_function unknown; INVOLVED IN: biological_process unknown; LOCATED IN: endomembrane system; EXPRESSED IN: 24 plant structures; EXPRESSED DURING: 15 growth stages; CONTAINS InterPro DOMAIN/s: CHD5-like protein (InterPro:IPR007514); Has 30201 Blast hits to 17322 proteins in 780 species: Archae - 12; Bacteria - 1396; Metazoa - 17338; Fungi - 3422; Plants - 5037; Viruses - 0; …	0.931828	0.00511421	174.207	91.1742	113.189
258050_at	At3g16200	unknown protein; Has 97 Blast hits to 97 proteins in 15 species: Archae - 0; Bacteria - 8; Metazoa - 0; Fungi - 0; Plants - 36; Viruses - 0; Other Eukaryotes - 53 (source: NCBI BLink).	0.931586	0.00861366	81.3631	42.4853	57.9267
252426_at	At3g47630	CONTAINS InterPro DOMAIN/s: Mitochondrial matrix Mmp37 (InterPro:IPR015222); Has 35333 Blast hits to 34131 proteins in 2444 species: Archae - 798; Bacteria - 22429; Metazoa - 974; Fungi - 991; Plants - 531; Viruses - 0; Other Eukaryotes - 9610 (source: NCBI BLink).	0.931547	0.00740816	127.249	67.0909	72.6203
250022_at	At5g18210	NAD(P)-binding Rossmann-fold superfamily protein	0.931259	0.0138096	36.7869	19.5178	28.2436
246311_at	At3g51880	HMGB1_NFD1__high mobility group B1	0.930938	0.00563392	886.001	464.858	2963.92
259047_at	At3g03380	DegP7__DegP protease 7	0.930386	0.000669174	340.281	178.574	177.579
257858_at	At3g12920	SBP (S-ribonuclease binding protein) family protein	0.929524	0.0282807	174.513	91.713	900.346
261629_at	At1g49980	DNA/RNA polymerases superfamily protein	0.929186	0.0104339	43.6986	22.873	66.1951
246225_at	At4g36910	CDCP2_LEJ2__Cystathionine beta-synthase (CBS) family protein	0.929174	0.00241088	922.299	485.343	1103.97
266897_at	At2g45820	Remorin family protein	0.929026	0.00291582	694.551	364.318	2182.07
267532_at	At2g42040	CONTAINS InterPro DOMAIN/s: WRC (InterPro:IPR014977); Has 219 Blast hits to 219 proteins in 19 species: Archae - 0; Bacteria - 0; Metazoa - 3; Fungi - 0; Plants - 215; Viruses - 0; Other Eukaryotes - 1 (source: NCBI BLink).	0.927093	0.0121921	51.8588	27.2896	163.669
257315_at	At3g30775	AT-POX_ATPDH_ATPOX_ERD5_PRO1_PRODH__Methylenetetrahydrofolate reductase family protein	0.926837	0.00184631	137.793	72.5882	3314.72
246930_at	At5g25220	KNAT3__KNOTTED1-like homeobox gene 3	0.926812	0.022095	35.456	18.686	38.7981
252242_at	At3g50080	VFB2__VIER F-box proteine 2	0.925386	0.00663916	148.092	77.7831	277.953
257447_at	At2g04230	FBD, F-box and Leucine Rich Repeat domains containing protein	0.924989	0.00412973	126.418	67.018	96.5667
246289_at	At3g56880	VQ motif-containing protein	0.923872	0.00754992	431.53	227.582	2568.98
253038_at	At4g37790	HAT22__Homeobox-leucine zipper protein family	0.923842	0.00537749	50.1535	26.3708	99.9047
259881_at	At1g76820	eukaryotic translation initiation factor 2 (eIF-2) family protein	0.923772	0.0210842	39.5138	21.0248	36.9627
257215_at	At3g15070	RING/U-box superfamily protein	0.922845	0.0060726	77.2159	40.7994	150.456
245868_at	At1g58030	CAT2__cationic amino acid transporter 2	0.922587	0.00398662	946.992	500.056	333.254
261831_at	At1g10630	ARFA1F_ATARFA1F__ADP-ribosylation factor A1F	0.921682	0.0482957	230.418	119.598	20.6362
259666_at	At1g55310	ATSCL33_SCL33_SR33__SC35-like splicing factor 33	0.921237	0.00349365	736.513	388.743	395.257
259965_at	At1g53670	ATMSRB1_MSRB1__methionine sulfoxide reductase B 1	0.920261	0.0102993	83.4466	43.7445	425.156
246770_at	At5g27460	Tetratricopeptide repeat (TPR)-like superfamily protein	0.9178	0.023679	113.73	60.8873	159.614
263600_at	At2g16390	CHR35_DMS1_DRD1__SNF2 domain-containing protein / helicase domain-containing protein	0.917783	0.0370336	53.1443	27.1365	15.6656
264405_at	At1g10210	ATMPK1_MPK1__mitogen-activated protein kinase 1	0.917003	0.0174158	32.6096	17.7598	26.0391
248809_at	At5g47520	AtRABA5a_RABA5a__RAB GTPase homolog A5A	0.91653	0.00484728	71.0099	37.6943	64.4974
258948_at	At3g01910	AT-SO_AtSO_SOX__sulfite oxidase	0.916443	0.00131834	422.287	223.767	271.816
261654_at	At1g01920	SET domain-containing protein	0.916203	0.0188054	36.8527	19.5036	31.9288
248301_at	At5g53150	DNAJ heat shock N-terminal domain-containing protein	0.916148	0.0185052	58.9534	31.8643	36.2611
263653_at	At1g04310	ERS2__ethylene response sensor 2	0.915919	0.0159891	29.4859	15.6412	44.5521
263657_at	At1g04440	CKL13__casein kinase like 13	0.915428	0.0118797	108.281	57.6852	122.181
255562_at	At4g02070	ATMSH6_MSH6_MSH6-1__MUTS homolog 6	0.915193	0.0444296	71.8124	38.1298	35.5845
266005_at	At2g37340	ATRSZ33_RSZ33__arginine/serine-rich zinc knuckle-containing protein 33	0.914858	0.00262075	1830.4	967.297	877.643
260255_at	At1g74330	Protein kinase superfamily protein	0.914659	0.040091	22.5408	11.8749	17.7487
254626_at	At4g18400	unknown protein; FUNCTIONS IN: molecular_function unknown; INVOLVED IN: biological_process unknown; LOCATED IN: chloroplast; EXPRESSED IN: 22 plant structures; EXPRESSED DURING: 13 growth stages; Has 30201 Blast hits to 17322 proteins in 780 species: Archae - 12; Bacteria - 1396; Metazoa - 17338; Fungi - 3422; Plants - 5037; Viruses - 0; Other Eukaryotes - 2996 (source: NCBI BLink).	0.914126	0.0374002	131.561	70.0717	28.5846
261205_at	At1g12790	CONTAINS InterPro DOMAIN/s: RuvA domain 2-like (InterPro:IPR010994); Has 29 Blast hits to 29 proteins in 9 species: Archae - 0; Bacteria - 2; Metazoa - 0; Fungi - 0; Plants - 27; Viruses - 0; Other Eukaryotes - 0 (source: NCBI BLink).	0.914086	0.023294	34.7352	18.4377	18.4328
248977_at	At5g45020	Glutathione S-transferase family protein	0.913771	0.044426	34.0628	18.5059	12.3189
262111_at	At1g02960	unknown protein; LOCATED IN: cellular_component unknown; EXPRESSED IN: 23 plant structures; EXPRESSED DURING: 13 growth stages; BEST Arabidopsis thaliana protein match is: unknown protein (TAIR:AT1G02965.1); Has 35333 Blast hits to 34131 proteins in 2444 species: Archae - 798; Bacteria - 22429; Metazoa - 974; Fungi - 991; Plants - 531; Viruses - 0; Other Eukaryotes - 9610 (source: NCBI BLink).	0.91367	0.0406988	47.4011	25.2758	76.3856
259205_at	At3g09030	BTB/POZ domain-containing protein	0.913326	0.00107102	79.1068	42.0881	136.098
261639_at	At1g50010	TUA2__tubulin alpha-2 chain	0.912874	0.00255495	538.624	287.425	213.91
247434_at	At5g62575	unknown protein; FUNCTIONS IN: molecular_function unknown; INVOLVED IN: biological_process unknown; LOCATED IN: mitochondrion; EXPRESSED IN: 25 plant structures; EXPRESSED DURING: 15 growth stages; BEST Arabidopsis thaliana protein match is: unknown protein (TAIR:AT3G47833.1); Has 30201 Blast hits to 17322 proteins in 780 species: Archae - 12; Bacteria - 1396; Metazoa - 17338; Fungi - 3422; Plant…	0.912258	0.00683968	565.569	300.094	433.13
247112_at	At5g65950	FUNCTIONS IN: molecular_function unknown; INVOLVED IN: biological_process unknown; LOCATED IN: cellular_component unknown; EXPRESSED IN: 25 plant structures; EXPRESSED DURING: 15 growth stages; CONTAINS InterPro DOMAIN/s: Protein of unknown function DUF1683, C-terminal (InterPro:IPR012880), Foie gras liver health family 1 (InterPro:IPR021773); Has 30201 Blast hits to 17322 proteins in 780 species…	0.911348	0.0353981	292.121	155.147	151.026
251338_at	At3g60600	(AT)VAP_VAP_VAP27_VAP27-1__vesicle associated protein	0.911137	0.00269872	770.506	411.939	1457.46
262884_at	At1g64720	CP5__Polyketide cyclase/dehydrase and lipid transport superfamily protein	0.910797	0.000922683	1978.26	1050.99	603.319
258581_at	At3g04160	unknown protein; FUNCTIONS IN: molecular_function unknown; INVOLVED IN: biological_process unknown; EXPRESSED IN: 7 plant structures; EXPRESSED DURING: F mature embryo stage, petal differentiation and expansion stage, E expanded cotyledon stage, D bilateral stage.	0.91026	0.0390735	31.3146	16.8328	5.34645
246791_at	At5g27280	Zim17-type zinc finger protein	0.909795	0.0358149	63.3867	33.8004	293.916
265672_at	At2g31980	AtCYS2_CYS2__PHYTOCYSTATIN 2	0.909203	0.0427723	1679.07	897.609	59.1763
257431_at	At2g36360	Galactose oxidase/kelch repeat superfamily protein	0.908835	0.0101387	87.6772	46.8904	59.4529
251472_at	At3g59580	Plant regulator RWP-RK family protein	0.908466	0.00958959	76.2552	40.7405	501.145
260079_s_at	At1g35460 At5g33210	basic helix-loop-helix (bHLH) DNA-binding superfamily protein	0.907877	0.00291582	371.461	198.229	499.43
245312_at	At4g14600	Target SNARE coiled-coil domain protein	0.907629	0.0067226	104.587	56.0607	73.7505
262622_at	At1g06510	unknown protein; FUNCTIONS IN: molecular_function unknown; INVOLVED IN: biological_process unknown; LOCATED IN: chloroplast; EXPRESSED IN: 21 plant structures; EXPRESSED DURING: 13 growth stages; Has 376 Blast hits to 369 proteins in 152 species: Archae - 5; Bacteria - 113; Metazoa - 105; Fungi - 46; Plants - 27; Viruses - 2; Other Eukaryotes - 78 (source: NCBI BLink).	0.907515	0.0283756	50.5514	26.7867	22.7987
264283_at	At1g61850	phospholipases;galactolipases	0.907417	0.0212123	32.9431	17.6538	30.7676
265284_at	At2g20230	Tetraspanin family protein	0.907359	0.00267748	620.485	332.125	715.786
262574_at	At1g15230	unknown protein; FUNCTIONS IN: molecular_function unknown; INVOLVED IN: biological_process unknown; LOCATED IN: cellular_component unknown; EXPRESSED IN: 24 plant structures; EXPRESSED DURING: 15 growth stages; Has 26 Blast hits to 26 proteins in 12 species: Archae - 0; Bacteria - 0; Metazoa - 0; Fungi - 0; Plants - 26; Viruses - 0; Other Eukaryotes - 0 (source: NCBI BLink).	0.907273	0.00618208	402.05	214.923	1014.98
247523_at	At5g61410	EMB2728_RPE__D-ribulose-5-phosphate-3-epimerase	0.90699	0.00179348	470.031	250.664	703.477
247918_at	At5g57610	Protein kinase superfamily protein with octicosapeptide/Phox/Bem1p domain	0.90677	0.00558087	180.969	96.3721	293.375
255540_at	At4g01800	AGY1_AtcpSecA__Albino or Glassy Yellow 1	0.906065	0.00557525	156.944	84.114	192.098
261828_at	At1g11360	Adenine nucleotide alpha hydrolases-like superfamily protein	0.906017	0.00532583	151.604	80.9969	552.821
253081_at	At4g36210	Protein of unknown function (DUF726)	0.905662	0.0279476	371.485	197.025	1538.35
262709_at	At1g16240	ATSYP51_SYP51__syntaxin of plants 51	0.905621	0.0104456	387.858	207.272	718.483
253126_at	At4g36050	endonuclease/exonuclease/phosphatase family protein	0.904365	0.0138187	68.9509	36.903	69.8026
262512_at	At1g17145	RING/U-box superfamily protein	0.90329	0.00280133	202.217	108.56	691.659
259296_at	At3g05350	Metallopeptidase M24 family protein	0.903012	0.0034371	177.519	94.8987	66.6007
257772_at	At3g23080	Polyketide cyclase/dehydrase and lipid transport superfamily protein	0.902846	0.0181046	161.48	86.3967	65.9248
257971_at	At3g27530	GC6_MAG4__golgin candidate 6	0.902598	0.00427623	90.6376	48.3994	108.47
247601_at	At5g60850	OBP4__OBF binding protein 4	0.90241	0.00427623	49.0826	26.3412	123.976
253473_at	At4g32250	Protein kinase superfamily protein	0.902365	0.00330158	213.216	114.165	221.233
265383_at	At2g16780	MSI02_MSI2_NFC02_NFC2__Transducin family protein / WD-40 repeat family protein	0.901916	0.0253187	101.29	53.8924	51.5131
247045_at	At5g66930	unknown protein; FUNCTIONS IN: molecular_function unknown; INVOLVED IN: biological_process unknown; LOCATED IN: cellular_component unknown; EXPRESSED IN: 24 plant structures; EXPRESSED DURING: 15 growth stages; CONTAINS InterPro DOMAIN/s: Protein of unknown function DUF1649 (InterPro:IPR012445); Has 247 Blast hits to 247 proteins in 111 species: Archae - 0; Bacteria - 0; Metazoa - 89; Fungi - 83;…	0.901699	0.00348856	65.9405	35.1593	388.995
245650_at	At1g24735	S-adenosyl-L-methionine-dependent methyltransferases superfamily protein	0.900612	0.0158554	261.996	142.547	1757.27
249735_at	At5g24450	Transcription factor IIIC, subunit 5	0.900564	0.00702228	56.7807	30.2984	116.726
265936_at	At2g19600	ATKEA4_KEA4_KEA4__K+ efflux antiporter 4	0.900345	0.0379492	47.1377	26.89	40.7483
250130_at	At5g16510	Alpha-1,4-glucan-protein synthase family protein	0.900229	0.00713584	122.283	65.4071	48.1801
262809_at	At1g11720	ATSS3_SS3__starch synthase 3	0.900138	0.0199834	92.1811	49.3846	83.3729
249742_at	At5g24490	30S ribosomal protein, putative	0.899929	0.00384463	1044.66	564.027	329.125
260155_at	At1g52870	Peroxisomal membrane 22 kDa (Mpv17/PMP22) family protein	0.899438	0.00337419	77.4593	41.5198	844.595
247222_at	At5g64840	ATGCN5_GCN5__general control non-repressible 5	0.899124	0.00375137	395.86	212.404	622.603
266224_at	At2g28800	ALB3__63 kDa inner membrane family protein	0.898309	0.000835856	688.27	369.694	611.636
252915_at	At4g38810	Calcium-binding EF-hand family protein	0.896931	0.0108055	898.369	478.197	2574.49
264358_at	At1g03180	unknown protein; FUNCTIONS IN: molecular_function unknown; INVOLVED IN: biological_process unknown; LOCATED IN: mitochondrion; EXPRESSED IN: 15 plant structures; EXPRESSED DURING: 8 growth stages; Has 35333 Blast hits to 34131 proteins in 2444 species: Archae - 798; Bacteria - 22429; Metazoa - 974; Fungi - 991; Plants - 531; Viruses - 0; Other Eukaryotes - 9610 (source: NCBI BLink).	0.896536	0.041299	21.3454	11.6238	21.5905
249990_at	At5g18540	unknown protein; Has 1784 Blast hits to 634 proteins in 116 species: Archae - 0; Bacteria - 0; Metazoa - 1013; Fungi - 200; Plants - 288; Viruses - 0; Other Eukaryotes - 283 (source: NCBI BLink).	0.896352	0.0166713	101.563	54.069	97.2975
249925_at	At5g19150	pfkB-like carbohydrate kinase family protein	0.895052	0.00379641	296.641	159.38	755.218
259971_at	At1g76580	Squamosa promoter-binding protein-like (SBP domain) transcription factor family protein	0.894723	0.00357057	59.5862	31.9698	130.183
254172_at	At4g24550	Clathrin adaptor complexes medium subunit family protein	0.894706	0.00168085	378.57	203.703	446.13
252570_at	At3g45300	ATIVD_IVD_IVDH__isovaleryl-CoA-dehydrogenase	0.893691	0.00147557	176.153	94.9342	127.707
267040_at	At2g34300	S-adenosyl-L-methionine-dependent methyltransferases superfamily protein	0.893348	0.00850922	46.7339	25.0911	99.9907
257325_at	At2g07798 AtMg01220	unknown protein; FUNCTIONS IN: molecular_function unknown; INVOLVED IN: biological_process unknown; LOCATED IN: cellular_component unknown; BEST Arabidopsis thaliana protein match is: unknown protein (TAIR:ATMG01220.1); Has 3 Blast hits to 3 proteins in 1 species: Archae - 0; Bacteria - 0; Metazoa - 0; Fungi - 0; Plants - 3; Viruses - 0; Other Eukaryotes - 0 (source: NCBI BLink).	0.892999	0.0205693	65.065	35.5313	133.078
250409_at	At5g10860	Cystathionine beta-synthase (CBS) family protein	0.892963	0.00249158	2022.92	1089.04	2239.3
257719_at	At3g18440	ALMT9_AtALMT9__aluminum-activated malate transporter 9	0.892733	0.0154946	73.12	39.2248	57.8709
266207_at	At2g27680	NAD(P)-linked oxidoreductase superfamily protein	0.890665	0.00101613	254.961	137.339	899.455
246028_at	At5g21170	AKINBETA1__5'-AMP-activated protein kinase beta-2 subunit protein	0.890429	0.0057836	162.128	86.9192	221.567
255827_at	At2g40600	appr-1-p processing enzyme family protein	0.890082	0.00122559	194.296	105.207	142.439
265733_at	At2g01190	Octicosapeptide/Phox/Bem1p family protein	0.889876	0.0289968	255.909	138.459	588.063
249398_at	At5g40250	RING/U-box superfamily protein	0.888865	0.0221562	249.658	134.637	281.281
253236_at	At4g34370	ARI1_ATARI1__RING/U-box superfamily protein	0.888197	0.0119797	96.8141	51.7675	190.529
260966_at	At1g12220	RPS5__Disease resistance protein (CC-NBS-LRR class) family	0.887968	0.0430127	17.936	9.78159	8.60465
267214_at	At2g43970	RNA-binding protein	0.887842	0.000902989	882.744	476.646	763.539
248031_at	At5g55640	unknown protein; Has 30201 Blast hits to 17322 proteins in 780 species: Archae - 12; Bacteria - 1396; Metazoa - 17338; Fungi - 3422; Plants - 5037; Viruses - 0; Other Eukaryotes - 2996 (source: NCBI BLink).	0.886549	0.00155356	229.698	123.923	149.37
245115_at	At2g41530	ATSFGH_SFGH__S-formylglutathione hydrolase	0.88651	0.00344107	483.95	261.137	323.577
256298_at	256298_at		0.886377	0.0249285	16.6491	9.33425	69.6022
265417_at	At2g20920	Protein of unknown function (DUF3353)	0.885495	0.00770997	319.884	172.76	2282.02
254607_at	At4g18920	Protein of unknown function (DUF1264)	0.884667	0.00748238	94.6435	50.6288	1062.42
258264_at	At3g15790	ATMBD11_MBD11__methyl-CPG-binding domain 11	0.884632	0.00581016	244.979	132.537	227.009
263128_at	At1g78600	DBB3_LZF1_STH3__light-regulated zinc finger protein 1	0.884116	0.00958959	227.131	122.233	613.416
245481_at	At4g16170		0.884034	0.00566651	268.787	145.579	182.604
250490_at	At5g09760	Plant invertase/pectin methylesterase inhibitor superfamily	0.883698	0.00432293	130.863	70.6455	103.614
246951_at	At5g04880		0.883669	0.0381955	32.7911	18.1863	93.4052
253420_at	At4g32260	ATPase, F0 complex, subunit B/B', bacterial/chloroplast	0.883317	0.00510399	302.492	163.229	225.173
250131_at	At5g16550	unknown protein; Has 30201 Blast hits to 17322 proteins in 780 species: Archae - 12; Bacteria - 1396; Metazoa - 17338; Fungi - 3422; Plants - 5037; Viruses - 0; Other Eukaryotes - 2996 (source: NCBI BLink).	0.883239	0.0101387	144.476	76.8748	780.388
262918_at	At1g65000	unknown protein; BEST Arabidopsis thaliana protein match is: unknown protein (TAIR:AT5G38060.1); Has 49 Blast hits to 49 proteins in 14 species: Archae - 0; Bacteria - 0; Metazoa - 0; Fungi - 0; Plants - 49; Viruses - 0; Other Eukaryotes - 0 (source: NCBI BLink).	0.883142	0.0273017	74.5512	39.8454	74.8111
250262_at	At5g13410	FKBP-like peptidyl-prolyl cis-trans isomerase family protein	0.882965	0.0100837	50.9342	27.4306	100.688
252123_at	At3g51240	F3'H_F3H_TT6__flavanone 3-hydroxylase	0.882949	0.00378498	131.097	71.6418	153.513
256837_at	At3g22900	NRPD7__RNA polymerase Rpb7-like, N-terminal domain	0.881818	0.00261998	93.3756	50.6291	94.3524
257935_at	At3g25440	RNA-binding CRS1 / YhbY (CRM) domain protein	0.881581	0.039913	46.6993	25.2374	14.2873
263023_at	At1g23960	Protein of unknown function (DUF626)	0.881363	0.00140968	250.573	135.93	224.335
259476_at	At1g19000	Homeodomain-like superfamily protein	0.880912	0.00428525	300.226	162.807	1167.39
254388_at	At4g21860	MSRB2__methionine sulfoxide reductase B 2	0.880265	0.00248851	398.819	217.511	503.719
266071_at	At2g18670 At2g18680	RING/U-box superfamily protein	0.879558	0.0192981	51.1454	27.6126	69.9309
253625_at	At4g30600	signal recognition particle receptor alpha subunit family protein	0.879336	0.00651013	710.737	386.17	1926.53
253321_at	At4g33910	2-oxoglutarate (2OG) and Fe(II)-dependent oxygenase superfamily protein	0.879284	0.00309366	180.854	98.3888	119.89
246320_at	At1g16560	Per1-like family protein	0.879206	0.00868814	148.171	80.1338	111.258
250340_at	At5g11840	Protein of unknown function (DUF1230)	0.878547	0.00811913	61.5307	33.4741	311.509
253477_at	At4g32320	APX6__ascorbate peroxidase 6	0.878185	0.00395278	72.9934	39.7997	196.466
246917_at	At5g25280	serine-rich protein-related	0.87776	0.00287064	399.811	218.405	1016.99
247155_at	At5g65750	2-oxoglutarate dehydrogenase, E1 component	0.877683	0.00951721	375.092	203.098	759.353
252335_at	At3g48860	unknown protein; INVOLVED IN: biological_process unknown; LOCATED IN: plasma membrane; EXPRESSED IN: 22 plant structures; EXPRESSED DURING: 13 growth stages; BEST Arabidopsis thaliana protein match is: unknown protein (TAIR:AT5G23700.1); Has 12232 Blast hits to 9546 proteins in 892 species: Archae - 172; Bacteria - 1174; Metazoa - 6487; Fungi - 1343; Plants - 856; Viruses - 50; Other Eukaryotes -…	0.874771	0.0108055	91.2379	49.8073	267.981
250033_at	At5g18110	NCBP__novel cap-binding protein	0.873476	0.0020997	439.225	239.321	786.118
245269_at	At4g14500	Polyketide cyclase/dehydrase and lipid transport superfamily protein	0.873403	0.00243728	296.499	161.349	632.465
248032_at	At5g55860	Plant protein of unknown function (DUF827)	0.873179	0.0225109	46.1053	25.1796	59.6982
260336_at	At1g73990	SPPA_SPPA1__signal peptide peptidase	0.873138	0.00887733	75.9006	41.8411	66.4911
257293_at	At3g15580	APG8H_ATG8I__Ubiquitin-like superfamily protein	0.87231	0.00198875	1182.41	647.466	3997.8
256387_at	At3g06170	Serinc-domain containing serine and sphingolipid biosynthesis protein	0.871686	0.00888716	278.469	151.755	389.687
263502_s_at	At2g07675 AtMg00980	Ribosomal protein S12/S23 family protein	0.871286	0.0151351	19.0889	10.2858	34.78
263461_at	At2g31800	Integrin-linked protein kinase family	0.870597	0.0176407	40.7912	22.446	21.619
266073_at	At2g18770	P-loop containing nucleoside triphosphate hydrolases superfamily protein	0.870255	0.00268031	104.999	57.1405	34.4527
267084_at	At2g41180	VQ motif-containing protein	0.87011	0.0265774	76.771	41.5927	69.7293
253201_at	At4g34620	SSR16__small subunit ribosomal protein 16	0.869633	0.00486729	2422.8	1326.3	2530.53
250184_at	At5g14240	Thioredoxin superfamily protein	0.868652	0.00407946	209.444	114.701	224.759
245175_at	At2g47470	ATPDI11_ATPDIL2-1_MEE30_PDI11_UNE5__thioredoxin family protein	0.868595	0.00100547	1274.48	697.693	269.868
249899_at	At5g22620	phosphoglycerate/bisphosphoglycerate mutase family protein	0.868183	0.00294234	51.0226	27.9721	66.9296
253218_at	At4g34980	SLP2__subtilisin-like serine protease 2	0.867291	0.0460941	141.999	74.3679	23.2273
253735_at	At4g29160	SNF7.1__SNF7 family protein	0.86572	0.0265244	75.1182	41.1271	350.862
245786_at	At1g32150	AtbZIP68_bZIP68__basic region/leucine zipper transcription factor 68	0.865473	0.0300917	56.3676	31.2444	95.1309
259474_at	At1g19130	CONTAINS InterPro DOMAIN/s: Protein of unknown function DUF985 (InterPro:IPR009327), RmlC-like jelly roll fold (InterPro:IPR014710); Has 1465 Blast hits to 1465 proteins in 584 species: Archae - 10; Bacteria - 1038; Metazoa - 19; Fungi - 43; Plants - 51; Viruses - 0; Other Eukaryotes - 304 (source: NCBI BLink).	0.865323	0.00658394	208.184	114.177	92.8026
251923_at	At3g53880	NAD(P)-linked oxidoreductase superfamily protein	0.864923	0.00115881	65.8708	36.1633	30.0713
256911_at	At3g24090	glutamine-fructose-6-phosphate transaminase (isomerizing)s;sugar binding;transaminases	0.864745	0.0172084	30.6347	17.0221	76.8575
250372_at	At5g11460	Protein of unknown function (DUF581)	0.864509	0.0328614	32.2828	17.6701	66.6366
259034_at	At3g09410	Pectinacetylesterase family protein	0.864358	0.0218456	39.1723	21.3139	16.4877
260442_at	At1g68220	Protein of unknown function (DUF1218)	0.864018	0.00227102	897.208	491.908	1667.04
250647_at	At5g06770	KH domain-containing protein / zinc finger (CCCH type) family protein	0.863645	0.0271891	34.6099	19.1273	23.1697
258393_at	At3g15480	Protein of unknown function (DUF1218)	0.862614	0.0168408	218.072	121.299	301.146
264828_at	At1g03380	ATATG18G_ATG18G__homolog of yeast autophagy 18 (ATG18) G	0.862239	0.0147281	67.9435	37.427	211.248
266744_at	At2g02970	GDA1/CD39 nucleoside phosphatase family protein	0.862217	0.0254996	93.8327	51.5464	50.7366
252504_at	At3g46590	ATTRP2_TRFL1_TRP2__TRF-like 1	0.861677	0.00866718	119.92	66.0756	236.403
259111_at	At3g05520	Subunits of heterodimeric actin filament capping protein Capz superfamily	0.8616	0.00503454	167.091	92.5787	388.801
258295_at	At3g23400	FIB4__Plastid-lipid associated protein PAP / fibrillin family protein	0.861425	0.0120203	130.859	72.0432	154.994
260844_at	At1g29260	ATPEX7_PEX7__peroxin 7	0.861362	0.00289787	370.059	204.158	379.802
257291_at	At3g15590	Tetratricopeptide repeat (TPR)-like superfamily protein	0.860364	0.021686	923.607	509.643	724.409
260719_at	At1g48090	calcium-dependent lipid-binding family protein	0.859887	0.045115	74.3773	41.1125	191.543
255585_at	At4g01550	anac069_NAC069__NAC domain containing protein 69	0.85939	0.0392088	10.4934	5.85421	11.6288
256866_at	At3g26380	Melibiase family protein	0.859289	0.00222494	437.812	240.875	534.254
263898_at	At2g21950	SKIP6__SKP1 interacting partner 6	0.859043	0.00511285	176.988	97.5915	132.91
263785_at	At2g46390	unknown protein; FUNCTIONS IN: molecular_function unknown; INVOLVED IN: biological_process unknown; LOCATED IN: endomembrane system; EXPRESSED IN: 24 plant structures; EXPRESSED DURING: 15 growth stages; Has 4 Blast hits to 4 proteins in 2 species: Archae - 0; Bacteria - 0; Metazoa - 0; Fungi - 0; Plants - 4; Viruses - 0; Other Eukaryotes - 0 (source: NCBI BLink).	0.858722	0.0224544	615.556	335.82	444.724
259512_at	At1g12360	KEU__Sec1/munc18-like (SM) proteins superfamily	0.85833	0.00367507	101.135	55.6248	197.077
266971_at	At2g39580	CONTAINS InterPro DOMAIN/s: Putative zinc-finger domain (InterPro:IPR019607); Has 249 Blast hits to 219 proteins in 85 species: Archae - 0; Bacteria - 144; Metazoa - 29; Fungi - 8; Plants - 50; Viruses - 0; Other Eukaryotes - 18 (source: NCBI BLink).	0.857973	0.00299827	89.501	49.0546	164.68
265023_at	At1g24440	RING/U-box superfamily protein	0.857949	0.0104634	236.842	131.099	86.0787
261787_at	At1g16020	Protein of unknown function (DUF1712)	0.857905	0.00768838	61.8967	33.9589	32.1008
264799_at	At1g08550	AVDE1_NPQ1__non-photochemical quenching 1	0.857682	0.00262075	88.0915	48.6154	184.224
264372_at	At1g11840	ATGLX1_GLX1__glyoxalase I homolog	0.857446	0.00107456	1113.84	614.853	2394.74
266485_at	At2g47630	alpha/beta-Hydrolases superfamily protein	0.856996	0.00682523	56.6955	31.2147	24.6622
248445_at	At5g51170	unknown protein; FUNCTIONS IN: molecular_function unknown; INVOLVED IN: biological_process unknown; LOCATED IN: cellular_component unknown; EXPRESSED IN: 24 plant structures; EXPRESSED DURING: 15 growth stages; CONTAINS InterPro DOMAIN/s: Uncharacterised protein family UPF0406 (InterPro:IPR019146); Has 166 Blast hits to 166 proteins in 77 species: Archae - 0; Bacteria - 0; Metazoa - 100; Fungi - …	0.855605	0.00587282	315.28	174.87	291.097
245288_at	At4g16420	ADA2B_PRZ1__homolog of yeast ADA2 2B	0.855528	0.0029824	234.902	129.53	349.022
250494_at	At5g09740	HAM2__histone acetyltransferase of the MYST family 2	0.855515	0.00575883	64.4786	35.6755	62.3533
250993_at	At5g02280	SNARE-like superfamily protein	0.855185	0.00899005	131.065	72.4508	115.25
250812_at	At5g04900	NOL__NYC1-like	0.854977	0.032879	82.7793	46.265	29.8219
262160_at	At1g52590	Putative thiol-disulphide oxidoreductase DCC	0.854934	0.0133872	116.326	64.3141	67.244
267110_at	At2g14800	unknown protein; BEST Arabidopsis thaliana protein match is: unknown protein (TAIR:AT3G44713.1); Has 41 Blast hits to 38 proteins in 14 species: Archae - 0; Bacteria - 0; Metazoa - 7; Fungi - 2; Plants - 16; Viruses - 0; Other Eukaryotes - 16 (source: NCBI BLink).	0.85472	0.0290305	42.6524	23.5498	23.9554
258527_at	At3g06850	BCE2_DIN3_LTA1__2-oxoacid dehydrogenases acyltransferase family protein	0.853911	0.00415466	173.502	96.2522	23.7029
245200_at	At1g67850	Protein of unknown function (DUF707)	0.853765	0.0137603	64.7564	35.8676	113.375
259330_at	At3g16270	ENTH/VHS family protein	0.853627	0.00679678	189.809	104.805	281.998
265929_s_at	At2g18560 At2g18570	UDP-Glycosyltransferase superfamily protein	0.853148	0.0155469	352.748	191.23	923.578
264928_at	At1g60710	ATB2__NAD(P)-linked oxidoreductase superfamily protein	0.852871	0.00158977	261.542	144.834	115.639
251257_at	At3g62290	ARFA1E_ATARFA1E__ADP-ribosylation factor A1E	0.852379	0.00617735	1912.61	1052.33	2500.35
252040_at	At3g52060	Core-2/I-branching beta-1,6-N-acetylglucosaminyltransferase family protein	0.851824	0.0224254	169.74	94.3768	252.529
257817_at	At3g25150	Nuclear transport factor 2 (NTF2) family protein with RNA binding (RRM-RBD-RNP motifs) domain	0.851596	0.0139468	222.573	123.285	47.2247
265152_s_at	At1g30935 At1g30940		0.851357	0.0109564	13.8457	7.75325	41.0542
257224_at	At3g27870	ATPase E1-E2 type family protein / haloacid dehalogenase-like hydrolase family protein	0.850484	0.0381802	76.7451	42.5968	478.678
245228_at	At3g29810	COBL2__COBRA-like protein 2 precursor	0.850115	0.00296807	72.6034	40.386	34.5604

## Sheet: 12h DOWN
Probeset	AGI	Annotation (from TAIR9)	Log Fold-Change	P-value	32°C at 12hr	21°C at 12hr	0hr
262131_at	At1g02900	ATRALF1_RALF1_RALFL1__rapid alkalinization factor 1	-7.99509	0.00124789	1.37002	209.927	1.37085
263228_at	At1g30700	FAD-binding Berberine family protein	-7.5607	8.11441e-05	0.298133	56.0001	0.672845
255471_at	At4g03050	AOP3__2-oxoglutarate (2OG) and Fe(II)-dependent oxygenase superfamily protein	-7.51366	0.000234472	0.681592	113.347	7.3271
257373_at	At2g43140	basic helix-loop-helix (bHLH) DNA-binding superfamily protein	-7.42147	0.000887519	0.31267	53.2125	0.524263
256774_at	At3g13760	Cysteine/Histidine-rich C1 domain family protein	-6.29242	0.000404405	0.45534	35.5665	2.00296
245706_at	At5g04310	Pectin lyase-like superfamily protein	-5.78449	0.00124589	1.30601	72.0789	49.8021
267565_at	At2g30750	CYP71A12__cytochrome P450, family 71, subfamily A, polypeptide 12	-5.20948	0.032819	0.428861	11.2333	2.04181
246114_at	At5g20250	DIN10__Raffinose synthase family protein	-5.07469	0.00353443	53.6595	1467.78	1.4921
252911_at	At4g39510	CYP96A12__cytochrome P450, family 96, subfamily A, polypeptide 12	-5.071	0.00742554	6.47545	99.0304	15.2827
256772_at	At3g13750	BGAL1_BGAL1__beta galactosidase 1	-4.97378	0.0029824	2.34347	52.0298	0.792494
248186_at	At5g53880	unknown protein; FUNCTIONS IN: molecular_function unknown; INVOLVED IN: biological_process unknown; LOCATED IN: mitochondrion, plasma membrane; EXPRESSED IN: 23 plant structures; EXPRESSED DURING: 13 growth stages; Has 30201 Blast hits to 17322 proteins in 780 species: Archae - 12; Bacteria - 1396; Metazoa - 17338; Fungi - 3422; Plants - 5037; Viruses - 0; Other Eukaryotes - 2996 (source: NCBI BL…	-4.96337	0.0115272	0.487895	10.7672	4.06105
255433_at	At4g03210	XTH9__xyloglucan endotransglucosylase/hydrolase 9	-4.78223	0.0468705	18.9726	274.55	3.78865
262414_at	At1g49430	LACS2_LRD2__long-chain acyl-CoA synthetase 2	-4.75831	0.0243483	4.33156	60.0939	2.70578
248371_at	At5g51810	AT2353_ATGA20OX2_GA20OX2__gibberellin 20 oxidase 2	-4.74328	8.6842e-05	10.8143	289.912	4.95573
265872_at	At2g01670	atnudt17_NUDT17__nudix hydrolase homolog 17	-4.72652	0.00803553	4.97726	122.119	5.84844
255032_at	At4g09500	UDP-Glycosyltransferase superfamily protein	-4.71056	0.000876651	0.377709	9.02052	1.46528
266670_at	At2g29740	UGT71C2__UDP-glucosyl transferase 71C2	-4.6524	0.00224462	0.830956	20.8431	10.4917
245362_at	At4g17460	HAT1__Homeobox-leucine zipper protein 4 (HB-4) / HD-ZIP protein	-4.65068	0.00695915	0.953766	24.4064	1.33152
257143_at	At3g20110	CYP705A20__cytochrome P450, family 705, subfamily A, polypeptide 20	-4.62629	0.0185287	2.22344	34.9219	2.86728
250689_at	At5g06610	Protein of unknown function (DUF620)	-4.6262	0.000317516	0.72457	17.5577	0.568413
252291_s_at	At3g49110 At3g49120	ATPCA_ATPRX33_PRX33_PRXCA__peroxidase CA	-4.60059	0.0198079	0.771082	10.9485	4.08467
265443_at	At2g20750	ATEXPB1_ATHEXP BETA 1.5_EXPB1__expansin B1	-4.50373	0.0299477	4.033	34.7207	12.0702
258947_at	At3g01830	Calcium-binding EF-hand family protein	-4.49274	0.0459401	0.213044	4.81198	2.8544
245757_at	At1g35140	EXL7_PHI-1__Phosphate-responsive 1 family protein	-4.46507	0.000173209	1.08937	23.1309	10.621
251710_at	At3g56930	DHHC-type zinc finger family protein	-4.41581	0.0127519	0.333056	7.05884	3.71327
266123_at	At2g45180	Bifunctional inhibitor/lipid-transfer protein/seed storage 2S albumin superfamily protein	-4.402	0.0118251	9.45742	187.645	0.684975
258249_s_at	At3g15820 At3g15830	ROD1__phosphatidic acid phosphatase-related / PAP2-related	-4.3337	0.00107985	1.0452	21.5815	1.17562
261021_at	At1g26380	FAD-binding Berberine family protein	-4.30658	0.0299494	6.75836	96.9008	2.01681
255773_at	At1g18590	ATSOT17_ATST5C_SOT17__sulfotransferase 17	-4.25118	0.0200697	0.892167	17.0492	0.971746
260097_at	At1g73220	1-Oct_AtOCT1__organic cation/carnitine transporter1	-4.23515	0.00232509	27.1259	405.467	0.470388
254384_at	At4g21870	HSP20-like chaperones superfamily protein	-4.22616	0.0091823	11.4401	182.961	8.80872
264288_at	At1g62045	BEST Arabidopsis thaliana protein match is: ankyrin repeat family protein (TAIR:AT1G11740.1); Has 26 Blast hits to 26 proteins in 7 species: Archae - 0; Bacteria - 0; Metazoa - 0; Fungi - 0; Plants - 26; Viruses - 0; Other Eukaryotes - 0 (source: NCBI BLink).	-4.222	0.0188243	1.08371	18.5227	4.11608
257697_at	At3g12700	Eukaryotic aspartyl protease family protein	-4.2216	0.0148699	1.12705	16.9832	0.934743
251124_s_at	At5g01040 At5g01050	LAC8__laccase 8	-4.20498	0.00505731	47.5374	592.753	12.7718
256528_at	At1g66140	ZFP4__zinc finger protein 4	-4.20384	0.0218987	4.20753	43.8257	0.759339
253720_at	At4g29270	HAD superfamily, subfamily IIIB acid phosphatase	-4.09298	0.00554163	1.73582	26.6587	1.40375
245483_at	At4g16190	Papain family cysteine protease	-4.07805	0.00993522	0.370068	5.50124	1.40393
245708_at	At5g04310	Pectin lyase-like superfamily protein	-4.0696	0.00359203	4.50795	58.3006	11.2178
251519_at	At3g59400	GUN4__enzyme binding;tetrapyrrole binding	-4.06637	0.000951449	0.462011	8.46361	0.434896
247739_at	At5g59240	Ribosomal protein S8e family protein	-4.05344	0.000727553	16.3052	268.508	0.625611
262518_at	At1g17170	ATGSTU24_GST_GSTU24__glutathione S-transferase TAU 24	-4.00957	0.000144839	12.5167	201.23	39.1201
261985_at	At1g33750	Terpenoid cyclases/Protein prenyltransferases superfamily protein	-3.99406	0.000437431	0.981764	13.3913	0.763119
267516_at	At2g30520	RPT2__Phototropic-responsive NPH3 family protein	-3.96965	0.0473797	0.707984	10.265	3.88976
253608_at	At4g30290	ATXTH19_XTH19__xyloglucan endotransglucosylase/hydrolase 19	-3.95476	0.0215227	80.5974	1132.39	0.340172
257511_at	At1g43000	PLATZ transcription factor family protein	-3.9494	0.00590111	0.343723	5.15901	2.67603
245250_at	At4g17490	ATERF6_ERF-6-6_ERF6__ethylene responsive element binding factor 6	-3.91978	0.0282463	2.6872	36.5727	55.4957
264696_at	At1g70230	TBL27__TRICHOME BIREFRINGENCE-LIKE 27	-3.90449	0.00192818	0.661825	9.60567	1.05812
260522_x_at	At2g41730	unknown protein; BEST Arabidopsis thaliana protein match is: unknown protein (TAIR:AT5G24640.1); Has 25 Blast hits to 25 proteins in 5 species: Archae - 0; Bacteria - 0; Metazoa - 0; Fungi - 0; Plants - 25; Viruses - 0; Other Eukaryotes - 0 (source: NCBI BLink).	-3.89369	0.00899005	1.34656	16.3671	41.7154
255822_at	At2g40610	ATEXP8_ATEXPA8_ATHEXP ALPHA 1.11_EXP8_EXPA8__expansin A8	-3.87334	0.000979442	92.3362	1270.35	9.60475
252908_at	At4g39670	Glycolipid transfer protein (GLTP) family protein	-3.86141	0.00249006	0.700706	10.228	2.99406
249376_at	At5g40645	RPM1-interacting protein 4 (RIN4) family protein	-3.85756	0.0360825	0.662263	7.27492	2.60661
264907_at	At2g17280	Phosphoglycerate mutase family protein	-3.85163	0.0219475	3.40128	44.476	6.12604
252045_at	At3g52450	PUB22__plant U-box 22	-3.8331	0.000196683	0.62472	8.6004	4.08491
245765_at	At1g33600	Leucine-rich repeat (LRR) family protein	-3.79672	0.0472431	1.80093	18.4798	0.455135
260181_at	At1g70710	ATGH9B1_CEL1_GH9B1__glycosyl hydrolase 9B1	-3.79668	0.0327988	2.23129	27.5166	1.09634
258338_at	At3g16150	N-terminal nucleophile aminohydrolases (Ntn hydrolases) superfamily protein	-3.78321	0.00146789	17.5254	214.104	7.82635
261570_at	At1g01120	KCS1__3-ketoacyl-CoA synthase 1	-3.75799	0.000979442	6.90308	87.8535	1.62084
251065_at	At5g01870	Bifunctional inhibitor/lipid-transfer protein/seed storage 2S albumin superfamily protein	-3.75529	0.0189385	6.15299	60.4121	2.75335
251248_at	At3g62150	PGP21__P-glycoprotein 21	-3.73078	0.0248201	3.37819	38.1899	1.14987
246217_at	At4g36920	AP2_FL1_FLO2__Integrase-type DNA-binding superfamily protein	-3.6328	0.0451082	4.1253	31.7415	5.15787
267083_at	At2g41100	ATCAL4_TCH3__Calcium-binding EF hand family protein	-3.62984	0.00127406	8.64102	103.977	5.19252
264562_at	At1g55760	BTB/POZ domain-containing protein	-3.60754	0.0128383	4.91306	39.4776	0.612374
254512_at	At4g20230	Terpenoid cyclases/Protein prenyltransferases superfamily protein	-3.5871	0.0448181	11.0373	59.236	0.864236
250940_at	At5g03310	SAUR-like auxin-responsive protein family	-3.57735	0.0334815	3.09176	18.5587	0.319318
264857_at	At1g24170	GATL8_LGT9__Nucleotide-diphospho-sugar transferases superfamily protein	-3.5585	0.00401352	5.21952	46.3379	1.03095
253814_at	At4g28290	unknown protein; FUNCTIONS IN: molecular_function unknown; INVOLVED IN: biological_process unknown; LOCATED IN: chloroplast; EXPRESSED IN: 23 plant structures; EXPRESSED DURING: 15 growth stages; Has 45 Blast hits to 45 proteins in 11 species: Archae - 0; Bacteria - 0; Metazoa - 0; Fungi - 0; Plants - 45; Viruses - 0; Other Eukaryotes - 0 (source: NCBI BLink).	-3.5295	0.0432548	3.4522	16.7651	3.42208
246490_at	At5g15948 At5g15950	CPuORF10__conserved peptide upstream open reading frame 10	-3.48727	0.00905651	4.07108	35.8179	14.8176
263252_at	At2g31380	STH__salt tolerance homologue	-3.48496	0.0369381	3.63539	31.4794	5.46657
252103_at	At3g51410	Arabidopsis protein of unknown function (DUF241)	-3.47093	0.02509	8.80149	50.1984	2.16701
249761_at	At5g23970	HXXXD-type acyl-transferase family protein	-3.46979	0.0384608	0.739201	8.77656	8.19628
245586_at	At4g14980	Cysteine/Histidine-rich C1 domain family protein	-3.45845	0.0407188	0.544276	4.81	6.88001
262132_at	At1g02830	Ribosomal L22e protein family	-3.45678	0.0111401	8.32052	88.4251	7.90539
264400_at	At1g61800	ATGPT2_GPT2__glucose-6-phosphate/phosphate translocator 2	-3.44015	0.000144839	67.4589	713.67	69.7847
252827_at	At4g39950	CYP79B2__cytochrome P450, family 79, subfamily B, polypeptide 2	-3.42426	8.6842e-05	12.4009	134.056	6.60194
255817_at	At2g33330	PDLP3__plasmodesmata-located protein 3	-3.41041	0.0346293	25.6393	209.451	2.97886
247949_at	At5g57220	CYP81F2__cytochrome P450, family 81, subfamily F, polypeptide 2	-3.40269	0.0041002	26.7942	286.445	3.97753
256914_at	At3g23880	F-box and associated interaction domains-containing protein	-3.38712	0.0132862	1.88164	16.8368	1.65416
256576_at	At3g28210	PMZ_SAP12__zinc finger (AN1-like) family protein	-3.38496	0.000131484	16.7209	178.163	404.736
263836_at	At2g40330	PYL6_RCAR9__PYR1-like 6	-3.36908	0.000675664	23.5026	241.765	1.5327
254563_at	At4g19120	ERD3__S-adenosyl-L-methionine-dependent methyltransferases superfamily protein	-3.36113	0.0232057	3.8808	25.3792	0.956982
260300_at	At1g80340	ATGA3OX2_GA3OX2_GA4H__gibberellin 3-oxidase 2	-3.32202	0.00899099	24.8392	229.534	1.567
260034_at	At1g68810	basic helix-loop-helix (bHLH) DNA-binding superfamily protein	-3.26887	0.0344844	0.605007	5.69247	1.45664
266774_at	At2g29050	ATRBL1_RBL1__RHOMBOID-like 1	-3.25666	0.0356537	1.43329	14.631	6.20664
248253_at	At5g53290	CRF3__cytokinin response factor 3	-3.25547	0.0484094	54.0775	503.221	4.31926
265621_at	At2g27300	ANAC040_NTL8__NTM1-like 8	-3.25324	0.0411524	45.4087	406.22	4.40617
262113_at	At1g02820	Late embryogenesis abundant 3 (LEA3) family protein	-3.24866	0.0163359	3.89942	35.5375	0.817546
256964_at	At3g13520	AGP12_ATAGP12__arabinogalactan protein 12	-3.24669	0.00131834	25.7366	243.079	10.814
247760_at	At5g59130	Subtilase family protein	-3.23043	0.00618208	15.6316	132.821	0.846242
255064_at	At4g08950	EXO__Phosphate-responsive 1 family protein	-3.22958	0.00137781	16.8146	149.731	9.19432
257175_s_at	At3g23470 At3g23480	Cyclopropane-fatty-acyl-phospholipid synthase	-3.22719	0.0311051	1.15996	7.07106	17.0456
252316_at	At3g48700	ATCXE13_CXE13__carboxyesterase 13	-3.19226	0.022775	8.63809	72.8533	6.87485
245906_at	At5g11070	unknown protein; Has 1807 Blast hits to 1807 proteins in 277 species: Archae - 0; Bacteria - 0; Metazoa - 736; Fungi - 347; Plants - 385; Viruses - 0; Other Eukaryotes - 339 (source: NCBI BLink).	-3.17202	0.00695915	1.77128	15.7239	8.87759
245612_at	At4g14440	ATECI3_ECI3_HCD1__3-hydroxyacyl-CoA dehydratase 1	-3.14905	0.0103429	55.7481	481.383	5.39688
263473_at	At2g31750	UGT74D1__UDP-glucosyl transferase 74D1	-3.13635	0.00657812	5.79127	52.0528	6.42143
259606_at	At1g27920	MAP65-8__microtubule-associated protein 65-8	-3.12582	0.00447671	0.370488	3.29493	0.457604
252888_at	At4g39210	APL3__Glucose-1-phosphate adenylyltransferase family protein	-3.12107	0.0280985	2.13086	13.0677	0.711207
263096_at	At2g16060	AHB1_ARATH GLB1_ATGLB1_GLB1_HB1_NSHB1__hemoglobin 1	-3.10667	0.000233276	87.1888	746.822	8.14555
266326_at	At2g46650	ATCB5-C_B5 #1_CB5-C__cytochrome B5 isoform C	-3.09166	0.0451995	6.93904	33.5896	6.10347
259656_at	At1g55200	Protein kinase protein with adenine nucleotide alpha hydrolases-like domain	-3.07182	0.0395439	17.7351	95.7259	6.73694
247087_at	At5g66330	Leucine-rich repeat (LRR) family protein	-3.06879	0.00451045	0.952154	7.93324	0.514772
252348_at	At3g48140	B12D protein	-3.06028	0.00425456	219.052	1675.18	8.14997
253887_at	At4g27730	ATOPT6_OPT6__oligopeptide transporter 1	-3.04152	0.00618208	69.3947	566.652	2.69271
247768_at	At5g58900	Homeodomain-like transcriptional regulator	-3.03832	0.0411789	6.29152	41.5127	3.35672
247024_at	At5g66985	unknown protein; Has 30201 Blast hits to 17322 proteins in 780 species: Archae - 12; Bacteria - 1396; Metazoa - 17338; Fungi - 3422; Plants - 5037; Viruses - 0; Other Eukaryotes - 2996 (source: NCBI BLink).	-3.0309	0.000234862	33.5419	267.128	39.8102
260914_at	At1g02640	ATBXL2_BXL2__beta-xylosidase 2	-3.02144	0.0383781	97.7592	439.373	9.47043
257460_at	At1g75580	SAUR-like auxin-responsive protein family	-3.01091	0.0218987	6.85875	53.3889	10.3819
256024_at	At1g58340	ZF14__MATE efflux family protein	-3.01021	0.00177793	1.50428	12.3725	7.19093
265948_at	At2g19590	ACO1_ATACO1__ACC oxidase 1	-3.00584	0.0148086	16.4677	126.527	12.4213
267182_at	At2g23360	Plant protein of unknown function (DUF869)	-3.00344	0.0366637	0.726567	5.901	2.53033
246097_at	At5g20270	HHP1__heptahelical transmembrane protein1	-3.00117	0.0110648	8.07254	64.8366	6.65572
266800_at	At2g22880	VQ motif-containing protein	-2.97998	0.0047381	15.5036	105.845	77.4794
262180_at	At1g78050	PGM__phosphoglycerate/bisphosphoglycerate mutase	-2.96859	8.58738e-05	30.1293	234.301	13.4561
252679_at	At3g44260	Polynucleotidyl transferase, ribonuclease H-like superfamily protein	-2.95245	0.00837969	23.2911	180.761	15.207
261266_at	At1g26770	AT-EXP10_ATEXP10_ATEXPA10_ATHEXP ALPHA 1.1_EXP10_EXPA10__expansin A10	-2.94896	0.000565856	327.556	2387.16	13.6551
254122_at	At4g24510	CER2_VC-2_VC2__HXXXD-type acyl-transferase family protein	-2.94872	0.0229681	0.835775	6.16646	1.19935
264299_s_at	At1g78850 At1g78860	D-mannose binding lectin protein with Apple-like carbohydrate-binding domain	-2.93305	0.0119358	21.6019	175.945	4.40989
247925_at	At5g57560	TCH4_XTH22__Xyloglucan endotransglucosylase/hydrolase family protein	-2.92104	0.000156117	28.2308	213.467	15.0138
261569_at	At1g01060	LHY_LHY1__Homeodomain-like superfamily protein	-2.8411	0.00778739	12.9045	92.8066	13.4896
247017_at	At5g66980	AP2/B3-like transcriptional factor family protein	-2.83775	0.0166713	0.908326	6.48346	8.85345
250306_at	At5g12170	CLT3__CRT (chloroquine-resistance transporter)-like transporter 3	-2.81377	0.0358219	2.19171	13.6344	19.4542
267614_at	At2g26710	BAS1_CYP72B1_CYP734A1__Cytochrome P450 superfamily protein	-2.80723	0.000846381	21.0176	147.388	0.731449
257264_at	At3g22060	Receptor-like protein kinase-related family protein	-2.80438	0.0257557	3.36397	23.3525	3.46961
262745_at	At1g28600	GDSL-like Lipase/Acylhydrolase superfamily protein	-2.78166	0.000669174	26.2215	180.111	1.97307
264624_at	At1g08930	ERD6__Major facilitator superfamily protein	-2.75939	0.000131484	70.168	476.717	15.2237
246537_at	At5g15940	NAD(P)-binding Rossmann-fold superfamily protein	-2.7505	0.00165842	1.81745	11.2971	7.59921
264057_at	At2g28550	RAP2.7_TOE1__related to AP2.7	-2.74546	0.00582621	1.97587	14.4761	1.57204
247297_at	At5g64100	Peroxidase superfamily protein	-2.74089	0.00357036	1.42472	9.49654	1.41038
256044_at	At1g07160	Protein phosphatase 2C family protein	-2.72292	0.012674	1.14514	6.88659	1.89239
253414_at	At4g33050	EDA39__calmodulin-binding family protein	-2.71027	0.0129382	7.17497	45.0359	4.74076
267559_at	At2g45570	CYP76C2__cytochrome P450, family 76, subfamily C, polypeptide 2	-2.69694	0.000912443	5.27574	34.658	282.402
248961_at	At5g45650	subtilase family protein	-2.69397	0.0216604	55.499	286.035	5.92767
246004_at	At5g20630	ATGER3_GER3_GLP3_GLP3A_GLP3B__germin 3	-2.69076	0.0254996	0.988067	6.38539	6.55212
263226_at	At1g30690	Sec14p-like phosphatidylinositol transfer family protein	-2.68928	0.000294177	30.8309	197.061	5.41689
254065_at	At4g25420	AT2301_ATGA20OX1_GA20OX1_GA5__2-oxoglutarate (2OG) and Fe(II)-dependent oxygenase superfamily protein	-2.68333	0.0130604	4.12835	26.52	2.97309
263421_at	At2g17230	EXL5__EXORDIUM like 5	-2.68332	0.000127995	164.924	1057.44	19.384
258369_at	At3g14310	ATPME3_PME3__pectin methylesterase 3	-2.66917	0.00193487	109.125	658.863	5.90043
246932_at	At5g25190	Integrase-type DNA-binding superfamily protein	-2.66283	0.00214592	97.7989	619.489	6.94979
260761_at	At1g49150	unknown protein; Has 6 Blast hits to 6 proteins in 2 species: Archae - 0; Bacteria - 0; Metazoa - 0; Fungi - 0; Plants - 6; Viruses - 0; Other Eukaryotes - 0 (source: NCBI BLink).	-2.66263	0.00142221	6.69937	43.8801	14.8645
261114_at	At1g75388 At1g75390	CPuORF5__conserved peptide upstream open reading frame 5	-2.62704	0.00153761	52.1541	288.492	5.08576
267377_at	At2g26250	FDH_KCS10__3-ketoacyl-CoA synthase 10	-2.61937	0.0353526	100.37	606.612	7.99912
261768_at	At1g15550	ATGA3OX1_GA3OX1_GA4__gibberellin 3-oxidase 1	-2.61715	0.0142667	66.4244	407.75	7.65198
259658_at	At1g55370	NDF5__NDH-dependent cyclic electron flow 5	-2.61323	0.0441405	0.82895	5.6594	1.71682
266246_at	At2g27690	CYP94C1__cytochrome P450, family 94, subfamily C, polypeptide 1	-2.60107	0.0322307	12.0468	58.7414	4.75161
266752_at	At2g47000	ABCB4_ATPGP4_MDR4_PGP4__ATP binding cassette subfamily B4	-2.59549	0.000144839	41.513	254.751	10.6669
259479_at	At1g19020	unknown protein; BEST Arabidopsis thaliana protein match is: unknown protein (TAIR:AT3G48180.1); Has 88 Blast hits to 88 proteins in 15 species: Archae - 0; Bacteria - 0; Metazoa - 0; Fungi - 0; Plants - 88; Viruses - 0; Other Eukaryotes - 0 (source: NCBI BLink).	-2.58864	0.0360299	7.49652	36.5534	54.6799
262813_at	At1g11670	MATE efflux family protein	-2.58508	0.0289968	28.6277	172.34	10.8029
247212_at	At5g65040	Protein of unknown function (DUF581)	-2.58015	0.00303067	1.56165	9.68639	6.08282
265075_at	At1g55450	S-adenosyl-L-methionine-dependent methyltransferases superfamily protein	-2.57184	0.0256331	15.611	89.4652	4.59311
252196_at	At3g50200	Plant protein of unknown function (DUF247)	-2.57012	0.0370616	7.2381	42.5307	2.63356
245698_at	At5g04160	Nucleotide-sugar transporter family protein	-2.56829	0.0490127	5.80881	20.6728	15.1191
266364_at	At2g41230	unknown protein; Has 75 Blast hits to 75 proteins in 8 species: Archae - 0; Bacteria - 0; Metazoa - 0; Fungi - 0; Plants - 75; Viruses - 0; Other Eukaryotes - 0 (source: NCBI BLink).	-2.56275	0.000445095	27.3026	159.722	27.043
264415_at	At1g43160	RAP2.6__related to AP2 6	-2.55533	0.00627892	1.1889	5.75382	366.46
258349_at	At3g17609	HYH__HY5-homolog	-2.55272	0.0117464	9.47669	49.8291	8.49056
257203_at	At3g23730	XTH16__xyloglucan endotransglucosylase/hydrolase 16	-2.53251	0.0143785	18.9072	102.657	0.886382
265200_s_at	At2g36790 At2g36800	UGT73C6__UDP-glucosyl transferase 73C6	-2.52722	0.0221118	1.98492	9.46985	5.89174
258920_at	At3g10520	AHB2_ARATH GLB2_ATGLB2_GLB2_HB2_NSHB2__haemoglobin 2	-2.52279	0.000220267	106.561	615.427	11.9278
251287_at	At3g61820	Eukaryotic aspartyl protease family protein	-2.51446	0.00367132	55.6399	296.291	9.6668
246996_at	At5g67420	ASL39_LBD37__LOB domain-containing protein 37	-2.511	0.00577618	8.2401	43.6632	2.19248
254934_at	At4g11140	CRF1__cytokinin response factor 1	-2.51084	0.000347235	219.748	1238.85	94.3581
254389_s_at	At4g21903 At4g21910	MATE efflux family protein	-2.50768	0.00109885	24.4968	139.966	17.8251
261975_at	At1g64640	AtENODL8_ENODL8__early nodulin-like protein 8	-2.49492	0.0358964	8.11379	34.4058	4.17144
261581_at	At1g01140	CIPK9_PKS6_SnRK3.12__CBL-interacting protein kinase 9	-2.48913	0.0105299	21.1379	117.449	8.51406
254112_at	At4g24970	Histidine kinase-, DNA gyrase B-, and HSP90-like ATPase family protein	-2.48823	0.044208	2.83656	11.0209	4.47426
248448_at	At5g51190	Integrase-type DNA-binding superfamily protein	-2.47726	0.000391239	16.9499	94.5082	22.5912
252205_at	At3g50350	Protein of unknown function (DUF1685)	-2.47259	0.000929884	14.8819	76.4689	52.3045
256299_at	At1g69530	AT-EXP1_ATEXP1_ATEXPA1_ATHEXP ALPHA 1.2_EXP1_EXPA1__expansin A1	-2.46939	0.0228226	621.848	3251.27	1.19664
267358_at	At2g39890	ATPROT1_PROT1__proline transporter 1	-2.46456	0.0336651	68.5337	363.285	6.75504
249208_at	At5g42650	AOS_CYP74A_DDE2__allene oxide synthase	-2.45176	0.00503454	1.10354	5.45309	33.4414
260812_at	At1g43650	nodulin MtN21 /EamA-like transporter family protein	-2.44687	0.0292081	15.9182	81.9582	90.3059
251402_at	At3g60290	2-oxoglutarate (2OG) and Fe(II)-dependent oxygenase superfamily protein	-2.43824	0.00198417	19.1886	103.985	27.0926
257197_at	At3g23800	SBP3__selenium-binding protein 3	-2.42836	0.0395439	33.1619	162.662	3.51311
258354_at	At3g14320	Zinc finger, C3HC4 type (RING finger) family protein	-2.41945	0.0159365	5.94009	27.1761	3.1162
250261_at	At5g13400	Major facilitator superfamily protein	-2.41864	0.00150082	13.7684	72.31	23.0321
261456_at	At1g21050	Protein of unknown function, DUF617	-2.41759	0.00695915	29.8612	161.959	9.73401
254770_at	At4g13340	Leucine-rich repeat (LRR) family protein	-2.41107	0.0076071	1.5706	8.33385	9.55036
264213_at	At1g65390	ATPP2-A5_PP2-A5__phloem protein 2 A5	-2.41019	0.00360819	7.49808	38.4194	6.99086
248271_at	At5g53420	CCT motif family protein	-2.40747	0.000173209	38.871	205.611	39.2639
261025_at	At1g01225	NC domain-containing protein-related	-2.40309	0.00643278	2.82357	14.4295	19.3986
267392_at	At2g44490	BGLU26_PEN2__Glycosyl hydrolase superfamily protein	-2.39635	6.99602e-05	11.5953	61.3364	1.91077
260367_at	At1g69760	unknown protein; BEST Arabidopsis thaliana protein match is: unknown protein (TAIR:AT1G26920.1); Has 51 Blast hits to 51 proteins in 15 species: Archae - 0; Bacteria - 2; Metazoa - 2; Fungi - 7; Plants - 29; Viruses - 0; Other Eukaryotes - 11 (source: NCBI BLink).	-2.39093	0.000144839	93.2158	488.271	142.579
250062_at	At5g17760	P-loop containing nucleoside triphosphate hydrolases superfamily protein	-2.37746	0.0478369	7.71116	39.9981	1.95901
258159_at	At3g17840	RLK902__receptor-like kinase 902	-2.36519	0.00427107	23.7869	121.576	1.59168
253245_at	At4g34588 At4g34590	CPuORF2__conserved peptide upstream open reading frame 2	-2.3644	0.00107102	10.203	52.9424	12.658
257628_at	At3g26290	CYP71B26__cytochrome P450, family 71, subfamily B, polypeptide 26	-2.36317	0.00609545	6.50393	30.1951	14.0606
250493_at	At5g09800	ARM repeat superfamily protein	-2.36014	0.000902989	19.8343	100.937	101.465
251892_at	At3g54320	ASML1_ATWRI1_WRI_WRI1__Integrase-type DNA-binding superfamily protein	-2.34824	0.0137855	6.03244	28.1803	8.75098
266865_at	At2g29980	FAD3__fatty acid desaturase 3	-2.34476	0.00389025	319.673	1526.11	14.2473
254767_s_at	At4g13290 At4g13310	CYP71A19__cytochrome P450, family 71, subfamily A, polypeptide 19	-2.34392	0.0282544	0.671513	3.51996	90.4721
251059_at	At5g01810	ATPK10_CIPK15_PKS3_SIP2_SNRK3.1__CBL-interacting protein kinase 15	-2.3422	0.000392406	18.4339	93.0271	18.4889
261042_at	At1g01200	ATRAB-A3_ATRABA3_RABA3__RAB GTPase homolog A3	-2.33401	0.00844718	2.52009	12.2888	13.8364
256525_at	At1g66180	Eukaryotic aspartyl protease family protein	-2.32058	0.0077722	22.8422	107.043	1.03731
267271_at	At2g02540	ATHB21_HB21_ZFHD4__homeobox protein 21	-2.31749	0.041299	4.14309	17.8368	4.37996
245866_s_at	At1g57980 At1g57990	Nucleotide-sugar transporter family protein	-2.31658	0.0111188	4.7388	23.5746	3.79208
266693_at	At2g19800	MIOX2__myo-inositol oxygenase 2	-2.31278	0.00031017	89.1466	436.681	24.2582
264590_at	At2g17710	unknown protein; Has 39 Blast hits to 39 proteins in 14 species: Archae - 0; Bacteria - 0; Metazoa - 0; Fungi - 0; Plants - 39; Viruses - 0; Other Eukaryotes - 0 (source: NCBI BLink).	-2.31158	0.0281087	34.44	166.461	14.5187
245117_at	At2g41560	ACA4__autoinhibited Ca(2+)-ATPase, isoform 4	-2.31072	0.0344215	105.64	521.051	8.99798
245334_at	At4g15800	RALFL33__ralf-like 33	-2.3092	0.000756268	47.5492	236.875	89.0777
252133_at	At3g50900	unknown protein; BEST Arabidopsis thaliana protein match is: unknown protein (TAIR:AT5G66490.1); Has 45 Blast hits to 45 proteins in 7 species: Archae - 0; Bacteria - 0; Metazoa - 0; Fungi - 0; Plants - 45; Viruses - 0; Other Eukaryotes - 0 (source: NCBI BLink).	-2.28891	0.0450758	5.32466	24.6447	1.01343
245803_at	At1g47128	RD21_RD21A__Granulin repeat cysteine protease family protein	-2.2848	0.0133872	27.7234	114.808	17.1117
266790_at	At2g28950	ATEXP6_ATEXPA6_ATHEXP ALPHA 1.8_EXPA6__expansin A6	-2.27522	0.0495853	2.63952	8.75953	1.05751
259447_s_at	At1g02430 At1g02440	ARFD1B_ATARFD1B__ADP-ribosylation factor D1B	-2.2708	0.0424805	2.07342	10.0491	7.50129
264704_at	At1g70090	GATL9_LGT8__glucosyl transferase family 8	-2.26911	0.00166984	8.34475	38.9233	3.75663
266131_at	At2g45160	ATHAM1_HAM1__GRAS family transcription factor	-2.25719	0.0105263	17.7407	77.9087	13.4844
262796_at	At1g20850	XCP2__xylem cysteine peptidase 2	-2.25247	0.0346632	1.06837	5.12692	6.85744
264987_at	At1g27030	unknown protein; BEST Arabidopsis thaliana protein match is: unknown protein (TAIR:AT1G27020.1); Has 504 Blast hits to 502 proteins in 169 species: Archae - 0; Bacteria - 299; Metazoa - 0; Fungi - 0; Plants - 67; Viruses - 0; Other Eukaryotes - 138 (source: NCBI BLink).	-2.24877	0.00113625	17.7956	81.5183	192.294
256252_at	At3g11340	UDP-Glycosyltransferase superfamily protein	-2.24462	0.0392027	7.16412	26.4494	49.5308
261023_at	At1g12200	Flavin-binding monooxygenase family protein	-2.23696	0.0377958	21.3449	101.057	13.3971
262507_at	At1g11330	S-locus lectin protein kinase family protein	-2.23545	0.0200964	5.76594	26.2732	5.66489
254040_at	At4g25900	Galactose mutarotase-like superfamily protein	-2.23185	0.0135466	10.3336	47.3437	8.50114
250634_at	At5g07480	KUOX1__KAR-UP oxidoreductase 1	-2.23179	0.0195571	15.3403	73.1711	10.6764
256017_at	At1g19180	JAZ1_TIFY10A__jasmonate-zim-domain protein 1	-2.2266	6.99602e-05	25.163	117.758	31.9246
253606_at	At4g30530	Class I glutamine amidotransferase-like superfamily protein	-2.21913	0.00036715	65.2639	302.956	131.657
264279_s_at	At1g78820 At1g78830	D-mannose binding lectin protein with Apple-like carbohydrate-binding domain	-2.21721	0.000173209	93.0117	427.494	172.296
261958_at	At1g64500	Glutaredoxin family protein	-2.21673	0.0167061	2.12443	8.75487	33.3183
254331_s_at	At4g22690 At4g22710	CYP706A1__cytochrome P450, family 706, subfamily A, polypeptide 1	-2.21464	0.00509501	59.5232	256.165	1.91385
262832_s_at	At1g14870 At1g14880	PCR2__PLANT CADMIUM RESISTANCE 2	-2.21136	0.000573301	35.1924	155.366	105.893
246270_at	At4g36500	unknown protein; FUNCTIONS IN: molecular_function unknown; INVOLVED IN: biological_process unknown; LOCATED IN: mitochondrion; EXPRESSED IN: 22 plant structures; EXPRESSED DURING: 13 growth stages; BEST Arabidopsis thaliana protein match is: unknown protein (TAIR:AT2G18210.1); Has 50 Blast hits to 50 proteins in 7 species: Archae - 0; Bacteria - 0; Metazoa - 0; Fungi - 0; Plants - 50; Viruses - 0…	-2.20953	0.0052429	10.7738	48.82	3.05622
267093_at	At2g38170	ATCAX1_CAX1_RCI4__cation exchanger 1	-2.20694	0.000580327	52.308	241.678	24.7558
258158_at	At3g17790	ATACP5_ATPAP17_PAP17__purple acid phosphatase 17	-2.20317	0.000234862	265.175	1188.45	18.2688
261745_at	At1g08500	AtENODL18_ENODL18__early nodulin-like protein 18	-2.19951	0.0438714	35.41	133.917	6.89886
255479_at	At4g02380	AtLEA5_SAG21__senescence-associated gene 21	-2.18165	0.00567297	402.808	1818.34	21.3324
250437_at	At5g10430	AGP4_ATAGP4__arabinogalactan protein 4	-2.17632	0.00127559	8.80837	38.631	13.1024
266895_at	At2g26040	PYL2_RCAR14__PYR1-like 2	-2.16614	0.000399401	53.7503	239.616	25.9365
251174_at	At3g63200	PLA IIIB_PLP9__PATATIN-like protein 9	-2.16116	0.00504351	18.0367	70.6633	0.885701
262899_at	At1g59870	ABCG36_ATABCG36_ATPDR8_PDR8_PEN3__ABC-2 and Plant PDR ABC-type transporter family protein	-2.15918	0.00124256	48.8783	203.206	23.186
263231_at	At1g05680	UGT74E2__Uridine diphosphate glycosyltransferase 74E2	-2.15632	0.000188073	120.257	530.723	2938
267202_s_at	At2g31020 At2g31030	ORP1A__OSBP(oxysterol binding protein)-related protein 1A	-2.15553	0.0227528	0.563006	2.27676	15.6066
260427_at	At1g72430	SAUR-like auxin-responsive protein family	-2.14807	0.000621745	18.6494	81.7274	334.125
266215_at	At2g06850	EXGT-A1_EXT_XTH4__xyloglucan endotransglucosylase/hydrolase 4	-2.13916	0.0435192	9.65364	37.5018	12.6541
254120_at	At4g24570	DIC2__dicarboxylate carrier 2	-2.13194	0.000156117	26.4294	116.205	35.5738
253940_at	At4g26950	Protein of unknown function, DUF584	-2.12587	0.0210792	3.39635	13.3041	7.2371
251476_at	At3g59670	unknown protein; BEST Arabidopsis thaliana protein match is: unknown protein (TAIR:AT4G37440.2); Has 77 Blast hits to 77 proteins in 14 species: Archae - 0; Bacteria - 0; Metazoa - 0; Fungi - 0; Plants - 73; Viruses - 0; Other Eukaryotes - 4 (source: NCBI BLink).	-2.12209	0.00286239	180.92	749.884	8.5732
265260_at	At2g43000	anac042_NAC042__NAC domain containing protein 42	-2.12178	0.0205693	27.3547	100.308	12.2424
265197_at	At2g36750	UGT73C1__UDP-glucosyl transferase 73C1	-2.11187	0.0156146	1.12562	4.93799	12.7656
250189_at	At5g14410	unknown protein; Has 23 Blast hits to 23 proteins in 9 species: Archae - 0; Bacteria - 0; Metazoa - 0; Fungi - 0; Plants - 23; Viruses - 0; Other Eukaryotes - 0 (source: NCBI BLink).	-2.10126	0.0148995	6.70382	29.4459	8.03362
260429_at	At1g72450	JAZ6_TIFY11B__jasmonate-zim-domain protein 6	-2.09159	0.00201155	7.70398	33.8174	10.5309
253915_at	At4g27280	Calcium-binding EF-hand family protein	-2.08633	0.000128766	92.0046	391.709	216.427
247064_at	At5g66890	Leucine-rich repeat (LRR) family protein	-2.08116	0.0215823	1.41788	5.62977	13.9969
254314_at	At4g22470	protease inhibitor/seed storage/lipid transfer protein (LTP) family protein	-2.06667	0.0043449	16.5583	69.0612	12.3429
247177_at	At5g65300	unknown protein; Has 30201 Blast hits to 17322 proteins in 780 species: Archae - 12; Bacteria - 1396; Metazoa - 17338; Fungi - 3422; Plants - 5037; Viruses - 0; Other Eukaryotes - 2996 (source: NCBI BLink).	-2.06497	0.00117211	37.3655	153.277	175.576
263632_at	At2g04795	unknown protein; BEST Arabidopsis thaliana protein match is: unknown protein (TAIR:AT5G35732.1); Has 18 Blast hits to 18 proteins in 6 species: Archae - 0; Bacteria - 0; Metazoa - 0; Fungi - 0; Plants - 18; Viruses - 0; Other Eukaryotes - 0 (source: NCBI BLink).	-2.06391	0.0215227	4.66855	19.5322	9.05579
258609_at	At3g02910	AIG2-like (avirulence induced gene) family protein	-2.06246	0.000256797	158.173	654.477	211.077
265203_at	At2g36630	Sulfite exporter TauE/SafE family protein	-2.05002	0.000647338	15.7653	64.0233	37.0552
246597_at	At5g14760	AO__L-aspartate oxidase	-2.04958	0.00028102	27.3236	111.761	4.57534
260676_at	At1g19450	Major facilitator superfamily protein	-2.04915	0.000952208	53.0466	212.62	35.3498
251952_at	At3g53650	Histone superfamily protein	-2.047	0.0469953	0.430159	1.63116	6.22826
260803_at	At1g78340	ATGSTU22_GSTU22__glutathione S-transferase TAU 22	-2.04032	0.00232509	6.33124	25.0481	8.87138
262973_at	At1g75600	Histone superfamily protein	-2.03642	0.0232057	0.851228	3.56282	0.290501
262263_at	At1g70940	ATPIN3_PIN3__Auxin efflux carrier family protein	-2.02798	0.0112168	17.2314	66.3851	8.5435
247069_at	At5g66920	sks17__SKU5 similar 17	-2.02589	0.00269007	62.7169	255.271	4.6225
245479_at	At4g16140	proline-rich family protein	-2.02398	0.00132894	10.3591	42.1379	11.3152
245041_at	At2g26530	AR781__Protein of unknown function (DUF1645)	-2.01863	0.00283539	9.50236	39.1199	44.5739
262577_at	At1g15290	Tetratricopeptide repeat (TPR)-like superfamily protein	-2.01704	0.010691	47.2828	190.65	9.59972
246085_at	At5g20540	ATBRXL4_BRX-LIKE4_BRXL4__BREVIS RADIX-like 4	-2.01416	0.00365125	11.3547	45.6453	8.39628
256275_at	At3g12110	ACT11__actin-11	-1.99891	0.0179437	6.2902	23.7369	4.15335
264005_at	At2g22470	AGP2_ATAGP2__arabinogalactan protein 2	-1.99671	0.00877338	14.5621	58.1414	70.0774
265481_at	At2g15960	unknown protein; Has 14 Blast hits to 14 proteins in 5 species: Archae - 0; Bacteria - 0; Metazoa - 0; Fungi - 0; Plants - 14; Viruses - 0; Other Eukaryotes - 0 (source: NCBI BLink).	-1.99606	0.00536671	2.33101	9.11667	37.2671
264449_at	At1g27460	NPGR1__no pollen germination related 1	-1.99334	0.0490127	33.6398	138.249	3.79617
246978_at	At5g24910	CYP714A1__cytochrome P450, family 714, subfamily A, polypeptide 1	-1.98983	0.00217333	25.4968	101.027	284.951
255413_at	At4g03140	NAD(P)-binding Rossmann-fold superfamily protein	-1.98955	0.00353775	12.3114	49.0599	16.6308
245252_at	At4g17500	ATERF-1_ERF-1__ethylene responsive element binding factor 1	-1.9825	0.000715656	26.772	105.599	369.18
262730_at	At1g16390	3-Oct_ATOCT3__organic cation/carnitine transporter 3	-1.96705	0.0376075	1.59521	6.69864	1.27532
249955_at	At5g18840	Major facilitator superfamily protein	-1.96567	0.00962233	6.63594	26.0599	11.4473
259020_at	At3g07470	Protein of unknown function, DUF538	-1.96551	0.00582891	63.4195	233.361	17.9293
254447_at	At4g20860	FAD-binding Berberine family protein	-1.96386	0.00841048	11.6321	45.4074	37.2309
250992_at	At5g02260	ATEXP9_ATEXPA9_ATHEXP ALPHA 1.10_EXP9_EXPA9__expansin A9	-1.96382	0.027822	192.302	679.205	8.37608
248968_at	At5g45280	Pectinacetylesterase family protein	-1.95389	0.000859751	35.4275	137.744	121.038
258452_at	At3g22370	AOX1A_ATAOX1A__alternative oxidase 1A	-1.94874	0.000564029	15.6716	60.443	6.64663
263153_s_at	At1g54000 At1g54010	GDSL-like Lipase/Acylhydrolase superfamily protein	-1.94687	0.0148086	70.0638	253.859	8.03088
253741_at	At4g28890	RING/U-box superfamily protein	-1.94401	0.00920595	9.608	35.5344	4.21199
259743_at	At1g71140	MATE efflux family protein	-1.92738	0.000777702	48.2792	187.189	418.956
267035_at	At2g38400	AGT3__alanine:glyoxylate aminotransferase 3	-1.91488	0.000846833	50.6235	190.195	62.3109
250110_at	At5g15350	AtENODL17_ENODL17__early nodulin-like protein 17	-1.91019	0.0015656	101.568	371.851	14.0413
252711_at	At3g43720	Bifunctional inhibitor/lipid-transfer protein/seed storage 2S albumin superfamily protein	-1.90495	0.0247026	62.4387	226.816	5.42536
259845_at	At1g73590	ATPIN1_PIN1__Auxin efflux carrier family protein	-1.90259	0.0014314	56.6194	211.637	16.876
247487_at	At5g62150	peptidoglycan-binding LysM domain-containing protein	-1.90161	0.0181019	4.6125	17.1087	9.09428
251646_at	At3g57780	BEST Arabidopsis thaliana protein match is: nucleolar protein gar2-related (TAIR:AT2G42320.2); Has 3163 Blast hits to 2460 proteins in 357 species: Archae - 16; Bacteria - 291; Metazoa - 841; Fungi - 335; Plants - 248; Viruses - 72; Other Eukaryotes - 1360 (source: NCBI BLink).	-1.89886	0.0181552	35.314	127.064	4.01594
254409_at	At4g21400	CRK28__cysteine-rich RLK (RECEPTOR-like protein kinase) 28	-1.89599	0.00416369	29.9349	112.104	23.8364
253416_at	At4g33070	Thiamine pyrophosphate dependent pyruvate decarboxylase family protein	-1.88972	0.00029224	43.0914	159.425	156.517
246011_at	At5g08330	TCP family transcription factor	-1.87654	0.00226301	20.3404	72.0577	7.92489
260156_at	At1g52880	ANAC018_ATNAM_NAM_NARS2__NAC (No Apical Meristem) domain transcriptional regulator superfamily protein	-1.87399	0.0251004	3.82007	14.2527	2.75611
254201_at	At4g24130	Protein of unknown function, DUF538	-1.86982	0.000922683	8.5394	31.4812	47.9143
260387_at	At1g74100	ATSOT16_ATST5A_CORI-7_SOT16__sulfotransferase 16	-1.86775	0.000823353	182.339	669.363	59.137
245768_at	At1g33590	Leucine-rich repeat (LRR) family protein	-1.86584	0.0102487	29.0301	105.152	1.13502
256833_at	At3g22910	ATPase E1-E2 type family protein / haloacid dehalogenase-like hydrolase family protein	-1.86234	0.0477054	1.82971	5.63858	35.142
250837_at	At5g04620	ATBIOF_BIOF__biotin F	-1.86098	0.00695915	12.354	43.8043	7.46778
253485_at	At4g31800	ATWRKY18_WRKY18__WRKY DNA-binding protein 18	-1.8557	6.99602e-05	70.9495	255.786	708.754
263403_at	At2g04040	ATDTX1_TX1__MATE efflux family protein	-1.85074	0.00189564	99.3687	353.178	655.948
265648_at	At2g27500	Glycosyl hydrolase superfamily protein	-1.84267	0.000131484	60.112	215.57	27.0113
260555_at	At2g41780	unknown protein; FUNCTIONS IN: molecular_function unknown; INVOLVED IN: biological_process unknown; LOCATED IN: cellular_component unknown; EXPRESSED IN: 11 plant structures; EXPRESSED DURING: 4 anthesis, petal differentiation and expansion stage; Has 6 Blast hits to 6 proteins in 2 species: Archae - 0; Bacteria - 0; Metazoa - 0; Fungi - 0; Plants - 6; Viruses - 0; Other Eukaryotes - 0 (source: N…	-1.84175	0.00320811	22.9979	82.3023	9.65646
266262_at	At2g27590	S-adenosyl-L-methionine-dependent methyltransferases superfamily protein	-1.84166	0.00248851	40.5198	145.15	0.728331
255735_at	At1g25520	Uncharacterized protein family (UPF0016)	-1.83779	0.00262075	135.779	484.531	34.1467
248614_at	At5g49560	Putative methyltransferase family protein	-1.83145	0.00036715	125.231	445.827	33.7568
262793_at	At1g13110	CYP71B7__cytochrome P450, family 71 subfamily B, polypeptide 7	-1.82802	0.0308922	3.34582	11.5311	7.61289
259875_s_at	At1g76680 At1g76690	ATOPR1_OPR1__12-oxophytodienoate reductase 1	-1.82696	0.0143916	16.6161	56.7006	150.815
266719_at	At2g46830	CCA1__circadian clock associated 1	-1.82211	0.0425248	7.85371	26.6238	4.38886
255889_at	At1g17840	ABCG11_ATWBC11_COF1_DSO_WBC11__white-brown complex homolog protein 11	-1.81888	0.00100547	112.783	398.313	9.6302
248335_at	At5g52450	MATE efflux family protein	-1.81396	0.00269254	37.192	132.152	24.2944
251640_at	At3g57450	unknown protein; Has 65 Blast hits to 65 proteins in 11 species: Archae - 0; Bacteria - 0; Metazoa - 0; Fungi - 0; Plants - 65; Viruses - 0; Other Eukaryotes - 0 (source: NCBI BLink).	-1.81195	0.0100428	281.801	992.3	93.7553
261867_at	At1g50575	Putative lysine decarboxylase family protein	-1.81044	0.0066827	31.723	110.985	19.4709
262596_at	At1g15080	ATLPP2_ATPAP2_LPP2__lipid phosphate phosphatase 2	-1.80424	0.0132604	5.94913	21.0335	1.28763
254577_at	At4g19450	Major facilitator superfamily protein	-1.79772	0.0043441	15.877	55.5572	15.3243
259980_at	At1g76520	Auxin efflux carrier family protein	-1.79669	6.81588e-05	93.8199	325.885	222.951
258799_at	At3g04770	RPSAb__40s ribosomal protein SA B	-1.79573	0.000264009	312.137	1083.36	26.417
247989_at	At5g56350	Pyruvate kinase family protein	-1.79553	0.000153236	113.161	392.524	32.3452
251620_at	At3g58060	Cation efflux family protein	-1.7941	0.000993749	93.7857	319.155	65.8153
265414_at	At2g16660	Major facilitator superfamily protein	-1.792	0.00338918	132.458	451.999	19.0687
247008_at	At5g67560	ARLA1D_ATARLA1D__ADP-ribosylation factor-like A1D	-1.79079	0.00141202	36.3877	125.9	21.4905
264803_at	At1g08580	unknown protein; Has 39 Blast hits to 39 proteins in 15 species: Archae - 0; Bacteria - 0; Metazoa - 0; Fungi - 0; Plants - 35; Viruses - 0; Other Eukaryotes - 4 (source: NCBI BLink).	-1.78543	0.00156726	241.817	806.839	72.6767
249583_at	At5g37770	CML24_TCH2__EF hand calcium-binding protein family	-1.7841	0.0101178	41.2819	138.826	19.9985
247026_at	At5g67080	MAPKKK19__mitogen-activated protein kinase kinase kinase 19	-1.78157	0.00393369	70.3709	224.361	271.406
255726_at	At1g25530	Transmembrane amino acid transporter family protein	-1.77062	0.00875304	9.64132	33.2953	21.6241
253101_at	At4g37430	CYP81F1_CYP91A2__cytochrome P450, family 91, subfamily A, polypeptide 2	-1.77027	0.000274564	71.2191	243.728	227.654
258024_at	At3g19360	Zinc finger (CCCH-type) family protein	-1.76635	0.0003336	58.0709	194.804	14.37
261109_at	At1g75450	ATCKX5_ATCKX6_CKX5__cytokinin oxidase 5	-1.76555	0.00277337	44.4242	151.675	20.0698
257547_at	At3g13000	Protein of unknown function, DUF547	-1.76534	0.00122559	12.1822	41.4264	37.8541
255628_at	At4g00850	GIF3__GRF1-interacting factor 3	-1.76226	0.000144839	63.7938	214.674	40.9591
265199_s_at	At2g36770 At2g36780	UDP-Glycosyltransferase superfamily protein	-1.76128	0.00388407	16.5373	54.56	485.328
254158_at	At4g24380	CONTAINS InterPro DOMAIN/s: Serine hydrolase (InterPro:IPR005645); BEST Arabidopsis thaliana protein match is: alpha/beta-Hydrolases superfamily protein (TAIR:AT5G65400.1); Has 35333 Blast hits to 34131 proteins in 2444 species: Archae - 798; Bacteria - 22429; Metazoa - 974; Fungi - 991; Plants - 531; Viruses - 0; Other Eukaryotes - 9610 (source: NCBI BLink).	-1.75705	0.000244734	20.8876	70.6507	45.6803
264377_at	At2g25060	AtENODL14_ENODL14__early nodulin-like protein 14	-1.75304	0.00983894	3.43742	11.2323	10.7817
263598_at	At2g01850	ATXTH27_EXGT-A3_XTH27__endoxyloglucan transferase A3	-1.7525	0.000244507	80.5199	270.536	77.8024
253609_at	At4g30190	AHA2_HA2_PMA2__H(+)-ATPase 2	-1.7523	0.00052264	338.272	1141.82	31.8945
262826_at	At1g13080	CYP71B2__cytochrome P450, family 71, subfamily B, polypeptide 2	-1.74799	0.0100764	105.564	344.325	7.90995
248865_at	At5g46790	PYL1_RCAR12__PYR1-like 1	-1.74623	0.0240344	18.503	59.4883	2.55243
258677_at	At3g08730	ATPK1_ATPK6_ATS6K1_PK1_PK6_S6K1__protein-serine kinase 1	-1.74543	9.06168e-05	102.928	344.732	53.011
260774_at	At1g78290	SNRK2-8_SNRK2.8_SRK2C__Protein kinase superfamily protein	-1.73704	0.00384498	112.552	372.677	1.42985
259918_at	At1g72570	Integrase-type DNA-binding superfamily protein	-1.72773	0.000218369	109.5	360.129	111.302
261912_s_at	At1g66000 At1g66060	Family of unknown function (DUF577)	-1.72735	0.00756689	16.1151	54.6485	20.5401
249811_at	At5g23760	Copper transport protein family	-1.72521	0.00709814	38.1462	126.553	13.8433
262598_at	At1g15260	unknown protein; BEST Arabidopsis thaliana protein match is: unknown protein (TAIR:AT3G16070.1); Has 28 Blast hits to 28 proteins in 7 species: Archae - 0; Bacteria - 0; Metazoa - 0; Fungi - 0; Plants - 28; Viruses - 0; Other Eukaryotes - 0 (source: NCBI BLink).	-1.724	0.00384509	28.3724	90.7354	6.01397
250141_at	At5g14640	ATSK13_SK13__shaggy-like kinase 13	-1.72194	0.000600662	87.8588	289.86	13.0493
262381_at	At1g72900	Toll-Interleukin-Resistance (TIR) domain-containing protein	-1.71344	0.0221153	9.64246	31.569	81.8275
254424_at	At4g21510	F-box family protein	-1.71273	0.000367994	34.8622	114.29	56.7471
250611_at	At5g07200	ATGA20OX3_GA20OX3_YAP169__gibberellin 20-oxidase 3	-1.7102	0.0471866	255.891	836.977	8.91695
253638_at	At4g30470	NAD(P)-binding Rossmann-fold superfamily protein	-1.70944	0.00362895	34.7387	114.064	62.0072
262278_at	At1g68640	PAN__bZIP transcription factor family protein	-1.70575	0.0029824	12.1957	39.1941	1.81709
261937_at	At1g22570	Major facilitator superfamily protein	-1.70354	0.00861503	117.23	380.128	26.3489
261011_at	At1g26340	ATCB5-A_B5 #6_CB5-A__cytochrome B5 isoform A	-1.69983	0.000256797	106.905	347.801	30.0629
251063_at	At5g01850	Protein kinase superfamily protein	-1.69593	0.00611428	6.6749	21.1985	1.37723
262336_at	At1g64220	TOM7-2__translocase of outer membrane 7 kDa subunit 2	-1.69025	0.000701993	68.2982	218.951	4.08373
253954_at	At4g26970	ACO2__aconitase 2	-1.68932	0.000512343	230.045	740.717	71.0437
265028_at	At1g24530	Transducin/WD40 repeat-like superfamily protein	-1.68741	0.000336948	3.60698	11.6998	78.6281
249374_at	At5g40580	PBB2__20S proteasome beta subunit PBB2	-1.68294	0.000826205	280.705	900.288	134.381
249911_at	At5g22740	ATCSLA02_ATCSLA2_CSLA02_CSLA2__cellulose synthase-like A02	-1.6813	0.000780685	56.8042	184.717	32.6697
246528_at	At5g15640	Mitochondrial substrate carrier family protein	-1.67922	0.000360424	41.935	133.665	60.7598
262657_at	At1g14210	Ribonuclease T2 family protein	-1.67557	0.0189403	27.196	86.7634	16.9839
246420_at	At5g16870	Peptidyl-tRNA hydrolase II (PTH2) family protein	-1.67447	0.0030622	16.9934	54.2894	0.858402
266167_at	At2g38860	YLS5__Class I glutamine amidotransferase-like superfamily protein	-1.67341	0.00062269	88.3613	282.124	212.432
253925_at	At4g26690	GPDL2_MRH5_SHV3__PLC-like phosphodiesterase family protein	-1.67298	0.0099454	18.9606	57.0859	9.66852
264974_at	At1g27050	ATHB54_HB54__homeobox protein 54	-1.67175	0.00041701	73.5944	235.237	32.8059
245629_at	At1g56580	SVB__Protein of unknown function, DUF538	-1.67127	0.0162722	242.137	750.5	68.6325
257245_at	At3g24110	Calcium-binding EF-hand family protein	-1.66989	0.0180436	2.64194	8.32622	7.40832
254791_at	At4g12910	scpl20__serine carboxypeptidase-like 20	-1.66069	0.0232325	620.779	1791.78	6.06675
250918_at	At5g03610	GDSL-like Lipase/Acylhydrolase superfamily protein	-1.65444	0.00071005	61.1308	191.497	43.9695
262383_at	At1g72940	Toll-Interleukin-Resistance (TIR) domain-containing protein	-1.65419	0.015917	32.9018	99.7752	12.6217
251130_at	At5g01180	ATPTR5_PTR5__peptide transporter 5	-1.65	0.0412883	3.53854	10.6875	37.5469
265894_at	At2g15050	LTP_LTP7__lipid transfer protein	-1.64986	0.0218293	10.2833	31.9214	8.27995
266617_at	At2g29670	Tetratricopeptide repeat (TPR)-like superfamily protein	-1.64784	0.00685099	24.1927	76.8663	36.988
254102_at	At4g25050	ACP4__acyl carrier protein 4	-1.64604	0.0107522	159.476	496.738	20.7236
266770_at	At2g03090	ATEXP15_ATEXPA15_ATHEXP ALPHA 1.3_EXP15_EXPA15__expansin A15	-1.64287	0.0032906	97.0982	297.965	10.2511
261676_at	At1g18480	Calcineurin-like metallo-phosphoesterase superfamily protein	-1.64249	0.00212741	97.9736	292.648	73.0055
257824_at	At3g25290	Auxin-responsive family protein	-1.64237	0.00605686	108.332	336.112	20.4885
249290_at	At5g41060	DHHC-type zinc finger family protein	-1.64057	0.0146457	7.90237	24.6221	7.21968
251336_at	At3g61190	BAP1__BON association protein 1	-1.64001	0.00102665	9.70985	29.9611	18.632
247679_at	At5g59540	2-oxoglutarate (2OG) and Fe(II)-dependent oxygenase superfamily protein	-1.63954	0.00748238	18.4123	54.261	209.479
262785_at	At1g10750	Protein of Unknown Function (DUF239)	-1.63011	0.0326193	28.293	85.1927	8.12819
245740_at	At1g44100	AAP5__amino acid permease 5	-1.62664	0.00048281	79.9184	245.628	103.434
266253_at	At2g27840	HDA13_HDT04_HDT4__histone deacetylase-related / HD-related	-1.62418	0.000881865	499.815	1530.75	83.8306
254200_at	At4g24110	unknown protein; Has 76 Blast hits to 76 proteins in 13 species: Archae - 0; Bacteria - 0; Metazoa - 1; Fungi - 0; Plants - 75; Viruses - 0; Other Eukaryotes - 0 (source: NCBI BLink).	-1.61964	0.000195465	64.252	198.166	251.3
264879_at	At1g61260	Protein of unknown function (DUF761)	-1.61667	0.00563482	10.8976	34.4291	14.0358
260109_at	At1g63260	TET10__tetraspanin10	-1.61611	0.00927956	12.5655	36.912	11.363
252343_at	At3g48610	NPC6__non-specific phospholipase C6	-1.61354	0.0119954	34.0869	102.107	9.56693
251749_at	At3g55690	unknown protein; BEST Arabidopsis thaliana protein match is: unknown protein (TAIR:AT2G39870.1); Has 76 Blast hits to 69 proteins in 15 species: Archae - 0; Bacteria - 0; Metazoa - 4; Fungi - 3; Plants - 69; Viruses - 0; Other Eukaryotes - 0 (source: NCBI BLink).	-1.61029	0.00107129	50.92	155.474	21.821
257188_at	At3g13150	Tetratricopeptide repeat (TPR)-like superfamily protein	-1.60988	0.000505834	65.6072	199.73	27.1107
245133_at	At2g45310	GAE4__UDP-D-glucuronate 4-epimerase 4	-1.60733	0.0101076	4.94001	14.7548	5.01627
247037_at	At5g67070	RALFL34__ralf-like 34	-1.60578	0.00457927	211.315	621.431	13.3182
258155_at	At3g18130	RACK1C_AT__receptor for activated C kinase 1C	-1.60362	0.00499415	592.345	1785.01	19.9386
254372_at	At4g21620	glycine-rich protein	-1.60341	0.0170258	26.4221	80.2813	36.7111
249139_at	At5g43170	AZF3_ZF3__zinc-finger protein 3	-1.60154	0.00330158	19.3512	56.4038	31.2716
250676_at	At5g06320	NHL3__NDR1/HIN1-like 3	-1.59885	0.00282684	84.4843	252.251	208.782
249235_at	At5g42100	ATBG_PAP_ATBG_PPAP_BG_PPAP__beta-1,3-glucanase_putative	-1.59695	0.00743829	44.0708	132.035	30.6598
255061_at	At4g08930	APRL6_ATAPRL6__APR-like 6	-1.59335	0.000929884	24.3831	73.8048	51.8632
248749_at	At5g47880	ERF1-1__eukaryotic release factor 1-1	-1.59285	0.0003952	160.57	483.631	911.31
264463_at	At1g10150	Carbohydrate-binding protein	-1.59275	0.00724305	28.3156	85.545	15.6111
260294_at	At1g63660	GMP synthase (glutamine-hydrolyzing), putative / glutamine amidotransferase, putative	-1.59138	0.000132736	420.652	1268.18	78.6069
246461_at	At5g16930	AAA-type ATPase family protein	-1.58972	0.00100547	82.184	248.134	39.0123
256396_at	At3g06150	unknown protein; BEST Arabidopsis thaliana protein match is: unknown protein (TAIR:AT5G19060.1); Has 61 Blast hits to 59 proteins in 10 species: Archae - 0; Bacteria - 0; Metazoa - 3; Fungi - 0; Plants - 58; Viruses - 0; Other Eukaryotes - 0 (source: NCBI BLink).	-1.58667	0.00282307	13.6166	40.9126	25.1641
250020_at	At5g18180	H/ACA ribonucleoprotein complex, subunit Gar1/Naf1 protein	-1.58657	0.0216901	26.7591	78.6614	19.271
251192_at	At3g62720	ATXT1_XT1_XXT1__xylosyltransferase 1	-1.58599	0.000280442	52.9198	159.537	54.6161
266001_at	At2g24150	HHP3__heptahelical protein 3	-1.58088	0.00609545	168.124	494.961	15.0447
253206_at	At4g34640	ERG9_SQS1__squalene synthase 1	-1.57928	0.00962217	20.026	60.0555	6.46639
249336_at	At5g41070	DRB5__dsRNA-binding protein 5	-1.57803	0.027822	40.5392	120.783	32.6039
246098_at	At5g20400	2-oxoglutarate (2OG) and Fe(II)-dependent oxygenase superfamily protein	-1.57768	0.0126009	73.7471	207.958	10.4312
264140_at	At1g79210	N-terminal nucleophile aminohydrolases (Ntn hydrolases) superfamily protein	-1.57513	0.000549153	221.832	659.54	109.091
255666_at	At4g00390	DNA-binding storekeeper protein-related transcriptional regulator	-1.5746	0.0127503	9.61309	28.6177	14.339
263119_at	At1g03110	Transducin/WD40 repeat-like superfamily protein	-1.5719	0.00511421	83.0956	247.279	13.7201
252225_at	252225_at		-1.5714	0.0127134	25.6119	72.851	55.4901
253500_at	At4g31920	ARR10_RR10__response regulator 10	-1.57029	0.00143275	8.589	25.5989	42.2177
258884_at	At3g10050	OMR1__L-O-methylthreonine resistant 1	-1.56884	0.000323505	129.06	381.685	165.369
251024_at	At5g02180	Transmembrane amino acid transporter family protein	-1.56846	0.0229513	18.346	51.8723	1.31116
250859_at	At5g04660	CYP77A4__cytochrome P450, family 77, subfamily A, polypeptide 4	-1.56535	0.0119801	11.2971	33.6209	6.43527
248419_at	At5g51550	EXL3__EXORDIUM like 3	-1.55679	0.00770997	387.078	1142.34	22.2927
263537_at	At2g24790	ATCOL3_COL3__CONSTANS-like 3	-1.55631	0.00837969	69.1693	200.373	10.9593
251830_at	At3g55010	ATPURM_PUR5__phosphoribosylformylglycinamidine cyclo-ligase, chloroplast / phosphoribosyl-aminoimidazole synthetase / AIR synthase (PUR5)	-1.55379	0.000922683	328.127	961.617	42.0795
248886_at	At5g46110	APE2_TPT__Glucose-6-phosphate/phosphate translocator-related	-1.55327	0.0386689	4.2924	12.6021	14.1606
253129_at	At4g36020	CSDP1__cold shock domain protein 1	-1.55122	0.000173209	246.362	720.101	241.831
262127_at	At1g52550	unknown protein; FUNCTIONS IN: molecular_function unknown; INVOLVED IN: biological_process unknown; LOCATED IN: chloroplast; EXPRESSED IN: 22 plant structures; EXPRESSED DURING: 13 growth stages; BEST Arabidopsis thaliana protein match is: unknown protein (TAIR:AT3G15780.1); Has 53 Blast hits to 51 proteins in 18 species: Archae - 0; Bacteria - 8; Metazoa - 4; Fungi - 0; Plants - 23; Viruses - 8;…	-1.55058	0.00680907	12.6722	35.8791	11.1315
249346_at	At5g40780	LHT1__lysine histidine transporter 1	-1.54659	0.00454879	188.433	536.328	709.624
263553_at	At2g16430	ATPAP10_PAP10__purple acid phosphatase 10	-1.54537	0.000280413	494.503	1436.33	10.879
247693_at	At5g59730	ATEXO70H7_EXO70H7__exocyst subunit exo70 family protein H7	-1.54323	0.0120632	6.17194	16.6924	53.4051
261979_at	At1g37130	ATNR2_B29_CHL3_NIA2_NIA2-1_NR_NR2__nitrate reductase 2	-1.54205	0.00494495	194.377	565.457	7.74553
250045_at	At5g17700	MATE efflux family protein	-1.54089	0.0003336	31.6019	92.1959	90.5588
260203_at	At1g52890	ANAC019_NAC019__NAC domain containing protein 19	-1.5365	0.0106876	130.747	379.609	145.925
256070_at	At1g13730	Nuclear transport factor 2 (NTF2) family protein with RNA binding (RRM-RBD-RNP motifs) domain	-1.53583	0.000479453	172.944	501.524	20.9399
260058_at	At1g78100	F-box family protein	-1.53514	0.00177385	27.1818	76.63	118.796
261618_at	At1g33110	MATE efflux family protein	-1.53428	0.000173209	80.685	233.54	84.5382
258879_at	At3g03270	Adenine nucleotide alpha hydrolases-like superfamily protein	-1.5339	0.0129382	35.4644	102.035	243.91
266778_at	At2g29090	CYP707A2__cytochrome P450, family 707, subfamily A, polypeptide 2	-1.53289	0.000647338	72.5852	210.007	118.46
251150_at	At3g63120	CYCP1;1__cyclin p1;1	-1.52592	0.0138134	38.5044	103.596	12.816
261664_s_at	At1g18320 At3g10110	Mitochondrial import inner membrane translocase subunit Tim17/Tim22/Tim23 family protein	-1.52285	0.00390291	175.378	503.469	22.7047
253364_at	At4g33160	F-box family protein	-1.52057	0.0468041	1.83076	5.51169	0.812009
254024_at	At4g25780	CAP (Cysteine-rich secretory proteins, Antigen 5, and Pathogenesis-related 1 protein) superfamily protein	-1.5205	0.00202216	25.7042	74.2212	19.6315
264692_at	At1g70000	myb-like transcription factor family protein	-1.51683	0.00154467	111.962	317.758	17.4244
250248_at	At5g13740	ZIF1__zinc induced facilitator 1	-1.51317	0.00183994	46.8434	134.019	53.9192
251322_at	At3g61440	ARATH;BSAS3;1_ATCYSC1_CYSC1__cysteine synthase C1	-1.51129	0.002199	221.19	632.286	13.9202
261727_at	At1g76090	SMT3__sterol methyltransferase 3	-1.50843	0.000197671	97.6569	277.267	198.222
251470_at	251470_at		-1.50775	0.0154307	3.70312	9.68288	12.3906
250758_at	At5g06000	ATEIF3G2_EIF3G2__eukaryotic translation initiation factor 3G2	-1.50646	0.00314487	82.4948	234.052	20.4852
264720_at	At1g70080	Terpenoid cyclases/Protein prenyltransferases superfamily protein	-1.50638	0.00564222	7.87958	22.2028	11.0895
261594_at	At1g33240	AT-GTL1_AT-GTL2_GTL1__GT-2-like 1	-1.50332	0.00531119	52.9117	141.632	10.3254
250358_at	At5g11740	AGP15_ATAGP15__arabinogalactan protein 15	-1.50193	0.00143614	814.308	2273.11	320.28
253234_at	At4g34265	unknown protein; FUNCTIONS IN: molecular_function unknown; INVOLVED IN: biological_process unknown; LOCATED IN: chloroplast; EXPRESSED IN: 22 plant structures; EXPRESSED DURING: 13 growth stages; BEST Arabidopsis thaliana protein match is: unknown protein (TAIR:AT2G15000.1); Has 35333 Blast hits to 34131 proteins in 2444 species: Archae - 798; Bacteria - 22429; Metazoa - 974; Fungi - 991; Plants …	-1.4979	0.000472647	101.656	287.051	36.6689
249180_at	At5g43010	RPT4A__regulatory particle triple-A ATPase 4A	-1.49683	0.000663866	219.303	617.948	131.829
266049_at	At2g40780	Nucleic acid-binding, OB-fold-like protein	-1.49468	0.00243283	51.6208	145.508	41.9523
261651_at	At1g27760	ATSAT32_SAT32__interferon-related developmental regulator family protein / IFRD protein family	-1.49431	0.000425789	119.608	335.89	543.218
247240_at	At5g64660	ATCMPG2_CMPG2__CYS, MET, PRO, and GLY protein 2	-1.49388	0.0093807	14.662	41.4836	29.7418
246198_at	At4g36810	GGPS1__geranylgeranyl pyrophosphate synthase 1	-1.49164	0.0185172	37.3328	104.984	5.91483
257061_at	At3g18250	Putative membrane lipoprotein	-1.49106	0.0209027	19.9538	55.1173	1.18798
251787_at	At3g55410	2-oxoglutarate dehydrogenase, E1 component	-1.49083	0.000677855	96.5492	271.8	34.0084
258788_at	At3g11780	MD-2-related lipid recognition domain-containing protein / ML domain-containing protein	-1.48762	0.000579908	50.8756	142.489	60.1479
264521_at	At1g10020	Protein of unknown function (DUF1005)	-1.48749	0.0149353	28.0024	73.5875	2.27063
262050_at	At1g80130	Tetratricopeptide repeat (TPR)-like superfamily protein	-1.4859	0.0036956	10.1391	28.1701	2.73112
248696_at	At5g48360	Actin-binding FH2 (formin homology 2) family protein	-1.47608	0.00356694	20.9995	58.3055	0.747929
260414_at	At1g69850	ATNRT1:2_NRT1:2_NTL1__nitrate transporter 1:2	-1.47521	0.00177793	60.8033	168.972	11.4483
250252_at	At5g13750	ZIFL1__zinc induced facilitator-like 1	-1.47392	0.000256797	29.5463	82.028	480.792
245401_at	At4g17670	Protein of unknown function (DUF581)	-1.47263	0.0117464	5.24476	14.7522	5.30549
259018_at	At3g07390	AIR12__auxin-responsive family protein	-1.47244	0.00226301	123.842	343.81	43.8427
247800_at	At5g58570	unknown protein; Has 30201 Blast hits to 17322 proteins in 780 species: Archae - 12; Bacteria - 1396; Metazoa - 17338; Fungi - 3422; Plants - 5037; Viruses - 0; Other Eukaryotes - 2996 (source: NCBI BLink).	-1.47101	0.00546939	8.40345	23.1231	34.0899
260776_at	At1g14580	C2H2-like zinc finger protein	-1.46669	0.00181846	28.193	76.2726	46.1799
258314_at	At3g16100	ATRAB7D_ATRABG3C_RABG3c__RAB GTPase homolog G3C	-1.46625	0.0459195	20.3029	54.6127	12.2832
265703_at	At2g03430	Ankyrin repeat family protein	-1.46174	0.000428241	161.013	445.718	175.896
264436_at	At1g10370	ATGSTU17_ERD9_GST30_GST30B__Glutathione S-transferase family protein	-1.46129	0.0143785	22.0755	62.1015	47.9803
250939_at	At5g03040	iqd2__IQ-domain 2	-1.46034	0.000479453	87.0109	240.845	104.002
250952_at	At5g03570	ATIREG2_FPN2_IREG2__iron regulated 2	-1.46028	0.00284223	20.7916	57.323	12.3752
247959_at	At5g57080	unknown protein; FUNCTIONS IN: molecular_function unknown; INVOLVED IN: biological_process unknown; LOCATED IN: endomembrane system; EXPRESSED IN: 13 plant structures; EXPRESSED DURING: 7 growth stages; BEST Arabidopsis thaliana protein match is: unknown protein (TAIR:AT4G26055.1); Has 14 Blast hits to 14 proteins in 6 species: Archae - 0; Bacteria - 0; Metazoa - 0; Fungi - 0; Plants - 14; Viruse…	-1.45756	0.0030622	24.2572	66.9574	30.1845
254746_at	At4g12980	Auxin-responsive family protein	-1.45714	0.00785272	6.22086	16.4509	14.8525
266164_at	At2g28050	Pentatricopeptide repeat (PPR) superfamily protein	-1.4553	0.0498622	4.77923	13.0385	6.6661
253695_at	At4g29510	ATPRMT11_ATPRMT1B_PRMT11_PRMT1B__arginine methyltransferase 11	-1.45124	0.000340312	375.282	1023	165.483
245951_at	At5g19550	AAT2_ASP2__aspartate aminotransferase 2	-1.45017	0.000386476	550.456	1505.69	269.561
254723_at	At4g13510	AMT1;1_ATAMT1_ATAMT1;1__ammonium transporter 1;1	-1.44947	0.000380345	33.4687	91.5754	551.394
262749_at	At1g28580	GDSL-like Lipase/Acylhydrolase superfamily protein	-1.44588	0.00066206	159.355	433.501	18.2287
245414_at	At4g17310	unknown protein; LOCATED IN: chloroplast; EXPRESSED IN: 9 plant structures; EXPRESSED DURING: LP.04 four leaves visible, 4 anthesis, petal differentiation and expansion stage; BEST Arabidopsis thaliana protein match is: unknown protein (TAIR:AT5G47455.3); Has 35333 Blast hits to 34131 proteins in 2444 species: Archae - 798; Bacteria - 22429; Metazoa - 974; Fungi - 991; Plants - 531; Viruses - 0; …	-1.44434	0.000777702	17.7762	48.0079	38.8779
251503_at	At3g59140	ATMRP14_MRP14__multidrug resistance-associated protein 14	-1.44406	0.00530617	174.114	472.62	152.153
252927_at	At4g39090	RD19_RD19A__Papain family cysteine protease	-1.4413	0.00327576	157.875	421.808	17.7412
263702_at	At1g31240	Bromodomain transcription factor	-1.43771	0.0395678	12.5373	34.1473	11.0544
245671_at	At1g28230	ATPUP1_PUP1__purine permease 1	-1.43768	0.00759941	15.9852	43.3193	17.1255
253437_at	At4g32460	Protein of unknown function, DUF642	-1.43416	0.00584361	110.076	300.099	29.5519
250517_at	At5g08260	scpl35__serine carboxypeptidase-like 35	-1.43279	0.040707	760.138	2048.91	18.6578
255230_at	At4g05390	ATRFNR1_RFNR1__root FNR 1	-1.42834	0.000391239	439.829	1185.93	104.639
256598_at	At3g30180	BR6OX2_CYP85A2__brassinosteroid-6-oxidase 2	-1.42789	0.00669219	47.2371	129.023	25.7982
248794_at	At5g47220	ATERF-2_ATERF2_ERF2__ethylene responsive element binding factor 2	-1.41909	0.0102182	22.3105	59.588	151.513
260939_at	At1g45180	RING/U-box superfamily protein	-1.41838	0.00153164	11.7412	31.3032	10.3568
260560_at	At2g43590	Chitinase family protein	-1.41669	0.0123173	485.439	1298.92	120.061
250633_at	At5g07460	ATMSRA2_PMSR2__peptidemethionine sulfoxide reductase 2	-1.41636	0.000701993	82.7521	219.594	20.2434
264519_at	At1g10000	Ribonuclease H-like superfamily protein	-1.41573	0.0130685	19.7592	52.7531	33.7564
253252_at	At4g34740	ASE2_ATASE2_ATPURF2_CIA1__GLN phosphoribosyl pyrophosphate amidotransferase 2	-1.41407	0.00160636	127.997	341.227	127.515
250054_at	At5g17860	CAX7__calcium exchanger 7	-1.41248	0.000316673	55.9533	148.851	223.733
263515_at	At2g21640	Encodes a protein of unknown function that is a marker for oxidative stress response.	-1.40995	0.0155469	35.5521	94.2546	22.7564
251788_at	At3g55420	unknown protein; Has 21 Blast hits to 21 proteins in 8 species: Archae - 0; Bacteria - 0; Metazoa - 0; Fungi - 0; Plants - 21; Viruses - 0; Other Eukaryotes - 0 (source: NCBI BLink).	-1.40975	0.0155412	83.238	219.736	14.5945
246575_at	At1g31660	CONTAINS InterPro DOMAIN/s: Bystin (InterPro:IPR007955); Has 475 Blast hits to 467 proteins in 210 species: Archae - 0; Bacteria - 9; Metazoa - 155; Fungi - 139; Plants - 55; Viruses - 0; Other Eukaryotes - 117 (source: NCBI BLink).	-1.40925	0.00029224	258.228	682.936	67.1511
248914_at	At5g45750	AtRABA1c_RABA1c__RAB GTPase homolog A1C	-1.40802	0.00388407	67.1172	174.776	47.6429
261410_at	At1g07610	MT1C__metallothionein 1C	-1.40705	0.0345939	332.691	886.228	194.304
247189_at	At5g65390	AGP7__arabinogalactan protein 7	-1.40593	0.00358942	123.44	325.949	12.4316
249971_at	At5g19110	Eukaryotic aspartyl protease family protein	-1.40525	0.0450771	1.97066	5.07381	1.89688
261866_at	At1g50420	SCL-3_SCL3__scarecrow-like 3	-1.40453	0.0107994	110.933	290.538	234.494
258179_at	At3g21690	MATE efflux family protein	-1.40328	0.000637211	208.756	548.333	517.34
267032_at	At2g38490	CIPK22_SnRK3.19__CBL-interacting protein kinase 22	-1.40241	0.0307489	1.27432	3.79661	63.4377
262099_s_at	At1g59500 At4g37390	GH3.4__Auxin-responsive GH3 family protein	-1.40055	0.0261185	21.76	57.0726	433.929
267019_at	At2g39130	Transmembrane amino acid transporter family protein	-1.40034	0.00556803	48.7065	128.635	16.2483
267586_at	At2g41950	unknown protein; FUNCTIONS IN: molecular_function unknown; INVOLVED IN: biological_process unknown; LOCATED IN: chloroplast, plant-type cell wall; EXPRESSED IN: 22 plant structures; EXPRESSED DURING: 13 growth stages; Has 53 Blast hits to 53 proteins in 24 species: Archae - 0; Bacteria - 27; Metazoa - 0; Fungi - 0; Plants - 26; Viruses - 0; Other Eukaryotes - 0 (source: NCBI BLink).	-1.3995	0.000341122	133.183	351.096	24.4594
258979_at	At3g09440	Heat shock protein 70 (Hsp 70) family protein	-1.39906	0.00344873	276.347	723.313	171.801
253580_at	At4g30400	RING/U-box superfamily protein	-1.39902	0.0215888	23.9989	62.4452	10.5291
245138_at	At2g45190	AFO_FIL_YAB1__Plant-specific transcription factor YABBY family protein	-1.39685	0.0421355	62.1464	163.352	6.41109
259599_at	At1g28110	SCPL45__serine carboxypeptidase-like 45	-1.38761	0.0299477	12.4809	31.4516	8.94754
256052_at	At1g06960	RNA-binding (RRM/RBD/RNP motifs) family protein	-1.38412	0.0057836	49.1185	128.717	51.0889
266553_at	At2g46170	Reticulon family protein	-1.3835	0.00371404	141.384	367.788	28.7708
265420_s_at	At1g31880 At2g21030	BRX_NLM9__DZC (Disease resistance/zinc finger/chromosome condensation-like region) domain containing protein	-1.38275	0.0136453	8.20284	21.1805	23.3378
261999_at	At1g33800	Protein of unknown function (DUF579)	-1.38185	0.0073273	10.5955	27.7694	12.2664
263656_at	At1g04240	IAA3_SHY2__AUX/IAA transcriptional regulator family protein	-1.38003	0.0168408	3.03644	7.81838	10.709
AFFX-Athal-GAPDH_5_s_at	At3g04120	GAPC_GAPC-1_GAPC1__glyceraldehyde-3-phosphate dehydrogenase C subunit 1	-1.37756	0.00254389	503.973	1315.7	80.6006
262258_at	At1g53850	ATPAE1_PAE1__20S proteasome alpha subunit E1	-1.37709	0.000348358	524.138	1360.96	334.237
258415_at	At3g17390	MAT4_MTO3_SAMS3__S-adenosylmethionine synthetase family protein	-1.37695	0.000325292	814.891	2121.76	302.753
257708_at	At3g13330	PA200__proteasome activating protein 200	-1.3713	0.00244231	127.95	330.719	520.411
264901_at	At1g23090	AST91_SULTR3;3__sulfate transporter 91	-1.3708	0.000547782	13.1441	33.6716	83.699
258616_at	At3g02880	Leucine-rich repeat protein kinase family protein	-1.37004	0.000686835	59.9181	153.971	41.7237
258922_at	At3g10610	Ribosomal S17 family protein	-1.36846	0.000889136	540.47	1376.48	61.7663
260180_at	At1g70660	MMZ2_UEV1B__MMS ZWEI homologue 2	-1.3675	0.00036715	79.8335	206.095	63.913
262001_at	At1g33790	jacalin lectin family protein	-1.36682	0.000857271	399.34	1033.65	69.4476
249134_at	At5g43150	unknown protein; FUNCTIONS IN: molecular_function unknown; INVOLVED IN: biological_process unknown; LOCATED IN: mitochondrion; EXPRESSED IN: 22 plant structures; EXPRESSED DURING: 13 growth stages; Has 1807 Blast hits to 1807 proteins in 277 species: Archae - 0; Bacteria - 0; Metazoa - 736; Fungi - 347; Plants - 385; Viruses - 0; Other Eukaryotes - 339 (source: NCBI BLink).	-1.36502	0.0265244	66.6604	172.427	52.7832
252143_at	At3g51150	ATP binding microtubule motor family protein	-1.36414	0.00722128	2.44962	6.3045	6.39348
258607_at	At3g02730	ATF1_TRXF1__thioredoxin F-type 1	-1.36407	0.00171146	29.5198	76.2642	5.93906
262772_at	At1g13210	ACA.l__autoinhibited Ca2+/ATPase II	-1.36388	0.0380412	13.7667	34.6252	14.7527
253253_at	At4g34750	SAUR-like auxin-responsive protein family	-1.3617	0.00615965	52.1394	134.162	89.4687
263314_at	At2g05760	Xanthine/uracil permease family protein	-1.3611	0.0301654	8.18166	21.1274	9.92861
245535_at	At4g15160	Bifunctional inhibitor/lipid-transfer protein/seed storage 2S albumin superfamily protein	-1.36107	0.0188485	8.22238	21.6099	7.93761
266975_at	At2g39380	ATEXO70H2_EXO70H2__exocyst subunit exo70 family protein H2	-1.36027	0.0419883	7.62688	19.5307	13.822
257407_at	At1g27100	Actin cross-linking protein	-1.35962	0.00888716	20.8772	53.3227	24.0936
248226_at	248226_at		-1.35854	0.0134632	32.8006	84.2175	21.114
261440_at	At1g28510	Optic atrophy 3 protein (OPA3)	-1.3584	0.00403757	97.0012	247.011	20.2691
257140_at	At3g28910	ATMYB30_MYB30__myb domain protein 30	-1.35728	0.00257112	34.9907	88.8096	30.8588
245328_at	At4g14465	AHL20__AT-hook motif nuclear-localized protein 20	-1.35606	0.00262075	16.2654	41.6772	32.3248
247745_at	At5g59030	COPT1__copper transporter 1	-1.35477	0.00150756	108.785	278.069	101.523
267028_at	At2g38470	ATWRKY33_WRKY33__WRKY DNA-binding protein 33	-1.35167	0.0227528	37.0047	95.0596	32.9059
257211_at	At3g15080	Polynucleotidyl transferase, ribonuclease H-like superfamily protein	-1.3481	0.000399401	183.219	466.914	79.8046
266481_at	At2g31070	TCP10__TCP domain protein 10	-1.34473	0.00136675	34.4594	87.4087	25.2483
246981_at	At5g04840	bZIP protein	-1.3446	0.00200239	10.9927	27.8466	12.1965
252864_at	At4g39740	Thioredoxin superfamily protein	-1.34244	0.000508363	75.3571	191.029	62.8567
264056_at	At2g28510	Dof-type zinc finger DNA-binding family protein	-1.34197	0.00785607	50.9159	127.431	18.215
254039_at	At4g25840	GPP1__glycerol-3-phosphatase 1	-1.33894	0.0104246	26.2973	66.9576	16.7823
260567_at	At2g43820	ATSAGT1_GT_SAGT1_SGT1_UGT74F2__UDP-glucosyltransferase 74F2	-1.33812	0.00106698	84.6433	215.127	1303.87
256062_at	At1g07090	LSH6__Protein of unknown function (DUF640)	-1.33711	0.00854607	29.3163	75.2169	46.4055
258373_at	At3g14290	PAE2__20S proteasome alpha subunit E2	-1.33695	0.000467716	386.308	973.896	168.759
245315_at	At4g14800	PBD2__20S proteasome beta subunit D2	-1.3368	0.00036715	461.869	1172.33	158.371
265942_at	At2g19470	ckl5__casein kinase I-like 5	-1.33555	0.000549573	147.905	371.921	226.628
265990_at	At2g24280	alpha/beta-Hydrolases superfamily protein	-1.33439	0.0210573	446.541	1088.86	12.2014
261318_at	At1g53035	unknown protein; FUNCTIONS IN: molecular_function unknown; INVOLVED IN: biological_process unknown; LOCATED IN: endomembrane system; EXPRESSED IN: 23 plant structures; EXPRESSED DURING: 13 growth stages; BEST Arabidopsis thaliana protein match is: unknown protein (TAIR:AT3G15358.1); Has 49 Blast hits to 49 proteins in 9 species: Archae - 0; Bacteria - 0; Metazoa - 0; Fungi - 0; Plants - 49; Virus…	-1.33423	0.00232509	13.1031	32.9613	8.02253
265730_at	At2g32220	Ribosomal L27e protein family	-1.33388	0.00036715	308.387	774.33	160.235
247010_at	At5g67510	Translation protein SH3-like family protein	-1.33301	0.00366952	1404.09	3490.24	152.028
248686_at	At5g48540	receptor-like protein kinase-related family protein	-1.33099	0.0258568	61.8161	152.955	9.59688
260940_at	At1g45000	AAA-type ATPase family protein	-1.33048	0.0003952	602.398	1516.05	632.01
263729_at	At1g60080	3'-5'-exoribonuclease family protein	-1.32847	0.000512343	100.788	253.837	57.291
259252_at	At3g07610	IBM1__Transcription factor jumonji (jmjC) domain-containing protein	-1.32842	0.000806666	30.2625	76.1834	73.0571
249242_at	At5g42250	Zinc-binding alcohol dehydrogenase family protein	-1.32713	0.00948568	136.621	338.61	150.912
263467_at	At2g31730	basic helix-loop-helix (bHLH) DNA-binding superfamily protein	-1.32599	0.0118049	12.2655	30.6947	1.32618
264591_at	At2g17670	Tetratricopeptide repeat (TPR)-like superfamily protein	-1.32368	0.00066206	247.883	620.697	87.3283
247628_at	At5g60400	unknown protein; Has 35333 Blast hits to 34131 proteins in 2444 species: Archae - 798; Bacteria - 22429; Metazoa - 974; Fungi - 991; Plants - 531; Viruses - 0; Other Eukaryotes - 9610 (source: NCBI BLink).	-1.32222	0.0386954	20.8925	52.8774	20.5731
247454_at	At5g62440	Protein of unknown function (DUF3223)	-1.31862	0.000434821	432.572	1078.13	387.724
245140_at	At2g45420	LBD18__LOB domain-containing protein 18	-1.31554	0.0111947	10.4228	25.7335	7.55877
253464_at	At4g32030	unknown protein; BEST Arabidopsis thaliana protein match is: unknown protein (TAIR:AT1G80610.1); Has 63 Blast hits to 59 proteins in 12 species: Archae - 0; Bacteria - 0; Metazoa - 6; Fungi - 0; Plants - 53; Viruses - 0; Other Eukaryotes - 4 (source: NCBI BLink).	-1.31282	0.00384081	28.8861	72.268	22.243
252023_at	At3g52920	Family of unknown function (DUF662)	-1.31264	0.0180485	42.9319	103.896	15.0201
246193_at	At5g20880		-1.31161	0.0013608	68.7857	169.556	72.7135
262497_at	At1g21720	PBC1__proteasome beta subunit C1	-1.31111	0.00920975	532.119	1320.66	391.802
253550_at	At4g30960	ATCIPK6_CIPK6_SIP3_SNRK3.14__SOS3-interacting protein 3	-1.31109	0.00052264	443.92	1102.02	847.336
250111_at	At5g16290	VAT1__VALINE-TOLERANT 1	-1.31059	0.0166491	116.63	292.423	13.6128
250339_at	At5g11670	ATNADP-ME2_NADP-ME2__NADP-malic enzyme 2	-1.30809	0.00759616	181.118	440.879	30.3287
246989_at	At5g67350	unknown protein; Has 1807 Blast hits to 1807 proteins in 277 species: Archae - 0; Bacteria - 0; Metazoa - 736; Fungi - 347; Plants - 385; Viruses - 0; Other Eukaryotes - 339 (source: NCBI BLink).	-1.30666	0.0169381	8.07743	18.987	68.2382
260288_at	At1g80530	Major facilitator superfamily protein	-1.30636	0.0297571	253.047	606.876	19.6871
263482_at	At2g03980	GDSL-like Lipase/Acylhydrolase superfamily protein	-1.30471	0.0334727	29.3063	73.0609	9.40215
263838_at	At2g36880	MAT3__methionine adenosyltransferase 3	-1.3035	0.00427107	90.0879	225.654	23.9655
246441_at	At5g17560	BolA-like family protein	-1.30052	0.00268477	381.145	931.198	185.306
252659_at	At3g44430	unknown protein; FUNCTIONS IN: molecular_function unknown; INVOLVED IN: biological_process unknown; LOCATED IN: mitochondrion; EXPRESSED IN: 20 plant structures; EXPRESSED DURING: 13 growth stages; BEST Arabidopsis thaliana protein match is: unknown protein (TAIR:AT5G41660.1); Has 6 Blast hits to 6 proteins in 1 species: Archae - 0; Bacteria - 0; Metazoa - 0; Fungi - 0; Plants - 6; Viruses - 0; O…	-1.29765	0.00359203	92.6221	228.021	23.8383
263377_at	At2g40220	ABI4_ATABI4_GIN6_ISI3_SAN5_SIS5_SUN6__Integrase-type DNA-binding superfamily protein	-1.29674	0.00335253	142.346	348.433	17.5895
267168_at	At2g37770	NAD(P)-linked oxidoreductase superfamily protein	-1.29452	0.0443163	24.655	60.4758	68.4613
263127_at	At1g78610	MSL6__mechanosensitive channel of small conductance-like 6	-1.29439	0.0120248	19.5484	47.9319	12.8405
258075_at	At3g25900	ATHMT-1_HMT-1__Homocysteine S-methyltransferase family protein	-1.29371	0.0153875	18.8885	46.2723	38.2338
245216_at	At4g16143	IMPA-2__importin alpha isoform 2	-1.29333	0.00032298	263.937	646.863	318.52
263355_at	At2g22100	RNA-binding (RRM/RBD/RNP motifs) family protein	-1.29084	0.00107985	96.963	236.466	33.155
262177_at	At1g74710	ATICS1_EDS16_ICS1_SID2__ADC synthase superfamily protein	-1.28928	0.00155149	9.52151	23.3379	441.51
251109_at	At5g01600	ATFER1_FER1__ferretin 1	-1.28765	0.0414659	119.922	291.213	557.307
264945_at	At1g77080	AGL27_FLM_MAF1__K-box region and MADS-box transcription factor family protein	-1.28626	0.00525856	19.3531	46.6549	58.4659
265740_at	At2g01150	RHA2B__RING-H2 finger protein 2B	-1.28543	0.0133886	61.593	149.862	7.11262
261317_at	At1g53030	Cytochrome C oxidase copper chaperone (COX17)	-1.28453	0.00353643	66.2865	161.628	109.389
266635_at	At2g35470	unknown protein; Has 25 Blast hits to 25 proteins in 8 species: Archae - 0; Bacteria - 0; Metazoa - 0; Fungi - 0; Plants - 25; Viruses - 0; Other Eukaryotes - 0 (source: NCBI BLink).	-1.28315	0.0161298	8.40537	20.8284	5.6552
265886_at	At2g25620	AtDBP1_DBP1__DNA-binding protein phosphatase 1	-1.28224	0.0128956	41.3155	100.397	20.6894
247049_at	At5g66440	unknown protein; BEST Arabidopsis thaliana protein match is: unknown protein (TAIR:AT4G34560.1); Has 1807 Blast hits to 1807 proteins in 277 species: Archae - 0; Bacteria - 0; Metazoa - 736; Fungi - 347; Plants - 385; Viruses - 0; Other Eukaryotes - 339 (source: NCBI BLink).	-1.28116	0.0122302	25.791	61.4497	144.044
264048_at	At2g22400	S-adenosyl-L-methionine-dependent methyltransferases superfamily protein	-1.27884	0.000425789	291.797	708.209	129.161
261055_at	At1g01300	Eukaryotic aspartyl protease family protein	-1.27677	0.00844187	715.91	1713.58	40.7292
253643_at	At4g29780	unknown protein; BEST Arabidopsis thaliana protein match is: unknown protein (TAIR:AT5G12010.1); Has 945 Blast hits to 944 proteins in 87 species: Archae - 0; Bacteria - 0; Metazoa - 519; Fungi - 43; Plants - 365; Viruses - 0; Other Eukaryotes - 18 (source: NCBI BLink).	-1.27655	0.0029824	19.309	46.3065	105.167
250790_at	At5g05640	nucleoprotein-related	-1.2756	0.00165194	86.8405	209.976	75.487
251642_at	At3g57520	AtSIP2_SIP2__seed imbibition 2	-1.27493	0.00321142	497.629	1184.45	892.284
254235_at	At4g23750	CRF2_TMO3__cytokinin response factor 2	-1.27474	0.00244231	194.516	468.016	18.9467
251400_at	At3g60420	Phosphoglycerate mutase family protein	-1.27464	0.0347093	0.564756	1.25077	32.9094
261817_at	At1g08180	unknown protein; Has 53 Blast hits to 53 proteins in 9 species: Archae - 0; Bacteria - 0; Metazoa - 1; Fungi - 0; Plants - 52; Viruses - 0; Other Eukaryotes - 0 (source: NCBI BLink).	-1.27445	0.00222939	36.1493	87.5967	72.6124
263241_at	At2g16500	ADC1_ARGDC_ARGDC1_SPE1__arginine decarboxylase 1	-1.27296	0.000387499	106.855	258.976	146.038
248179_at	At5g54380	THE1__protein kinase family protein	-1.27143	0.0102296	41.8078	97.4789	1.00396
247412_at	At5g63010	Transducin/WD40 repeat-like superfamily protein	-1.27134	0.00105588	59.875	143.722	38.3507
264589_at	At2g17650	AMP-dependent synthetase and ligase family protein	-1.27054	0.000366243	43.7651	105.574	44.6447
246021_at	At5g21100	Plant L-ascorbate oxidase	-1.26482	0.0185651	4.95236	11.9151	11.6659
252682_at	At3g44370	Membrane insertion protein, OxaA/YidC with tetratricopeptide repeat domain	-1.26437	0.00414008	30.5086	73.3543	17.3975
263012_at	263012_at		-1.26404	0.00289788	23.7046	57.2523	40.5197
265670_s_at	At2g32190 At2g32210	unknown protein; FUNCTIONS IN: molecular_function unknown; INVOLVED IN: biological_process unknown; BEST Arabidopsis thaliana protein match is: unknown protein (TAIR:AT2G32210.1); Has 74 Blast hits to 74 proteins in 7 species: Archae - 0; Bacteria - 0; Metazoa - 0; Fungi - 0; Plants - 74; Viruses - 0; Other Eukaryotes - 0 (source: NCBI BLink).	-1.26336	0.0217377	43.7908	104.3	829.075
261718_at	At1g18390	Protein kinase superfamily protein	-1.26192	0.00654179	22.2718	53.2184	14.0538
251599_at	At3g57610	ADSS__adenylosuccinate synthase	-1.25699	0.00143275	438.853	1040.15	113.396
258068_at	At3g25990	Homeodomain-like superfamily protein	-1.25678	0.0048621	2.51352	6.05876	23.6257
261439_at	At1g28395	unknown protein; FUNCTIONS IN: molecular_function unknown; INVOLVED IN: biological_process unknown; LOCATED IN: chloroplast; EXPRESSED IN: 22 plant structures; EXPRESSED DURING: 13 growth stages; BEST Arabidopsis thaliana protein match is: unknown protein (TAIR:AT2G33847.1).	-1.25531	0.00160636	256.302	613.094	33.2774
250496_at	At5g09650	AtPPa6_PPa6__pyrophosphorylase 6	-1.2548	0.00958959	226.397	531.79	14.0084
264804_at	At1g08590	Leucine-rich receptor-like protein kinase family protein	-1.25442	0.0296735	31.5207	74.1163	3.68373
246099_at	At5g20230	ATBCB_BCB_BCB_SAG14__blue-copper-binding protein	-1.25168	0.0438955	98.5543	222.791	28.9593
257267_at	At3g15030	MEE35_TCP4__TCP family transcription factor 4	-1.25066	0.00638718	24.3679	59.1965	4.4543
256417_s_at	At3g11170 At5g05580	FAD7_FADD__fatty acid desaturase 7	-1.24932	0.00322141	86.6846	205.96	23.7764
247365_at	At5g63220	unknown protein; CONTAINS InterPro DOMAIN/s: Uncharacterised protein family UPF0363 (InterPro:IPR007317); Has 304 Blast hits to 301 proteins in 161 species: Archae - 0; Bacteria - 0; Metazoa - 110; Fungi - 121; Plants - 35; Viruses - 0; Other Eukaryotes - 38 (source: NCBI BLink).	-1.24841	0.0275404	49.227	117.45	21.3273
246292_at	At3g56860	UBA2A__UBP1-associated protein 2A	-1.24797	0.000415026	333.51	794.176	530.03
261553_at	At1g63420	Arabidopsis thaliana protein of unknown function (DUF821)	-1.24757	0.0127491	14.7783	34.0804	54.3365
262114_at	At1g02860	BAH1_NLA__SPX (SYG1/Pho81/XPR1) domain-containing protein	-1.24742	0.00222939	45.1856	107.135	47.4305
247132_at	At5g66200	ARO2__armadillo repeat only 2	-1.24736	0.0437761	41.9471	99.3291	17.8216
246780_at	At5g27470	seryl-tRNA synthetase / serine--tRNA ligase	-1.24626	0.00118431	484.056	1135.28	320.178
254054_at	At4g25320	AT hook motif DNA-binding family protein	-1.24517	0.00964096	129.449	306.488	55.3004
249581_at	At5g37600	ATGLN1;1_ATGSR1_GLN1;1_GSR 1__glutamine synthase clone R1	-1.24333	0.00052264	354.266	837.702	756.579
248587_at	At5g49550	Putative homolog of mammalian BLOC-1 Subunit 2. Protein - protein interaction with BLOS1.	-1.24271	0.00582891	85.7421	202.894	29.0167
248101_at	At5g55200	Co-chaperone GrpE family protein	-1.24104	0.000264079	281.901	667.718	163.529
258410_at	At3g16780	Ribosomal protein L19e family protein	-1.24059	0.000677855	825.839	1952.37	119.943
264505_at	At1g09380	nodulin MtN21 /EamA-like transporter family protein	-1.2398	0.02767	72.676	170.781	7.90419
250722_at	At5g06190	unknown protein; FUNCTIONS IN: molecular_function unknown; INVOLVED IN: biological_process unknown; EXPRESSED IN: 22 plant structures; EXPRESSED DURING: 13 growth stages; BEST Arabidopsis thaliana protein match is: unknown protein (TAIR:AT3G58540.1).	-1.23763	0.0237144	155.546	347.322	75.6457
264967_at	At1g67250	Proteasome maturation factor UMP1	-1.23677	0.000565856	786.531	1850.25	314.168
250735_at	At5g06280	unknown protein; BEST Arabidopsis thaliana protein match is: unknown protein (TAIR:AT3G52520.1); Has 35333 Blast hits to 34131 proteins in 2444 species: Archae - 798; Bacteria - 22429; Metazoa - 974; Fungi - 991; Plants - 531; Viruses - 0; Other Eukaryotes - 9610 (source: NCBI BLink).	-1.23456	0.00093775	69.7594	162.726	45.3455
247153_at	At5g65700	BAM1__Leucine-rich receptor-like protein kinase family protein	-1.23392	0.0379481	49.3199	113.278	8.122
265147_at	At1g51380	DEA(D/H)-box RNA helicase family protein	-1.2331	0.00129021	147.364	346.254	25.5199
249794_at	At5g23530	AtCXE18_CXE18__carboxyesterase 18	-1.23236	0.0230315	82.1686	187.802	30.8342
264037_at	At2g03750	P-loop containing nucleoside triphosphate hydrolases superfamily protein	-1.23138	0.0285181	10.5324	24.6292	5.04609
258792_at	At3g04640	glycine-rich protein	-1.23085	0.0336387	198.938	439.776	1225.48
266200_at	At2g38920	SPX (SYG1/Pho81/XPR1) domain-containing protein / zinc finger (C3HC4-type RING finger) protein-related	-1.23038	0.0173774	13.1045	30.6995	7.22628
245937_at	At5g19750	Peroxisomal membrane 22 kDa (Mpv17/PMP22) family protein	-1.22855	0.0015656	142.474	334.753	66.9765
256065_at	At1g07070	Ribosomal protein L35Ae family protein	-1.22603	0.0119078	299.756	694.947	20.2637
247626_at	At5g60300	Concanavalin A-like lectin protein kinase family protein	-1.22488	0.000280442	177.62	414.813	32.5019
255647_at	At4g00900	ATECA2_ECA2__ER-type Ca2+-ATPase 2	-1.22453	0.044295	5.28388	12.2081	1.14039
246305_at	At3g51890	Clathrin light chain protein	-1.2238	0.00401648	42.6881	98.9291	132.423
255462_at	At4g02940	oxidoreductase, 2OG-Fe(II) oxygenase family protein	-1.22342	0.00162607	117.369	272.558	77.8332
264746_at	At1g62300	ATWRKY6_WRKY6__WRKY family transcription factor	-1.22228	0.00157834	16.4069	38.2949	36.8819
254043_at	At4g25990	CIL__CCT motif family protein	-1.22144	0.0107352	80.3336	185.285	33.5832
252898_at	At4g39500	CYP96A11__cytochrome P450, family 96, subfamily A, polypeptide 11	-1.21808	0.0124303	92.4371	215.598	8.55256
258996_at	At3g01800	Ribosome recycling factor	-1.21529	0.00141988	129.327	300.623	57.0019
246765_at	At5g27330	Prefoldin chaperone subunit family protein	-1.21199	0.0116753	66.2235	153.363	13.4358
255284_at	At4g04610	APR_APR1_ATAPR1_PRH19__APS reductase 1	-1.21182	0.0475652	56.0538	132.431	75.646
263800_at	At2g24600	Ankyrin repeat family protein	-1.21146	0.0378669	9.12395	21.0862	7.25696
245909_at	At5g09380	RNA polymerase III RPC4	-1.21134	0.0039662	80.5981	184.566	19.3203
249266_at	At5g41670	6-phosphogluconate dehydrogenase family protein	-1.21106	0.00768838	116.589	279.797	31.5486
262624_at	At1g06450	Polynucleotidyl transferase, ribonuclease H-like superfamily protein	-1.21096	0.000790732	122.572	283.54	101.88
248976_at	At5g44930	ARAD2__Exostosin family protein	-1.20978	0.0111628	28.4611	65.6208	13.1756
256286_at	At3g12180	Cornichon family protein	-1.20867	0.00116559	129.414	300.385	26.6454
260404_at	At1g69950		-1.20847	0.0029824	48.3156	111.632	60.7099
259348_at	At3g03770	Leucine-rich repeat protein kinase family protein	-1.20843	0.00380196	24.815	57.3246	11.7112
256755_at	At3g25600	Calcium-binding EF-hand family protein	-1.20742	0.00742888	25.1327	58.7521	107.455
263239_at	At2g16570	ASE1_ATASE_ATASE1__GLN phosphoribosyl pyrophosphate amidotransferase 1	-1.20526	0.0117404	442.613	1012.54	388.93
257895_at	At3g16950	LPD1_ptlpd1__lipoamide dehydrogenase 1	-1.20522	0.0129056	47.7833	109.72	7.89949
266510_at	At2g47990	EDA13_EDA19_SWA1__transducin family protein / WD-40 repeat family protein	-1.20409	0.00467699	206.747	464.348	130.539
246030_at	At5g21105	Plant L-ascorbate oxidase	-1.20368	0.0214648	22.3983	50.7232	15.0833
250214_at	At5g13870	EXGT-A4_XTH5__xyloglucan endotransglucosylase/hydrolase 5	-1.20341	0.0302609	126.729	284.695	18.2751
247926_at	At5g57280	S-adenosyl-L-methionine-dependent methyltransferases superfamily protein	-1.20245	0.00029224	267.686	616.209	89.3564
262841_at	At1g14810	semialdehyde dehydrogenase family protein	-1.2017	0.000748474	434.112	992.429	189.347
267413_at	At2g34960	CAT5__cationic amino acid transporter 5	-1.20125	0.00312832	66.1944	151.496	111.83
248162_at	At5g54500	FQR1__flavodoxin-like quinone reductase 1	-1.20117	0.00352051	123.382	283.49	49.651
249750_at	At5g24570	unknown protein; Has 30201 Blast hits to 17322 proteins in 780 species: Archae - 12; Bacteria - 1396; Metazoa - 17338; Fungi - 3422; Plants - 5037; Viruses - 0; Other Eukaryotes - 2996 (source: NCBI BLink).	-1.20058	0.00729237	47.7116	109.23	159.758
254784_at	At4g12720	AtNUDT7_ATNUDX7_GFG1_NUDT7__MutT/nudix family protein	-1.19912	0.00757808	26.5554	60.9403	11.8398
263980_at	At2g42770	Peroxisomal membrane 22 kDa (Mpv17/PMP22) family protein	-1.19878	0.0179447	55.6791	127.539	22.3551
248550_at	At5g50210	OLD5_QS_SUFE3__quinolinate synthase	-1.19848	0.01276	54.2178	123.63	181.784
255116_at	At4g08850	Leucine-rich repeat receptor-like protein kinase family protein	-1.19776	0.0349963	27.3997	58.9867	14.5315
265472_at	At2g15580	RING/U-box superfamily protein	-1.19607	0.029807	19.5537	42.278	37.9522
260768_at	At1g49245	Prefoldin chaperone subunit family protein	-1.19393	0.0222188	46.2173	103.378	26.1339
253005_at	At4g38100	unknown protein; LOCATED IN: chloroplast thylakoid membrane; EXPRESSED IN: 23 plant structures; EXPRESSED DURING: 13 growth stages; BEST Arabidopsis thaliana protein match is: unknown protein (TAIR:AT4G01150.1); Has 30201 Blast hits to 17322 proteins in 780 species: Archae - 12; Bacteria - 1396; Metazoa - 17338; Fungi - 3422; Plants - 5037; Viruses - 0; Other Eukaryotes - 2996 (source: NCBI BLink…	-1.19364	0.000870095	618.137	1416.48	158.099
256649_at	At3g13570	SCL30A__SC35-like splicing factor 30A	-1.19353	0.000377972	271.495	621.733	124.565
265476_at	At2g15570	ATHM3_ATM3_GAT1_TRX-M3__Thioredoxin superfamily protein	-1.19059	0.0497934	13.9339	30.6504	14.7066
249493_at	At5g39080	HXXXD-type acyl-transferase family protein	-1.1903	0.00823869	37.3374	85.3274	33.2847
251807_at	At3g55400	OVA1__methionyl-tRNA synthetase / methionine--tRNA ligase / MetRS (cpMetRS)	-1.18932	0.000769039	132.827	303.964	45.0014
263797_at	At2g24570	ATWRKY17_WRKY17__WRKY DNA-binding protein 17	-1.18771	0.00284223	24.126	54.8912	125.375
251152_at	At3g63130	ATRANGAP1_RANGAP1__RAN GTPase activating protein 1	-1.18622	0.00642059	157.679	359.831	23.2862
253382_at	At4g33040	Thioredoxin superfamily protein	-1.18602	0.00563216	44.5237	99.2098	19.4692
249942_at	At5g22300	AtNIT4_NIT4__nitrilase 4	-1.18557	0.0350267	18.3723	41.555	265.156
265377_at	At2g05790	O-Glycosyl hydrolases family 17 protein	-1.18509	0.00938741	61.5574	138.615	25.9486
260490_at	At1g51500	ABCG12_ATWBC12_CER5_D3_WBC12__ABC-2 type transporter family protein	-1.18401	0.00408172	46.3342	103.095	29.9466
256638_at	At3g19090	RNA-binding protein	-1.18315	0.00511285	3.17106	7.24791	12.8224
257536_at	At3g02800	Tyrosine phosphatase family protein	-1.18248	0.00307107	89.6179	201.835	227.746
253598_at	At4g30800	Nucleic acid-binding, OB-fold-like protein	-1.1816	0.00245409	423.245	959.276	20.4569
255225_at	At4g05410	YAO__Transducin/WD40 repeat-like superfamily protein	-1.18143	0.00094001	304.37	689.535	121.973
256461_s_at	At1g36280 At4g18440	L-Aspartase-like family protein	-1.18098	0.0058951	62.0958	140.791	15.0868
249343_at	At5g40650	SDH2-2__succinate dehydrogenase 2-2	-1.18079	0.0144649	147.501	330.594	84.0517
254352_at	At4g22320	unknown protein; FUNCTIONS IN: molecular_function unknown; INVOLVED IN: biological_process unknown; EXPRESSED IN: 24 plant structures; EXPRESSED DURING: 14 growth stages; BEST Arabidopsis thaliana protein match is: unknown protein (TAIR:AT5G55210.1).	-1.18027	0.0144129	28.5491	64.3832	17.7056
253631_at	At4g30440	GAE1__UDP-D-glucuronate 4-epimerase 1	-1.18002	0.0155469	68.7759	158.276	60.1062
246987_at	At5g67300	ATMYB44_ATMYBR1_MYB44_MYBR1__myb domain protein r1	-1.17934	0.000313162	147.131	332.708	563.571
250800_at	At5g05370	Cytochrome b-c1 complex, subunit 8 protein	-1.17878	0.0237945	324.882	700.287	145.737
267151_at	At2g30970	ASP1__aspartate aminotransferase 1	-1.1778	0.00106001	1219.95	2739.11	85.1541
266104_at	At2g45150	CDS4__cytidinediphosphate diacylglycerol synthase 4	-1.1767	0.00166067	134.882	304.772	155.364
262329_at	At1g64090	RTNLB3__Reticulan like protein B3	-1.17551	0.00309366	209.86	471.521	33.3278
264118_at	At1g79150	binding	-1.17426	0.0069782	103.151	240.042	65.8222
258316_at	At3g22660	rRNA processing protein-related	-1.17374	0.00100547	327.11	733.129	136.162
261346_at	At1g79720	Eukaryotic aspartyl protease family protein	-1.17255	0.0140558	13.6135	30.6434	7.8845
257571_at	At3g16870	GATA17__GATA transcription factor 17	-1.17104	0.00503454	118.036	265.729	38.3687
253757_at	At4g28950	ARAC7_ATRAC7_ATROP9_RAC7_ROP9__RHO-related protein from plants 9	-1.1697	0.0229897	92.1648	207.797	14.6916
265061_at	At1g61640	Protein kinase superfamily protein	-1.16707	0.000960659	40.4551	90.0956	12.2403
250095_at	At5g17230	PSY__PHYTOENE SYNTHASE	-1.16459	0.000823353	42.9556	96.2872	38.3848
245383_at	At4g17810	C2H2 and C2HC zinc fingers superfamily protein	-1.16256	0.0355044	25.4131	56.6403	9.92363
245164_at	At2g33210	HSP60-2__heat shock protein 60-2	-1.15846	0.00066206	543.202	1214.51	57.3752
252187_at	At3g50850	Putative methyltransferase family protein	-1.15605	0.00593524	40.8143	90.9032	23.8855
264398_at	At1g61730	DNA-binding storekeeper protein-related transcriptional regulator	-1.15576	0.0011668	485.778	1086.96	513.183
251902_at	At3g54110	ATPUMP1_ATUCP1_PUMP1_UCP_UCP1__plant uncoupling mitochondrial protein 1	-1.15541	0.000313595	619.408	1379.57	124.056
247196_at	At5g65510	AIL7__AINTEGUMENTA-like 7	-1.15526	0.0127134	90.1712	200.814	24.4963
267298_at	At2g23760	BLH4_SAW2__BEL1-like homeodomain 4	-1.15497	0.00509748	12.3042	26.6957	30.9123
266394_at	At2g43130	ARA-4_ARA4_ATRAB11F_ATRABA5C_RABA5C__P-loop containing nucleoside triphosphate hydrolases superfamily protein	-1.15304	0.00224879	177.54	394.947	53.021
266803_at	At2g28930	APK1B_PK1B__protein kinase 1B	-1.15289	0.0019293	72.0452	160.273	98.7047
251323_at	At3g61580	Fatty acid/sphingolipid desaturase	-1.15272	0.0454884	27.9397	61.4398	11.6813
255968_at	At1g22270	Trm112p-like protein	-1.15158	0.00999525	387.778	868.931	242.255
245155_at	At5g12470	Protein of unknown function (DUF3411)	-1.151	0.000399401	279.843	623.456	359.815
246088_at	At5g20600	FUNCTIONS IN: molecular_function unknown; INVOLVED IN: rRNA processing; LOCATED IN: preribosome, small subunit precursor; EXPRESSED IN: 22 plant structures; EXPRESSED DURING: 13 growth stages; CONTAINS InterPro DOMAIN/s: Nucleolar, Nop52 (InterPro:IPR010301); Has 543 Blast hits to 530 proteins in 201 species: Archae - 0; Bacteria - 10; Metazoa - 211; Fungi - 164; Plants - 46; Viruses - 0; Other E…	-1.15041	0.00141988	246.505	547.51	83.6132
259098_at	At3g04790	Ribose 5-phosphate isomerase, type A protein	-1.14998	0.00685669	110.855	248.151	86.3748
257131_at	At3g20240	Mitochondrial substrate carrier family protein	-1.14856	0.000715656	176.681	391.725	37.8801
247923_at	At5g57490	ATVDAC4_VDAC4__voltage dependent anion channel 4	-1.14739	0.00107985	208.006	461.522	28.557
258359_s_at	At3g14415 At3g14420	Aldolase-type TIM barrel family protein	-1.14644	0.000462825	587.034	1295.62	72.6396
259199_at	At3g08980	Peptidase S24/S26A/S26B/S26C family protein	-1.14614	0.0190256	37.9125	81.6688	30.1833
255543_at	At4g01870	tolB protein-related	-1.14529	0.0130774	22.2187	49.6753	82.6884
250398_at	At5g11000	Plant protein of unknown function (DUF868)	-1.14406	0.0113688	69.2965	153.812	15.6764
260312_at	At1g63880	Disease resistance protein (TIR-NBS-LRR class) family	-1.14361	0.0337535	5.44831	12.2189	5.46195
251264_at	At3g62120	Class II aaRS and biotin synthetases superfamily protein	-1.14258	0.00100262	241.721	531.354	41.7317
259803_at	At1g72150	PATL1__PATELLIN 1	-1.1422	0.0169463	39.637	87.5595	12.7909
258357_at	At3g14350	SRF7__STRUBBELIG-receptor family 7	-1.13932	0.0135233	24.4405	53.7292	23.6926
250909_at	At5g03700	D-mannose binding lectin protein with Apple-like carbohydrate-binding domain	-1.13741	0.000533812	71.3529	157.025	189.79
265847_at	At2g35750	unknown protein; FUNCTIONS IN: molecular_function unknown; INVOLVED IN: biological_process unknown; LOCATED IN: endomembrane system; EXPRESSED IN: 23 plant structures; EXPRESSED DURING: 13 growth stages; Has 1 Blast hits to 1 proteins in 1 species: Archae - 0; Bacteria - 0; Metazoa - 0; Fungi - 0; Plants - 1; Viruses - 0; Other Eukaryotes - 0 (source: NCBI BLink).	-1.1373	0.00332194	421.943	921.819	613.097
250793_at	At5g05600	2-oxoglutarate (2OG) and Fe(II)-dependent oxygenase superfamily protein	-1.13613	0.00611428	20.4004	44.9687	51.2117
258689_at	At3g07940	Calcium-dependent ARF-type GTPase activating protein family	-1.1361	0.0286678	27.4623	60.8556	36.1718
256144_at	At1g48630	RACK1B_AT__receptor for activated C kinase 1B	-1.13465	0.000303101	1406.63	3090.83	67.9456
253856_at	At4g28100	unknown protein; FUNCTIONS IN: molecular_function unknown; INVOLVED IN: biological_process unknown; LOCATED IN: anchored to plasma membrane, anchored to membrane; EXPRESSED IN: 23 plant structures; EXPRESSED DURING: 14 growth stages; BEST Arabidopsis thaliana protein match is: unknown protein (TAIR:AT3G18050.1); Has 30201 Blast hits to 17322 proteins in 780 species: Archae - 12; Bacteria - 1396; …	-1.13442	0.00380196	23.2586	50.946	14.3963
249954_at	At5g18920	Cox19-like CHCH family protein	-1.13429	0.000700389	57.8804	127.159	27.1481
255942_at	At1g22360	AtUGT85A2_UGT85A2__UDP-glucosyl transferase 85A2	-1.13408	0.0468125	94.4291	206.942	32.6139
257194_at	At3g13110	ATSERAT2;2_SAT-1_SAT-A_SAT-M_SAT3_SERAT2;2__serine acetyltransferase 2;2	-1.1334	0.00066327	160.283	350.496	210.466
258167_at	At3g21560	UGT84A2__UDP-Glycosyltransferase superfamily protein	-1.13146	0.0016916	259.037	570.886	356.354
245118_at	At2g41680	NTRC__NADPH-dependent thioredoxin reductase C	-1.13117	0.000785332	78.2583	171.756	37.6557
265958_at	At2g37250	ADK_ATPADK1__adenosine kinase	-1.13077	0.011584	181.04	387.056	49.6733
247431_at	At5g62520	SRO5__similar to RCD one 5	-1.12952	0.00742888	42.0285	92.9504	581.978
253063_at	At4g37640	ACA2__calcium ATPase 2	-1.12659	0.000955095	66.9171	146.547	27.579
245941_at	At5g19820	emb2734__ARM repeat superfamily protein	-1.1264	0.00331793	239.51	522.618	110.399
253357_at	At4g33400	Vacuolar import/degradation, Vid27-related protein	-1.12633	0.00126985	120.067	261.391	30.1166
253746_at	At4g29100	basic helix-loop-helix (bHLH) DNA-binding superfamily protein	-1.12628	0.0179944	25.8195	56.031	42.2739
266567_at	At2g24050	eIFiso4G2__MIF4G domain-containing protein / MA3 domain-containing protein	-1.12561	0.00221629	180.879	395.066	246.235
266552_at	At2g46330	AGP16_ATAGP16__arabinogalactan protein 16	-1.12492	0.00213424	167.487	363.808	41.782
247373_at	At5g63150	unknown protein; FUNCTIONS IN: molecular_function unknown; INVOLVED IN: biological_process unknown; LOCATED IN: mitochondrion; EXPRESSED IN: 22 plant structures; EXPRESSED DURING: 13 growth stages; CONTAINS InterPro DOMAIN/s: Protein of unknown function DUF1713, mitochondria (InterPro:IPR013177); Has 30201 Blast hits to 17322 proteins in 780 species: Archae - 12; Bacteria - 1396; Metazoa - 17338;…	-1.12487	0.00757808	96.1221	208.896	40.9067
249396_at	At5g40200	DegP9__DegP protease 9	-1.12426	0.00563216	358.759	770.933	144.663
261400_at	At1g79630	Protein phosphatase 2C family protein	-1.12414	0.00536671	42.8134	93.1397	12.9256
252472_at	At3g46830	ATRAB-A2C_ATRAB11A_ATRABA2C_RAB-A2C_RABA2c__RAB GTPase homolog A2C	-1.12302	0.00107456	117.279	256.226	53.0534
262219_at	At1g74750	Pentatricopeptide repeat (PPR) superfamily protein	-1.12151	0.0058951	29.9152	64.87	31.0091
265873_at	At2g01630	O-Glycosyl hydrolases family 17 protein	-1.1211	0.0101771	60.5876	131.887	12.1622
254971_at	At4g10380	NIP5;1_NLM6_NLM8__NOD26-like intrinsic protein 5;1	-1.12019	0.0437546	39.0663	83.3439	30.3026
257252_at	At3g24170	ATGR1_GR1__glutathione-disulfide reductase	-1.11979	0.000425789	280.371	607.587	180.176
254705_at	At4g17870	PYR1_RCAR11__Polyketide cyclase/dehydrase and lipid transport superfamily protein	-1.11838	0.0013459	1046.49	2265.3	314.202
250335_at	At5g11650	alpha/beta-Hydrolases superfamily protein	-1.11666	0.00359203	33.041	71.4224	66.2295
259278_at	At3g01160	FUNCTIONS IN: molecular_function unknown; INVOLVED IN: biological_process unknown; LOCATED IN: cytosol, nucleus; EXPRESSED IN: 22 plant structures; EXPRESSED DURING: 13 growth stages; CONTAINS InterPro DOMAIN/s: NUC153 (InterPro:IPR012580); Has 36638 Blast hits to 21323 proteins in 1057 species: Archae - 109; Bacteria - 2369; Metazoa - 13796; Fungi - 4858; Plants - 1657; Viruses - 489; Other Euka…	-1.11562	0.00174384	161.236	350.283	90.2423
261688_at	At1g47380	Protein phosphatase 2C family protein	-1.11482	0.0117128	34.6084	74.4497	37.8009
262893_at	At1g59790	Cullin family protein	-1.11429	0.0482978	3.84903	8.5775	5.34568
262956_at	At1g54270	EIF4A-2__eif4a-2	-1.11281	0.000563948	800.743	1729.74	527.234
246999_at	At5g67440	NPY3__Phototropic-responsive NPH3 family protein	-1.11275	0.000405706	116.333	250.684	54.8053
248719_at	At5g47910	ATRBOHD_RBOHD__respiratory burst oxidase homologue D	-1.11212	0.00509501	178.92	385.44	182.94
245173_at	At2g47520	HRE2__Integrase-type DNA-binding superfamily protein	-1.11072	0.0291572	5.51749	11.9177	19.116
251337_at	At3g60820	PBF1__N-terminal nucleophile aminohydrolases (Ntn hydrolases) superfamily protein	-1.10934	0.00143468	723.412	1564.37	583.014
263182_at	At1g05575	unknown protein; FUNCTIONS IN: molecular_function unknown; INVOLVED IN: anaerobic respiration; LOCATED IN: endomembrane system; EXPRESSED IN: 17 plant structures; EXPRESSED DURING: 9 growth stages; BEST Arabidopsis thaliana protein match is: unknown protein (TAIR:AT2G31945.1); Has 63 Blast hits to 63 proteins in 10 species: Archae - 0; Bacteria - 0; Metazoa - 0; Fungi - 0; Plants - 63; Viruses - …	-1.10881	0.0189577	10.325	22.1582	8.45803
248243_at	At5g53588 At5g53590	CPuORF50__conserved peptide upstream open reading frame 50	-1.10819	0.0386018	22.351	48.1739	44.2053
256852_at	At3g18610	ATNUC-L2_NUC-L2_PARLL1__nucleolin like 2	-1.10744	0.00448426	99.1324	214.322	56.7823
251800_at	At3g55510	RBL__Noc2p family	-1.10734	0.0028025	226.176	486.516	55.4153
247167_at	At5g65850	F-box and associated interaction domains-containing protein	-1.10701	0.0353981	46.5652	99.3422	35.4816
256744_at	At3g29350	AHP2__histidine-containing phosphotransmitter 2	-1.10691	0.0288184	80.1959	178.65	15.4046
254228_at	At4g23620	Ribosomal protein L25/Gln-tRNA synthetase, anti-codon-binding domain	-1.10566	0.00399356	188.374	403.138	50.1616
267128_at	At2g23620	ATMES1_MES1__methyl esterase 1	-1.1054	0.0103735	77.9576	165.682	139.206
251457_s_at	At3g60160 At3g60970	ATMRP9_MRP9__multidrug resistance-associated protein 9	-1.10507	0.0038189	8.04866	17.2267	292.378
257956_at	At3g25400	CONTAINS InterPro DOMAIN/s: NTP Pyrophosphohydrolase MazG-related, RS21-C6 (InterPro:IPR011394), EAR (InterPro:IPR009039), NTP pyrophosphohydrolase MazG, putative catalytic core (InterPro:IPR004518); Has 1123 Blast hits to 1121 proteins in 452 species: Archae - 22; Bacteria - 753; Metazoa - 81; Fungi - 3; Plants - 83; Viruses - 0; Other Eukaryotes - 181 (source: NCBI BLink).	-1.10506	0.0178073	27.665	58.5435	11.0359
254052_at	At4g25280	P-loop containing nucleoside triphosphate hydrolases superfamily protein	-1.10431	0.00254997	78.9814	169.797	39.3084
252955_at	At4g38630	ATMCB1_MBP1_MCB1_RPN10__regulatory particle non-ATPase 10	-1.10354	0.00103943	720.159	1551.97	1563.92
246265_at	At1g31860	AT-IE_HISN2__histidine biosynthesis bifunctional protein (HISIE)	-1.10253	0.00305006	186.546	397.448	58.2573
254030_at	At4g25890	60S acidic ribosomal protein family	-1.10243	0.00106628	323.331	695.325	23.5683
247168_at	At5g65860	ankyrin repeat family protein	-1.10197	0.00207987	289.034	628.709	47.8845
247936_at	At5g57030	LUT2__Lycopene beta/epsilon cyclase protein	-1.10098	0.0257494	16.3775	34.5494	27.159
249013_at	At5g44700	EDA23_GSO2__Leucine-rich repeat transmembrane protein kinase	-1.09959	0.00427623	116.3	249.213	18.9644
258804_at	At3g04760	Pentatricopeptide repeat (PPR-like) superfamily protein	-1.0984	0.0093807	88.8985	190.714	14.2337
246842_at	At5g26731	unknown protein; Has 30201 Blast hits to 17322 proteins in 780 species: Archae - 12; Bacteria - 1396; Metazoa - 17338; Fungi - 3422; Plants - 5037; Viruses - 0; Other Eukaryotes - 2996 (source: NCBI BLink).	-1.09739	0.0200158	114.032	240.659	4.72462
264385_at	At1g12020	unknown protein; BEST Arabidopsis thaliana protein match is: unknown protein (TAIR:AT1G62422.1); Has 89 Blast hits to 88 proteins in 16 species: Archae - 0; Bacteria - 0; Metazoa - 0; Fungi - 0; Plants - 87; Viruses - 0; Other Eukaryotes - 2 (source: NCBI BLink).	-1.0963	0.00052264	63.2361	135.444	37.4846
248118_at	At5g55050	GDSL-like Lipase/Acylhydrolase superfamily protein	-1.09216	0.0104339	136.651	290.806	11.8836
249182_at	At5g42960	unknown protein; FUNCTIONS IN: molecular_function unknown; INVOLVED IN: biological_process unknown; LOCATED IN: mitochondrion, chloroplast, plastid, chloroplast envelope; EXPRESSED IN: 24 plant structures; EXPRESSED DURING: 13 growth stages; BEST Arabidopsis thaliana protein match is: unknown protein (TAIR:AT1G45170.1); Has 30201 Blast hits to 17322 proteins in 780 species: Archae - 12; Bacteria …	-1.09168	0.00294796	213.996	454.734	472.249
255224_at	At4g05400	copper ion binding	-1.0908	0.000791293	315.699	670.437	61.7787
258716_at	At3g09700	Chaperone DnaJ-domain superfamily protein	-1.09074	0.00150094	220.584	469.595	92.4187
260667_at	At1g19440	KCS4__3-ketoacyl-CoA synthase 4	-1.09068	0.0048386	44.4532	94.9511	211.64
257829_at	At3g26680	ATSNM1_SNM1__DNA repair metallo-beta-lactamase family protein	-1.09016	0.00254081	31.3001	66.4009	25.2181
247038_at	At5g67160	EPS1__HXXXD-type acyl-transferase family protein	-1.08809	0.0338482	19.601	40.9496	14.1116
267371_at	At2g44510	CDK inhibitor P21 binding protein	-1.08714	0.0139908	107.103	227.932	11.3689
261120_at	At1g75410	BLH3__BEL1-like homeodomain 3	-1.08622	0.000764515	23.281	49.4514	14.8667
258113_at	At3g14650	CYP72A11__cytochrome P450, family 72, subfamily A, polypeptide 11	-1.0846	0.0105478	34.5027	73.2149	12.8617
258965_at	At3g10530	Transducin/WD40 repeat-like superfamily protein	-1.084	0.0058951	313.327	667.646	86.345
264164_at	At1g65295	unknown protein; LOCATED IN: endomembrane system; EXPRESSED IN: 22 plant structures; EXPRESSED DURING: 13 growth stages; BEST Arabidopsis thaliana protein match is: unknown protein (TAIR:AT5G01015.1); Has 90 Blast hits to 90 proteins in 15 species: Archae - 0; Bacteria - 0; Metazoa - 0; Fungi - 0; Plants - 90; Viruses - 0; Other Eukaryotes - 0 (source: NCBI BLink).	-1.08319	0.00641181	62.7719	133.469	15.8252
263435_at	At2g28600	P-loop containing nucleoside triphosphate hydrolases superfamily protein	-1.08293	0.000521944	313.244	663.585	75.3607
249494_at	At5g39050	HXXXD-type acyl-transferase family protein	-1.08275	0.000399401	147.172	311.705	594.56
266876_at	At2g44820	unknown protein; Has 70 Blast hits to 70 proteins in 25 species: Archae - 0; Bacteria - 0; Metazoa - 9; Fungi - 4; Plants - 47; Viruses - 0; Other Eukaryotes - 10 (source: NCBI BLink).	-1.08266	0.000664633	127.282	269.767	79.4453
245227_s_at	At1g08410	P-loop containing nucleoside triphosphate hydrolases superfamily protein	-1.08111	0.0126275	130.56	271.129	81.1532
255716_at	At4g00330	CRCK2__calmodulin-binding receptor-like cytoplasmic kinase 2	-1.08053	0.0412883	10.7313	22.2813	16.1358
260496_at	At2g41700	ABCA1_AtABCA1__ATP-binding cassette A1	-1.07722	0.00748238	45.59	94.7926	52.8702
252048_at	At3g52500	Eukaryotic aspartyl protease family protein	-1.0772	0.00130468	100.576	212.274	22.5759
266977_at	At2g39420	alpha/beta-Hydrolases superfamily protein	-1.0766	0.0299436	281.12	590.792	18.0973
262922_at	At1g79420	Protein of unknown function (DUF620)	-1.07634	0.0378699	8.73798	18.2164	0.619477
258511_at	At3g06590	basic helix-loop-helix (bHLH) DNA-binding superfamily protein	-1.0741	0.0117464	19.4151	41.4729	66.3954
263289_at	At2g36170	Ubiquitin supergroup;Ribosomal protein L40e	-1.0731	0.00590111	953.363	1997.94	106.535
262262_at	At1g70780 At1g70782	unknown protein; FUNCTIONS IN: molecular_function unknown; INVOLVED IN: biological_process unknown; LOCATED IN: mitochondrion; EXPRESSED IN: sperm cell, male gametophyte, pollen tube; EXPRESSED DURING: L mature pollen stage, M germinated pollen stage; BEST Arabidopsis thaliana protein match is: unknown protein (TAIR:AT1G23150.1); Has 143 Blast hits to 143 proteins in 17 species: Archae - 0; Bacte…	-1.07306	0.00432293	578.038	1192.04	1902.82
251712_at	At3g56120	S-adenosyl-L-methionine-dependent methyltransferases superfamily protein	-1.07284	0.0252839	78.7414	165.486	16.6443
254063_at	At4g25390	Protein kinase superfamily protein	-1.0728	0.0454775	10.1041	20.8726	29.8659
245152_at	At2g47490	ATNDT1_NDT1__NAD+ transporter 1	-1.07261	0.0263569	24.514	51.5603	10.23
264289_at	At1g61890	MATE efflux family protein	-1.07194	0.00106628	103.94	218.853	237.446
263688_at	At1g26920	unknown protein; BEST Arabidopsis thaliana protein match is: unknown protein (TAIR:AT1G69760.1); Has 47 Blast hits to 47 proteins in 13 species: Archae - 0; Bacteria - 0; Metazoa - 0; Fungi - 7; Plants - 34; Viruses - 0; Other Eukaryotes - 6 (source: NCBI BLink).	-1.07164	0.00568191	18.4166	38.8432	14.9334
256927_at	At3g22550	Protein of unknown function (DUF581)	-1.0701	0.0134601	31.861	65.8389	7.06667
247497_at	At5g61770	PPAN__PETER PAN-like protein	-1.06928	0.000377972	261.337	548.805	80.6922
255885_at	At1g20330	CVP1_FRL1_SMT2__sterol methyltransferase 2	-1.06912	0.00137908	153.365	322.822	175.174
267034_at	At2g38310	PYL4_RCAR10__PYR1-like 4	-1.06852	0.0130914	470.009	974.68	6.25415
259519_at	At1g12270	stress-inducible protein, putative	-1.0654	0.00280133	151.191	316.942	110.656
262107_at	At1g02750	Drought-responsive family protein	-1.0652	0.0102796	99.5994	207.472	208.9
247415_at	At5g63060	Sec14p-like phosphatidylinositol transfer family protein	-1.06509	0.0178442	19.0683	39.9528	28.5863
264546_at	At1g55805	BolA-like family protein	-1.06388	0.00406294	196.576	413.016	64.3725
245387_at	At4g17520	Hyaluronan / mRNA binding family	-1.06318	0.00129536	655.604	1369	122.728
255411_at	At4g03110	AtRBP-DR1_RBP-DR1__RNA-binding protein-defense related 1	-1.06278	0.0299513	21.5874	43.7206	8.86627
261227_at	At1g20200	EMB2719_HAP15__PAM domain (PCI/PINT associated module) protein	-1.06247	0.00100565	664.579	1384.21	537.143
266606_at	At2g46310	CRF5__cytokinin response factor 5	-1.06164	0.00144167	64.8801	135.591	31.0429
248366_at	At5g52510	SCL8__SCARECROW-like 8	-1.06073	0.00229022	137.659	286.059	255.953
246979_s_at	At5g24990 At5g25020	Protein of unknown function (DUF1336)	-1.05597	0.00353051	144.605	298.703	45.1219
259160_at	At3g05410	Photosystem II reaction center PsbP family protein	-1.05384	0.000336948	33.8657	70.2913	54.1525
250749_at	At5g05780	AE3_ATHMOV34_RPN8A__RP non-ATPase subunit 8A	-1.05349	0.00619316	588.937	1206.72	317.99
250356_at	At5g11710	ENTH/VHS family protein	-1.04999	0.00471863	139.277	288.231	28.9415
246610_at	246610_at		-1.04943	0.00556421	31.4652	65.2288	28.1484
260098_at	At1g73320	S-adenosyl-L-methionine-dependent methyltransferases superfamily protein	-1.04922	0.0043765	48.863	99.6132	73.7052
253917_at	At4g27380	unknown protein; Has 30201 Blast hits to 17322 proteins in 780 species: Archae - 12; Bacteria - 1396; Metazoa - 17338; Fungi - 3422; Plants - 5037; Viruses - 0; Other Eukaryotes - 2996 (source: NCBI BLink).	-1.04827	0.00229022	314.141	652.347	130.545
251538_at	At3g58660	Ribosomal protein L1p/L10e family	-1.04825	0.0156517	388.439	803.235	197.419
250738_at	At5g05730	AMT1_ASA1_JDL1_TRP5_WEI2__anthranilate synthase alpha subunit 1	-1.04793	0.00259157	72.5429	150.012	43.2145
250399_at	At5g10750	Protein of unknown function (DUF1336)	-1.04655	0.00693971	28.2428	58.3504	29.3919
261882_at	At1g80770	PDE318__P-loop containing nucleoside triphosphate hydrolases superfamily protein	-1.04614	0.00141988	75.7562	156.494	43.0034
257266_at	At3g15010	RNA-binding (RRM/RBD/RNP motifs) family protein	-1.04455	0.00297031	253.255	524.215	237.001
254160_at	At4g24210	SLY1__F-box family protein	-1.04431	0.00330158	132.449	273.047	76.137
267178_at	At2g37750	unknown protein; Has 21 Blast hits to 21 proteins in 7 species: Archae - 0; Bacteria - 0; Metazoa - 0; Fungi - 0; Plants - 21; Viruses - 0; Other Eukaryotes - 0 (source: NCBI BLink).	-1.04305	0.0320489	7.39027	15.2594	10.5414
266603_at	At2g46040	ARID/BRIGHT DNA-binding domain;ELM2 domain protein	-1.04247	0.0100837	40.8626	84.0215	35.8278
266225_at	At2g28900	ATOEP16-1_ATOEP16-L_OEP16_OEP16-1__outer plastid envelope protein 16-1	-1.04229	0.00487176	47.0944	96.8783	392.129
254294_at	At4g23070	ATRBL7_RBL7__RHOMBOID-like protein 7	-1.04135	0.0370062	5.2257	10.3057	5.07977
256078_at	At1g20670	DNA-binding bromodomain-containing protein	-1.04102	0.00961729	25.4486	52.4411	52.008
267381_at	At2g26190	calmodulin-binding family protein	-1.04014	0.0252648	32.6985	67.6147	103.155
250727_at	At5g06430	Thioredoxin superfamily protein	-1.03665	0.0241029	40.64	83.7408	34.5897
256058_at	At1g07240	UGT71C5__UDP-glucosyl transferase 71C5	-1.03575	0.0043669	37.2925	76.7776	81.8974
256910_at	At3g24080	KRR1 family protein	-1.03413	0.00344873	360.865	748.221	68.5328
257076_at	At3g19680	Protein of unknown function (DUF1005)	-1.03274	0.0225105	33.2114	68.0107	20.4373
254293_at	At4g23060	IQD22__IQ-domain 22	-1.03252	0.0265244	68.127	139.486	69.6373
263084_at	At2g27180	unknown protein; BEST Arabidopsis thaliana protein match is: unknown protein (TAIR:AT3G11690.1); Has 99 Blast hits to 99 proteins in 14 species: Archae - 0; Bacteria - 0; Metazoa - 0; Fungi - 0; Plants - 99; Viruses - 0; Other Eukaryotes - 0 (source: NCBI BLink).	-1.03202	0.0338482	4.92999	10.2073	14.0938
257694_at	At3g12860	NOP56-like pre RNA processing ribonucleoprotein	-1.0309	0.00263065	334.569	683.628	92.6444
245809_at	At1g58440	SQE1_XF1__FAD/NAD(P)-binding oxidoreductase family protein	-1.02906	0.00120073	46.9424	95.5133	26.9838
267363_at	At2g39970	Mitochondrial substrate carrier family protein	-1.02803	0.00899005	192.566	385.189	73.1417
257680_at	At3g20330	PYRB__PYRIMIDINE B	-1.0276	0.00180572	292.684	596.633	32.9388
252239_at	At3g49990	unknown protein; Has 1524 Blast hits to 1298 proteins in 225 species: Archae - 9; Bacteria - 84; Metazoa - 474; Fungi - 184; Plants - 98; Viruses - 17; Other Eukaryotes - 658 (source: NCBI BLink).	-1.02732	0.000961313	235.823	480.64	105.517
267142_at	At2g38290	AMT2_AMT2;1_ATAMT2__ammonium transporter 2	-1.02502	0.00425456	62.8066	127.351	73.8212
258106_at	At3g23580	RNR2_RNR2A__ribonucleotide reductase 2A	-1.02418	0.00248851	542.822	1103.96	998.031
264131_at	At1g79150	binding	-1.0233	0.00262075	195.132	396.363	93.7637
253490_at	At4g31790	Tetrapyrrole (Corrin/Porphyrin) Methylases	-1.0227	0.00154221	157.535	318.604	67.5195
263398_at	At2g31680	AtRABA5d_RABA5d__RAB GTPase homolog A5D	-1.02265	0.00284223	113.84	230.229	55.4703
266420_at	At2g38610	RNA-binding KH domain-containing protein	-1.02255	0.00259083	84.1276	170.232	136.072
257487_at	At1g71850	Ubiquitin carboxyl-terminal hydrolase family protein	-1.02221	0.00266856	100.159	203.62	39.1223
247471_at	At5g62230	ERL1__ERECTA-like 1	-1.0194	0.0391043	5.86593	11.9715	18.678
246249_at	At4g36680	Tetratricopeptide repeat (TPR)-like superfamily protein	-1.01919	0.00503454	192.136	389.887	71.7926
247450_at	At5g62350	Plant invertase/pectin methylesterase inhibitor superfamily protein	-1.01826	0.00177385	702.254	1421.56	45.1519
248436_at	248436_at		-1.01697	0.00822462	131.989	263.43	49.3456
261713_at	At1g32640	ATMYC2_JAI1_JIN1_MYC2_RD22BP1_ZBF1__Basic helix-loop-helix (bHLH) DNA-binding family protein	-1.01526	0.00790727	6.67266	13.5827	16.9308
253533_at	At4g31590	ATCSLC05_ATCSLC5_CSLC05_CSLC5__Cellulose-synthase-like C5	-1.01506	0.00775414	33.5322	66.9418	146.778
264188_at	At1g54690	G-H2AX_GAMMA-H2AX_H2AXB_HTA3__gamma histone variant H2AX	-1.01453	0.0345207	280.976	559.068	19.2271
261739_at	At1g47750	PEX11A__peroxin 11A	-1.01331	0.00623755	123.974	250.051	71.1269
254134_at	At4g24830	arginosuccinate synthase family	-1.01312	0.00100262	321.033	647.976	78.5253
248085_at	At5g55480	SVL1__SHV3-like 1	-1.01294	0.0411789	44.5596	88.1068	13.2327
258166_at	At3g21540	transducin family protein / WD-40 repeat family protein	-1.01272	0.0245445	135.051	272.757	57.4861
249796_at	At5g23540	Mov34/MPN/PAD-1 family protein	-1.01233	0.00151669	872.805	1761.37	925.018
258396_at	At3g15460	Ribosomal RNA processing Brix domain protein	-1.01214	0.00181873	322.954	653.198	179.292
258243_at	At3g27740	CARA__carbamoyl phosphate synthetase A	-1.01113	0.00295067	370.273	747.042	101.074
267309_at	At2g19385	zinc ion binding	-1.01103	0.00106001	207.093	417.497	108.899
252828_at	At4g39960	Molecular chaperone Hsp40/DnaJ family protein	-1.01013	0.00198417	81.2993	163.739	25.5042
267276_at	At2g30130	ASL5_LBD12_PCK1__Lateral organ boundaries (LOB) domain family protein	-1.00982	0.0350934	63.0054	127.655	23.3711
263804_at	At2g40270	Protein kinase family protein	-1.00928	0.0391833	12.8574	25.4768	11.3254
266623_at	At2g35390	Phosphoribosyltransferase family protein	-1.00856	0.0340947	17.3918	34.6019	21.9561
247572_at	At5g61220	LYR family of Fe/S cluster biogenesis protein	-1.00834	0.00158455	274.789	553.405	191.529
248283_at	At5g52920	PKP-BETA1_PKP1_PKP2__plastidic pyruvate kinase beta subunit 1	-1.00686	0.0265244	145.952	291.862	223.241
259431_at	At1g01620	PIP1;3_PIP1C_TMP-B__plasma membrane intrinsic protein 1C	-1.00526	0.0465528	24.0016	48.1476	9.69676
246744_at	At5g27760	Hypoxia-responsive family protein	-1.00405	0.00353051	801.995	1605.77	2594.53
246238_at	At4g36670	Major facilitator superfamily protein	-1.00307	0.0448181	36.2859	69.0035	191.937
249237_at	At5g42050	DCD (Development and Cell Death) domain protein	-1.00223	0.00393123	150.213	299.539	530.38
266463_at	At2g47840	Uncharacterised conserved protein ycf60	-1.00221	0.00107102	170.372	340.974	224.575
247818_at	At5g58370	P-loop containing nucleoside triphosphate hydrolases superfamily protein	-1.00213	0.00115881	85.2536	170.902	46.3807
265819_at	At2g17972	unknown protein; FUNCTIONS IN: molecular_function unknown; INVOLVED IN: biological_process unknown; LOCATED IN: chloroplast thylakoid membrane, chloroplast; EXPRESSED IN: 22 plant structures; EXPRESSED DURING: 14 growth stages; Has 34 Blast hits to 34 proteins in 17 species: Archae - 0; Bacteria - 0; Metazoa - 0; Fungi - 0; Plants - 34; Viruses - 0; Other Eukaryotes - 0 (source: NCBI BLink).	-1.00076	0.0240489	60.8765	123.231	126.166
247612_at	At5g60730	Anion-transporting ATPase	-1.00054	0.00609545	69.6909	139.427	16.939
262766_at	At1g13160	ARM repeat superfamily protein	-1.00024	0.00653926	159.167	314.447	48.8191
258436_at	At3g16720	ATL2_TL2__TOXICOS EN LEVADURA 2	-0.997032	0.00679675	27.481	54.8667	135.44
247703_at	At5g59560	SRR1__sensitivity to red light reduced protein (SRR1)	-0.996497	0.0229681	66.1511	131.244	28.5631
259056_at	At3g03420	Ku70-binding family protein	-0.995963	0.00197684	167.504	333.96	67.8875
254694_at	254694_at		-0.995846	0.00785272	32.8532	65.0087	33.1233
246443_at	At5g17620	CONTAINS InterPro DOMAIN/s: Plant nuclear matrix 1 (InterPro:IPR010604); Has 30201 Blast hits to 17322 proteins in 780 species: Archae - 12; Bacteria - 1396; Metazoa - 17338; Fungi - 3422; Plants - 5037; Viruses - 0; Other Eukaryotes - 2996 (source: NCBI BLink).	-0.994651	0.00814118	104.683	208.475	42.6362
257435_at	At2g24590	RNA recognition motif and CCHC-type zinc finger domains containing protein	-0.993853	0.00853804	258.022	518.206	88.4945
256794_at	At3g22230	Ribosomal L27e protein family	-0.993443	0.00641738	1071.95	2125.67	369.045
249961_at	At5g18770	F-box/FBD-like domains containing protein	-0.993398	0.00241088	75.3463	149.02	108.914
252875_at	At4g39990	ATGB3_ATRAB11G_ATRABA4B_RABA4B__RAB GTPase homolog A4B	-0.990906	0.0100783	64.3759	128.34	29.9024
250418_at	At5g11240	transducin family protein / WD-40 repeat family protein	-0.988071	0.000993749	265.043	524.877	100.795
259434_at	At1g01490	Heavy metal transport/detoxification superfamily protein	-0.986487	0.00677127	185.768	366.853	28.7946
257657_at	At3g13235	ubiquitin family protein	-0.984687	0.00258003	181.38	357.471	126.908
261496_at	At1g28360	ATERF12_ERF12__ERF domain protein 12	-0.984245	0.0146626	101.064	199.514	326.744
256916_at	At3g24050	GATA1__GATA transcription factor 1	-0.983261	0.00188011	153.106	301.895	40.0896
257713_at	At3g27380	SDH2-1__succinate dehydrogenase 2-1	-0.983248	0.00761609	280.374	552.678	80.2507
262136_at	At1g77850	ARF17__auxin response factor 17	-0.981933	0.00357334	51.903	103.195	30.4804
253200_at	At4g34720	ATVHA-C1_AVA-P1_VHA-C1__ATPase, F0/V0 complex, subunit C protein	-0.981711	0.00168197	179.94	355.18	116.656
259461_at	At1g18900	Pentatricopeptide repeat (PPR) superfamily protein	-0.981519	0.00284223	101.92	201.079	87.9223
262017_at	At1g35550	elongation factor Tu C-terminal domain-containing protein	-0.981497	0.0278303	112.329	226.563	31.0078
258505_at	At3g06530	ARM repeat superfamily protein	-0.981386	0.0215823	274.509	535.627	116.783
253196_at	At4g35260	IDH-I_IDH1__isocitrate dehydrogenase 1	-0.980722	0.00312071	265.749	523.976	139.981
251149_at	At3g62940	Cysteine proteinases superfamily protein	-0.98005	0.00108618	405.759	800.607	196.877
258545_at	At3g07050	GTP-binding family protein	-0.980027	0.00146676	371.206	731.723	88.0082
255629_at	At4g00860	AT0ZI1_ATOZI1__Protein of unknown function (DUF1138)	-0.979947	0.00259083	688.97	1357.92	269.891
267421_at	At2g35040	AICARFT/IMPCHase bienzyme family protein	-0.979907	0.00466956	475.629	937.268	207.841
246550_at	At5g14920	Gibberellin-regulated family protein	-0.979165	0.0282544	102.201	199.928	13.201
264752_at	At1g23010	LPR1__Cupredoxin superfamily protein	-0.978931	0.0198027	27.1709	53.5323	18.2139
248461_s_at	At2g47510 At5g50950	FUM1__fumarase 1	-0.976893	0.00808439	301.233	589.638	21.0179
256077_at	At1g18090	5'-3' exonuclease family protein	-0.976678	0.00922805	40.6841	78.5882	4.67329
264193_at	At1g54610	Protein kinase superfamily protein	-0.976389	0.00146676	143.504	282.738	150.598
250929_at	At5g03290	IDH-V__isocitrate dehydrogenase V	-0.976129	0.000686001	418.075	823.008	482.01
258204_at	At3g13960	AtGRF5_GRF5__growth-regulating factor 5	-0.975698	0.00343957	131.065	256.514	22.2923
248148_at	At5g54930	AT hook motif-containing protein	-0.975254	0.00771592	65.7509	128.98	87.3609
267162_s_at	At2g05140 At2g37690	phosphoribosylaminoimidazole carboxylase family protein / AIR carboxylase family protein	-0.974415	0.00184799	185.798	363.442	132.991
255857_at	At1g67080	ABA4__abscisic acid (aba)-deficient 4	-0.973541	0.00227424	120.623	236.123	26.3677
247510_at	At5g62030	diphthamide synthesis DPH2 family protein	-0.969361	0.0429792	34.08	66.8812	37.8585
261411_at	At1g07790	HTB1__Histone superfamily protein	-0.968804	0.00697985	280.604	547.185	134.132
251756_at	At3g55820	Fasciclin-like arabinogalactan family protein	-0.966548	0.0174326	10.4884	20.1647	10.5464
249049_at	At5g44340	TUB4__tubulin beta chain 4	-0.96469	0.0112022	161.338	308.46	55.9458
251936_at	At3g53700	MEE40__Pentatricopeptide repeat (PPR) superfamily protein	-0.964187	0.00646625	82.9758	162.066	19.7702
249712_at	At5g35620	EIF(ISO)4E_EIF4E2_eIFiso4E_LSP_LSP1__Eukaryotic initiation factor 4E protein	-0.964097	0.0160565	933.65	1791.89	370.979
261405_at	At1g18740	Protein of unknown function (DUF793)	-0.963389	0.00949418	20.494	39.9573	19.8267
247722_at	At5g59150	ATRAB-A2D_ATRABA2D_RABA2D__RAB GTPase homolog A2D	-0.962685	0.00643781	68.6468	131.651	18.7145
263920_at	At2g36410	Family of unknown function (DUF662)	-0.962437	0.00528958	96.8159	186.815	309.385
262323_at	At1g64190	6-phosphogluconate dehydrogenase family protein	-0.962265	0.0151596	330.996	643.539	67.2554
247821_at	At5g58230	ATMSI1_MEE70_MSI1__Transducin/WD40 repeat-like superfamily protein	-0.961795	0.00232509	309.904	601.799	228.355
254238_at	At4g23540	ARM repeat superfamily protein	-0.961754	0.0124247	88.6499	173.765	48.76
247946_at	At5g57180	CIA2__chloroplast import apparatus 2	-0.961287	0.0103429	73.6678	143.397	1.39193
245262_at	At4g16563	Eukaryotic aspartyl protease family protein	-0.96055	0.00761846	10.992	21.4163	7.25839
250403_at	At5g10920	L-Aspartase-like family protein	-0.960384	0.0193783	147.931	282.911	46.2933
253435_at	At4g32400	ATBT1_EMB104_EMB42_SHS1__Mitochondrial substrate carrier family protein	-0.9602	0.00252384	203.217	395.57	63.9834
265278_at	At2g28330	unknown protein; BEST Arabidopsis thaliana protein match is: unknown protein (TAIR:AT1G08035.1); Has 18 Blast hits to 18 proteins in 6 species: Archae - 0; Bacteria - 0; Metazoa - 0; Fungi - 0; Plants - 18; Viruses - 0; Other Eukaryotes - 0 (source: NCBI BLink).	-0.960083	0.0231783	60.1677	117.342	34.9443
247272_at	At5g64300	ATGCH_ATRIBA1_GCH_RFD1__GTP cyclohydrolase II	-0.957855	0.00249472	186.644	360.833	247.937
266678_at	At2g25870	haloacid dehalogenase-like hydrolase family protein	-0.957832	0.00249158	228.605	446.404	26.3615
245441_at	At4g16700	PSD1__phosphatidylserine decarboxylase 1	-0.955598	0.0198819	39.6696	76.8923	12.9525
262940_at	At1g79520	Cation efflux family protein	-0.954797	0.00448655	111.561	215.947	165.18
259894_at	At1g71430	unknown protein; FUNCTIONS IN: molecular_function unknown; INVOLVED IN: biological_process unknown; LOCATED IN: cellular_component unknown; EXPRESSED IN: 23 plant structures; EXPRESSED DURING: 13 growth stages; Has 64 Blast hits to 64 proteins in 28 species: Archae - 0; Bacteria - 0; Metazoa - 14; Fungi - 6; Plants - 42; Viruses - 0; Other Eukaryotes - 2 (source: NCBI BLink).	-0.954298	0.00380196	200.895	389.886	175.821
251663_at	At3g57070	Glutaredoxin family protein	-0.953882	0.0167474	18.7469	36.3769	30.7486
267064_at	At2g41110	ATCAL5_CAM2__calmodulin 2	-0.953346	0.00670852	35.3392	68.0789	15.1507
253392_at	At4g32650	ATKC1_AtLKT1_KAT3_KC1__potassium channel in Arabidopsis thaliana 3	-0.953146	0.00951147	139.058	269.117	189.812
249184_at	At5g43020	Leucine-rich repeat protein kinase family protein	-0.952845	0.0379481	25.7389	49.8008	9.76518
264859_at	At1g24280	G6PD3__glucose-6-phosphate dehydrogenase 3	-0.952689	0.0214825	15.6112	30.0121	9.44502
257518_at	At3g03880	Protein of unknown function (DUF1639)	-0.952251	0.010463	34.7236	67.2513	86.5254
258937_at	At3g10090	Nucleic acid-binding, OB-fold-like protein	-0.951041	0.0444273	957.872	1827.56	221.541
266898_at	At2g45990	unknown protein; FUNCTIONS IN: molecular_function unknown; INVOLVED IN: biological_process unknown; LOCATED IN: chloroplast; EXPRESSED IN: 22 plant structures; EXPRESSED DURING: 13 growth stages; Has 35333 Blast hits to 34131 proteins in 2444 species: Archae - 798; Bacteria - 22429; Metazoa - 974; Fungi - 991; Plants - 531; Viruses - 0; Other Eukaryotes - 9610 (source: NCBI BLink).	-0.950727	0.0070722	66.8889	129.372	20.4392
263847_at	At2g36970	UDP-Glycosyltransferase superfamily protein	-0.950253	0.00214689	128.825	249.789	82.217
261377_at	At1g18850	unknown protein; FUNCTIONS IN: molecular_function unknown; INVOLVED IN: biological_process unknown; LOCATED IN: nucleolus; EXPRESSED IN: 22 plant structures; EXPRESSED DURING: 13 growth stages; Has 40 Blast hits to 40 proteins in 13 species: Archae - 0; Bacteria - 0; Metazoa - 0; Fungi - 0; Plants - 40; Viruses - 0; Other Eukaryotes - 0 (source: NCBI BLink).	-0.949753	0.0010036	414.235	798.808	164.261
251589_at	At3g58040	SINAT2__seven in absentia of Arabidopsis 2	-0.949494	0.00401352	108.192	208.91	174.405
263714_at	At2g20610	ALF1_HLS3_RTY_RTY1_SUR1__Tyrosine transaminase family protein	-0.949003	0.0045592	121.723	233.102	123.563
252377_at	At3g47960	Major facilitator superfamily protein	-0.946773	0.0106955	182.337	349.907	105.87
258655_at	At3g09810	IDH-VI__isocitrate dehydrogenase VI	-0.946445	0.0265244	49.3599	95.2428	12.9038
253458_at	At4g32070	Octicosapeptide/Phox/Bem1p (PB1) domain-containing protein / tetratricopeptide repeat (TPR)-containing protein	-0.945941	0.00295067	56.6936	109.648	50.9322
266753_at	At2g46990	IAA20__indole-3-acetic acid inducible 20	-0.945265	0.015057	10.3101	19.7492	13.1699
257968_at	At3g27550	RNA-binding CRS1 / YhbY (CRM) domain protein	-0.945162	0.0144129	40.3935	77.7248	22.0711
246205_at	At4g36970	Remorin family protein	-0.945143	0.00655986	88.1423	169.782	29.5771
261927_at	At1g22500	RING/U-box superfamily protein	-0.944588	0.015038	260.169	496.706	66.1747
267266_at	At2g23150	ATNRAMP3_NRAMP3__natural resistance-associated macrophage protein 3	-0.944254	0.0185244	51.8756	99.2813	15.1791
255788_at	At2g33310	IAA13__auxin-induced protein 13	-0.94424	0.00156682	376.228	724.488	1173.15
247707_at	At5g59450	GRAS family transcription factor	-0.943707	0.0341629	21.7345	42.2764	71.556
260531_at	At2g47240	CER8_LACS1__AMP-dependent synthetase and ligase family protein	-0.943339	0.0301654	14.0679	27.0782	40.0744
266903_at	At2g34570	MEE21__PIN domain-like family protein	-0.942903	0.00729237	244.12	466.193	218.185
258197_at	At3g14000	ATBRXL2_BRX-LIKE2__DZC (Disease resistance/zinc finger/chromosome condensation-like region) domain containing protein	-0.941525	0.0029824	16.259	31.2118	5.98951
247378_at	At5g63120	P-loop containing nucleoside triphosphate hydrolases superfamily protein	-0.940322	0.0314337	51.2743	95.8119	72.088
262706_at	At1g16280	AtRH36_RH36_SWA3__RNA helicase 36	-0.939585	0.00132429	184.479	353.404	97.0973
254355_at	At4g22380	Ribosomal protein L7Ae/L30e/S12e/Gadd45 family protein	-0.93887	0.00474343	319.502	611.389	177.401
253566_at	At4g31210	DNA topoisomerase, type IA, core	-0.937825	0.00172281	146.08	279.833	64.9686
259223_at	At3g03660	WOX11__WUSCHEL related homeobox 11	-0.937746	0.0390341	38.5187	72.7699	11.1316
256523_at	At1g66070	Translation initiation factor eIF3 subunit	-0.936885	0.00531752	259.253	493.672	164.121
255631_at	At4g00710	BSK3__BR-signaling kinase 3	-0.936305	0.00320811	238.1	454.668	196.049
249137_at	At5g43140	Peroxisomal membrane 22 kDa (Mpv17/PMP22) family protein	-0.936235	0.0093807	101.903	193.659	29.1864
250278_at	At5g12860	DiT1__dicarboxylate transporter 1	-0.935361	0.00322141	249.592	477.3	80.6784
259616_at	At1g47960	ATC/VIF1_C/VIF1__cell wall / vacuolar inhibitor of fructosidase 1	-0.934727	0.00287458	176.079	336.965	31.6097
259105_at	At3g05500	Rubber elongation factor protein (REF)	-0.93361	0.00655115	642.922	1238.79	3676.87
253728_at	At4g29410	Ribosomal L28e protein family	-0.933493	0.00427623	1416.65	2697.68	183.855
252941_at	At4g39280	phenylalanyl-tRNA synthetase, putative / phenylalanine--tRNA ligase, putative	-0.933345	0.00186552	330.697	630.486	148.094
256981_at	At3g13380	BRL3__BRI1-like 3	-0.933138	0.0215524	59.957	113.415	33.9294
266384_at	At2g14660	unknown protein; CONTAINS InterPro DOMAIN/s: Uncharacterised protein family UPF0310 (InterPro:IPR002740); Has 2761 Blast hits to 2761 proteins in 686 species: Archae - 5; Bacteria - 1143; Metazoa - 73; Fungi - 78; Plants - 42; Viruses - 0; Other Eukaryotes - 1420 (source: NCBI BLink).	-0.932669	0.0215227	32.8012	62.7577	19.8894
254188_at	At4g23920	ATUGE2_UGE2__UDP-D-glucose/UDP-D-galactose 4-epimerase 2	-0.931384	0.00402902	60.0814	113.735	119.108
267578_at	At2g30695	FUNCTIONS IN: molecular_function unknown; INVOLVED IN: protein folding, protein transport; LOCATED IN: chloroplast; EXPRESSED IN: 23 plant structures; EXPRESSED DURING: 13 growth stages; CONTAINS InterPro DOMAIN/s: Trigger factor, ribosome-binding, bacterial (InterPro:IPR008881); Has 35333 Blast hits to 34131 proteins in 2444 species: Archae - 798; Bacteria - 22429; Metazoa - 974; Fungi - 991; Pl…	-0.93028	0.0151918	37.3215	70.6647	29.0229
260080_at	At1g78160	APUM7_PUM7__pumilio 7	-0.930275	0.041299	4.12389	7.87396	7.8118
251537_at	At3g58470	nucleic acid binding;methyltransferases	-0.930228	0.0052429	213.277	404.979	68.4751
262094_at	At1g56110	NOP56__homolog of nucleolar protein NOP56	-0.929411	0.00679906	1121.72	2133.75	210.049
262931_at	At1g65700	Small nuclear ribonucleoprotein family protein	-0.929302	0.00535236	193.25	367.809	187.051
258793_at	At3g04780	Protein of unknown function (DUF1000)	-0.927851	0.00232509	270.55	514.913	268.839
251946_at	At3g53540	unknown protein; LOCATED IN: plasma membrane; EXPRESSED IN: 24 plant structures; EXPRESSED DURING: 14 growth stages; CONTAINS InterPro DOMAIN/s: Protein of unknown function DUF3741 (InterPro:IPR022212); BEST Arabidopsis thaliana protein match is: Protein of unknown function (DUF3741) (TAIR:AT4G28760.2); Has 1710 Blast hits to 868 proteins in 206 species: Archae - 2; Bacteria - 409; Metazoa - 304;…	-0.926875	0.0334855	13.5816	26.0322	14.0476
252968_at	At4g38890	FMN-linked oxidoreductases superfamily protein	-0.925736	0.0100195	279.955	532.112	136.439
250538_at	At5g08620	ATRH25_STRS2__DEA(D/H)-box RNA helicase family protein	-0.925562	0.0258539	296.085	558.65	79.6159
259908_at	At1g60850	AAC42_ATRPAC42__DNA-directed RNA polymerase family protein	-0.925139	0.00566405	252.766	478.19	105.651
245096_at	At2g40880	ATCYSA_CYSA_FL3-27__cystatin A	-0.924841	0.0358219	60.1028	110.541	13.9887
258104_at	At3g23620	Ribosomal RNA processing Brix domain protein	-0.92442	0.00139676	642.238	1220.95	196.817
260822_at	At1g06790	RNA polymerase Rpb7 N-terminal domain-containing protein	-0.924268	0.00309366	188.261	356.811	54.1019
249751_at	At5g24650	Mitochondrial import inner membrane translocase subunit Tim17/Tim22/Tim23 family protein	-0.922804	0.00380196	253.233	480.139	352.077
253881_at	At4g27640	ARM repeat superfamily protein	-0.922711	0.000823353	176.288	334.348	39.788
264081_at	At2g28540	RNA binding (RRM/RBD/RNP motifs) family protein	-0.922178	0.00722076	30.8714	58.4141	23.1602
264124_at	At1g79360	2-Oct_ATOCT2_OCT2__organic cation/carnitine transporter 2	-0.921141	0.0204007	10.6342	20.0142	101.835
254318_at	At4g22530	S-adenosyl-L-methionine-dependent methyltransferases superfamily protein	-0.921104	0.0330728	28.9928	54.9079	259.57
257023_at	At3g19760	EIF4A-III__eukaryotic initiation factor 4A-III	-0.920989	0.00105365	1092.2	2069.64	1061.74
261174_at	At1g04810	26S proteasome regulatory complex, non-ATPase subcomplex, Rpn2/Psmd1 subunit	-0.920242	0.00498305	203.216	381.765	198.627
260543_at	At2g43330	ATINT1_INT1__inositol transporter 1	-0.919702	0.0318161	70.6264	133.966	36.6057
246457_at	At5g16750	TOZ__Transducin family protein / WD-40 repeat family protein	-0.918645	0.0019227	210.788	399.618	130.215
248820_at	At5g47060	Protein of unknown function (DUF581)	-0.918437	0.00864431	316.945	598.879	156.061
255035_at	At4g09550	ATGIP1_GIP1__AtGCP3 interacting protein 1	-0.918419	0.00532583	172.247	324.135	35.2418
252277_at	At3g49470	NACA2__nascent polypeptide-associated complex subunit alpha-like protein 2	-0.916952	0.00806542	308.898	581.33	100.71
256881_at	At3g26410	methyltransferases;nucleic acid binding	-0.916205	0.00322141	248.932	469.749	109.681
263929_at	At2g36310	URH1__uridine-ribohydrolase 1	-0.914886	0.0203361	27.6431	51.0224	11.4316
246278_at	At4g37190	LOCATED IN: cytosol, plasma membrane; EXPRESSED IN: 20 plant structures; EXPRESSED DURING: 13 growth stages; CONTAINS InterPro DOMAIN/s: Misato Segment II, myosin-like (InterPro:IPR019605), Tubulin/FtsZ, N-terminal (InterPro:IPR019746); Has 35333 Blast hits to 34131 proteins in 2444 species: Archae - 798; Bacteria - 22429; Metazoa - 974; Fungi - 991; Plants - 531; Viruses - 0; Other Eukaryotes - …	-0.914811	0.0142264	60.5033	114.569	30.7043
265460_at	At2g46600	Calcium-binding EF-hand family protein	-0.914194	0.00783378	29.6849	55.8362	293.373
265010_at	At1g24510	TCP-1/cpn60 chaperonin family protein	-0.913129	0.00316608	934.839	1758.82	342.787
264736_at	At1g62200	Major facilitator superfamily protein	-0.912115	0.0496312	19.5974	36.969	14.4378
253773_s_at	At1g52370 At4g28360	Ribosomal protein L22p/L17e family protein	-0.910781	0.0134632	273.805	503.566	119.391
267095_at	At2g38280	ATAMPD_FAC1__AMP deaminase, putative / myoadenylate deaminase, putative	-0.910128	0.00417919	668.669	1261.52	143.398
259406_at	At1g17690	NOF1__FUNCTIONS IN: molecular_function unknown; INVOLVED IN: biological_process unknown; LOCATED IN: nucleus; EXPRESSED IN: 24 plant structures; EXPRESSED DURING: 13 growth stages; CONTAINS InterPro DOMAIN/s: Digestive organ expansion factor, predicted (InterPro:IPR010678); Has 25006 Blast hits to 13379 proteins in 904 species: Archae - 102; Bacteria - 5571; Metazoa - 7448; Fungi - 3168; Plants -…	-0.909024	0.0116888	150.876	282.826	168.379
256882_at	At3g26420 At3g26430	ATRZ-1A__RNA-binding (RRM/RBD/RNP motifs) family protein with retrovirus zinc finger-like domain	-0.908873	0.00395278	494.76	929.385	362.474
256491_at	At1g31500	DNAse I-like superfamily protein	-0.908092	0.0123628	58.5436	109.572	50.5434
255887_at	At1g20370	Pseudouridine synthase family protein	-0.908009	0.0116673	78.9377	148.011	33.3518
254620_at	At4g18590	Nucleic acid-binding, OB-fold-like protein	-0.907664	0.00724074	86.1172	161.661	20.0247
245806_at	At1g45474	LHCA5__photosystem I light harvesting complex gene 5	-0.907544	0.0284193	46.1337	86.8403	63.2505
251638_at	At3g57490	Ribosomal protein S5 family protein	-0.907145	0.0200675	825.274	1551.4	54.2367
247864_s_at	At1g24807 At1g24909 At1g25083 At1g25155 At1g25220 At5g57890	Glutamine amidotransferase type 1 family protein	-0.906564	0.0106754	88.5964	165.917	265.801
252009_at	At3g52800	A20/AN1-like zinc finger family protein	-0.906409	0.0147317	66.7642	124.991	86.7669
258521_at	At3g06680	Ribosomal L29e protein family	-0.904702	0.00504351	968.567	1810.22	21.9215
262434_at	At1g47670	Transmembrane amino acid transporter family protein	-0.904499	0.0386177	14.412	27.0373	1.03919
246309_at	At3g51790	ATG1_TG1__transmembrane protein G1P-related 1	-0.903475	0.00119771	108.71	203.425	48.2288
246965_at	At5g24840	tRNA (guanine-N-7) methyltransferase	-0.902983	0.0229658	386.43	722.481	86.3603
250350_at	At5g12010	unknown protein; INVOLVED IN: response to salt stress; LOCATED IN: chloroplast, plasma membrane, membrane; EXPRESSED IN: 23 plant structures; EXPRESSED DURING: 13 growth stages; BEST Arabidopsis thaliana protein match is: unknown protein (TAIR:AT4G29780.1); Has 1807 Blast hits to 1807 proteins in 277 species: Archae - 0; Bacteria - 0; Metazoa - 736; Fungi - 347; Plants - 385; Viruses - 0; Other E…	-0.90156	0.00359203	108.62	202.031	270.833
262086_at	At1g56050	GTP-binding protein-related	-0.90128	0.0089475	154.056	288.838	33.7702
265742_at	At2g01290	RPI2__ribose-5-phosphate isomerase 2	-0.900897	0.0052838	215.549	401.585	32.4211
251139_at	At5g01230	S-adenosyl-L-methionine-dependent methyltransferases superfamily protein	-0.899486	0.00888716	151.357	281.935	157.923
250679_at	At5g06550	CONTAINS InterPro DOMAIN/s: Transcription factor jumonji/aspartyl beta-hydroxylase (InterPro:IPR003347), F-box domain, Skp2-like (InterPro:IPR022364), Transcription factor jumonji (InterPro:IPR013129); BEST Arabidopsis thaliana protein match is: transferases, transferring glycosyl groups (TAIR:AT1G78280.1); Has 1762 Blast hits to 1747 proteins in 292 species: Archae - 0; Bacteria - 297; Metazoa -…	-0.899145	0.00504351	263.79	490.255	48.4021
260653_at	At1g32440	PKp3__plastidial pyruvate kinase 3	-0.899124	0.00861912	36.5131	68.0532	19.2228
254600_at	At4g19010	AMP-dependent synthetase and ligase family protein	-0.898786	0.00136365	44.5737	83.1145	42.5678
250792_at	At5g05520	Outer membrane OMP85 family protein	-0.897928	0.00349849	254.565	474.063	141.617
253692_at	At4g29720	ATPAO5_PAO5__polyamine oxidase 5	-0.897002	0.00531821	25.9459	48.2269	65.6049
267587_at	At2g42080	Chaperone DnaJ-domain superfamily protein	-0.895417	0.0254523	50.3599	93.0237	46.3091
265705_at	At2g03410	Mo25 family protein	-0.895119	0.0193105	35.5463	66.4092	14.0629
264675_at	At1g09830	Glycinamide ribonucleotide (GAR) synthetase	-0.895071	0.0282796	131.017	243.705	45.5655
264748_at	At1g70070	EMB25_ISE2_PDE317__DEAD/DEAH box helicase, putative	-0.894076	0.00797708	60.1653	111.008	71.5346
252442_at	At3g46940	DUT1__DUTP-PYROPHOSPHATASE-LIKE 1	-0.893652	0.0456338	174.731	321.154	14.9529
266016_at	At2g18670	RING/U-box superfamily protein	-0.893327	0.0019753	152.396	283.533	137.995
264189_s_at	At1g54580 At1g54630	ACP2__acyl carrier protein 2	-0.892263	0.000899572	306.877	568.448	63.5826
250353_at	At5g11630	unknown protein; FUNCTIONS IN: molecular_function unknown; INVOLVED IN: biological_process unknown; LOCATED IN: chloroplast; EXPRESSED IN: 22 plant structures; EXPRESSED DURING: 13 growth stages; BEST Arabidopsis thaliana protein match is: unknown protein (TAIR:AT4G17310.2); Has 82 Blast hits to 82 proteins in 10 species: Archae - 0; Bacteria - 0; Metazoa - 0; Fungi - 0; Plants - 82; Viruses - 0;…	-0.890852	0.00115705	230.24	428.918	132.064
254121_at	At4g24760	alpha/beta-Hydrolases superfamily protein	-0.88926	0.0192869	25.6887	47.4261	27.5979
261627_at	At1g01910	P-loop containing nucleoside triphosphate hydrolases superfamily protein	-0.889148	0.00195021	241.059	443.146	274.235
263415_at	At2g17250	EMB2762__CCAAT-binding factor	-0.888492	0.0247075	219.132	410.724	65.8352
245339_at	At4g16120	ATSEB1_COBL7_SEB1__COBRA-like protein-7 precursor	-0.888348	0.00290236	52.7402	97.5555	37.7647
248412_at	At5g51590	AT hook motif DNA-binding family protein	-0.888307	0.00252903	107.542	199.008	29.8469
251346_at	At3g60980	Tetratricopeptide repeat (TPR)-like superfamily protein	-0.887723	0.00605643	107.778	200.644	56.3832
266237_at	At2g29540	ATRPAC14_ATRPC14_RPC14__RNApolymerase 14 kDa subunit	-0.886695	0.00277689	351.791	650.749	99.6493
251735_at	At3g56090	ATFER3_FER3__ferritin 3	-0.886636	0.00597835	167.168	309.917	312.627
251834_at	At3g55170	Ribosomal L29 family protein	-0.886362	0.00544169	183.952	338.455	38.4924
264955_at	At1g76920	F-box family protein	-0.885793	0.00503454	72.6163	133.728	15.701
261898_at	At1g80720	Mitochondrial glycoprotein family protein	-0.885697	0.0146812	85.2881	157.084	19.7792
252010_at	At3g52740	unknown protein; BEST Arabidopsis thaliana protein match is: unknown protein (TAIR:AT3G44450.1); Has 65 Blast hits to 65 proteins in 13 species: Archae - 0; Bacteria - 0; Metazoa - 0; Fungi - 0; Plants - 65; Viruses - 0; Other Eukaryotes - 0 (source: NCBI BLink).	-0.885156	0.00967525	15.04	27.7367	138.322
264657_at	At1g09100	RPT5B__26S proteasome AAA-ATPase subunit RPT5B	-0.8851	0.00274944	448.9	826.811	226.265
247346_at	At5g63770	ATDGK2_DGK2__diacylglycerol kinase 2	-0.883578	0.00605643	25.9652	47.7327	0.532161
251600_at	At3g57710	Protein kinase superfamily protein	-0.882687	0.00940284	55.0649	101.552	81.7341
245340_at	At4g14420	HR-like lesion-inducing protein-related	-0.881335	0.034817	322.596	594.251	35.4217
253994_at	At4g26080	ABI1_AtABI1__Protein phosphatase 2C family protein	-0.880856	0.0110933	140.507	255.258	123.443
260775_at	At1g78300	14-3-3OMEGA_GF14 OMEGA_GRF2__general regulatory factor 2	-0.880582	0.022879	120.974	220.217	8.12123
247110_at	At5g65830	ATRLP57_RLP57__receptor like protein 57	-0.880277	0.018042	47.74	87.402	19.3066
255501_at	At4g02400	U3 ribonucleoprotein (Utp) family protein	-0.879497	0.0069718	211.217	389.027	77.3864
257226_at	At3g27880	Protein of unknown function (DUF1645)	-0.878825	0.0425226	37.7087	69.7055	48.0212
250250_at	At5g13610	Protein of unknown function (DUF155)	-0.878683	0.00232509	68.8995	126.439	12.6479
AFFX-Athal-GAPDH_M_s_at	At3g04120	GAPC_GAPC-1_GAPC1__glyceraldehyde-3-phosphate dehydrogenase C subunit 1	-0.878622	0.00150756	1117.86	2051.88	191.132
254103_at	At4g25030	unknown protein; BEST Arabidopsis thaliana protein match is: unknown protein (TAIR:AT5G45410.3); Has 35333 Blast hits to 34131 proteins in 2444 species: Archae - 798; Bacteria - 22429; Metazoa - 974; Fungi - 991; Plants - 531; Viruses - 0; Other Eukaryotes - 9610 (source: NCBI BLink).	-0.878049	0.0104163	27.6659	50.818	23.3586
257685_at	At3g12770	MEF22__mitochondrial editing factor 22	-0.877618	0.020039	73.7045	134.37	38.5789
263113_at	At1g03150	Acyl-CoA N-acyltransferases (NAT) superfamily protein	-0.876709	0.0130886	178.459	328.218	87.8902
258987_at	At3g08950	electron transport SCO1/SenC family protein	-0.876627	0.00127033	113.058	207.373	123.55
264465_at	At1g10230	ASK18_SK18__SKP1-like 18	-0.876395	0.0148734	191.477	351.33	47.6411
247763_at	At5g59180	NRPB7__DNA-directed RNA polymerase II	-0.874958	0.00370182	205.914	378.391	170.738
260959_at	At1g06050	Protein of unknown function (DUF1336)	-0.874428	0.0205991	26.1077	47.8629	23.5406
262433_s_at	At1g47490 At1g47500	ATRBP47C_RBP47C__RNA-binding protein 47C	-0.872529	0.0013864	717.757	1313.28	438.663
261933_at	At1g22410	Class-II DAHP synthetase family protein	-0.871438	0.00228667	82.8645	152.205	409.677
265154_at	At1g30960	GTP-binding family protein	-0.87049	0.00457927	98.7069	180.399	39.1342
262852_at	At1g20910	ARID/BRIGHT DNA-binding domain-containing protein	-0.870149	0.0255789	139.852	252.153	90.6005
263706_s_at	At1g31180 At5g14200	ATIMD3_IMD3_IPMDH1__isopropylmalate dehydrogenase 3	-0.869542	0.015057	199.653	363.664	30.006
258365_s_at	At3g14390 At5g11880	Pyridoxal-dependent decarboxylase family protein	-0.868827	0.00141202	396.164	724.028	99.6998
256595_x_at	At1g36770 At3g28530		-0.868516	0.00435894	23.3167	42.6002	42.6547
252193_at	At3g50060	MYB77__myb domain protein 77	-0.867469	0.00377735	132.586	240.58	1308.3
252094_at	At3g51260	PAD1__20S proteasome alpha subunit PAD1	-0.866803	0.00509678	1018.31	1841.13	372.118
266698_at	At2g19830	SNF7.2_VPS32__SNF7 family protein	-0.86643	0.00375137	108.832	196.421	133.232
260345_at	At1g69270	RPK1__receptor-like protein kinase 1	-0.865999	0.00388407	94.2769	171.712	84.6037
262394_at	At1g49510	emb1273__embryo defective 1273	-0.865804	0.0327792	122.036	220.039	38.6007
256725_at	At2g34070	TBL37__TRICHOME BIREFRINGENCE-LIKE 37	-0.865648	0.00717402	32.6927	59.0396	132.793
247649_at	At5g60030	unknown protein; BEST Arabidopsis thaliana protein match is: unknown protein (TAIR:AT1G75335.1); Has 1807 Blast hits to 1807 proteins in 277 species: Archae - 0; Bacteria - 0; Metazoa - 736; Fungi - 347; Plants - 385; Viruses - 0; Other Eukaryotes - 339 (source: NCBI BLink).	-0.865114	0.0205558	55.0611	101.087	22.4867
251412_at	At3g60220	ATL4_TL4__TOXICOS EN LEVADURA 4	-0.865046	0.0193507	12.0128	21.8471	30.8419
258818_at	At3g04580	EIN4__Signal transduction histidine kinase, hybrid-type, ethylene sensor	-0.863937	0.0199376	78.2389	140.168	41.6774
258913_at	At3g06450	HCO3- transporter family	-0.863847	0.0471988	89.8152	163.199	35.0045
247191_at	At5g65310	ATHB-5_ATHB5_HB5__homeobox protein 5	-0.863809	0.0228226	211.815	383.685	16.0002
264913_at	At1g60770	Tetratricopeptide repeat (TPR)-like superfamily protein	-0.863692	0.00357036	282.255	512.806	26.1357
251626_at	At3g57220	Glycosyl transferase family 4 protein	-0.862608	0.01807	43.6121	78.9685	14.382
251847_at	At3g54640	TRP3_TSA1__tryptophan synthase alpha chain	-0.861511	0.00400968	184.012	334.858	71.3521
264712_at	At1g09810	ECT11__evolutionarily conserved C-terminal region 11	-0.861395	0.0130048	165.298	298.955	225.484
256288_at	At3g12270	ATPRMT3_PRMT3__protein arginine methyltransferase 3	-0.860261	0.00448992	393.316	713.967	184.212
254079_at	At4g25730	FtsJ-like methyltransferase family protein	-0.859756	0.00567297	381.791	692.299	138.064
248473_at	At5g50810	TIM8__translocase inner membrane subunit 8	-0.859652	0.00744003	915.386	1660.08	231.12
245626_at	At1g56700	Peptidase C15, pyroglutamyl peptidase I-like	-0.858792	0.023572	289.126	521.893	23.3956
262071_at	At1g59510	CF9__Carbohydrate-binding protein	-0.858633	0.0147763	55.7529	100.363	93.7394
259733_at	At1g77480	Eukaryotic aspartyl protease family protein	-0.858616	0.00554163	177.923	322.064	58.5707
256110_at	At1g16900	Alg9-like mannosyltransferase family	-0.857719	0.0163359	135.015	238.872	28.5266
266306_at	At2g26970	Polynucleotidyl transferase, ribonuclease H-like superfamily protein	-0.855791	0.0029824	95.7036	173.311	68.8138
261791_at	At1g16170	unknown protein; FUNCTIONS IN: molecular_function unknown; INVOLVED IN: biological_process unknown; LOCATED IN: cellular_component unknown; EXPRESSED IN: 24 plant structures; EXPRESSED DURING: 15 growth stages; BEST Arabidopsis thaliana protein match is: unknown protein (TAIR:AT1G79660.1); Has 55 Blast hits to 55 proteins in 13 species: Archae - 0; Bacteria - 0; Metazoa - 0; Fungi - 0; Plants - 5…	-0.854981	0.003911	52.2301	94.3166	20.9371
254998_at	At4g09760	Protein kinase superfamily protein	-0.854277	0.0347093	68.0921	121.766	53.7374
249085_at	At5g44170	S-adenosyl-L-methionine-dependent methyltransferases superfamily protein	-0.854247	0.0214643	127.902	230.793	102.385
254690_at	At4g17830	Peptidase M20/M25/M40 family protein	-0.854084	0.00113625	269.425	485.937	181.719
251654_at	At3g57140	SDP1-LIKE__sugar-dependent 1-like	-0.852738	0.0128509	90.9674	164.298	50.0587
259084_at	At3g04800	ATTIM23-3_TIM23-3__translocase inner membrane subunit 23-3	-0.851225	0.0394555	58.2374	105.137	16.3012
257235_at	At3g15060	AtRABA1g_RABA1g__RAB GTPase homolog A1G	-0.851117	0.00233091	92.5657	166.998	241.549
247520_at	At5g61310	Cytochrome c oxidase subunit Vc family protein	-0.850485	0.00713874	627.949	1132.64	118.718
252850_at	At4g39880	Ribosomal protein L23/L15e family protein	-0.85026	0.00738557	262.56	473.207	130.922

## Sheet: Highest expressed 12h
Top highest expressed genes after 12 h at 32°C
Probeset	AGI	Annotation (from TAIR9)	Log Fold-Change	P-value	32°C at 12hr	21°C at 12hr	0hr
249082_at	At5g44120	ATCRA1_CRA1_CRU1__RmlC-like cupins superfamily protein	1.44331	0.0362316	6681.68	2445.53	10624.3
250648_at	At5g06760	LEA4-5__Late Embryogenesis Abundant 4-5	1.76122	0.000552975	5956.22	1765.01	12010.8
258224_at	At3g15670	Late embryogenesis abundant protein (LEA) family protein	2.02284	0.00156726	5953.32	1495.48	14527.1
266544_at	At2g35300	LEA18__Late embryogenesis abundant protein, group 1 protein	1.16655	0.00166932	5604.88	2511.78	10569.6
247095_at	At5g66400	ATDI8_RAB18__Dehydrin family protein	1.73385	0.00345058	5391.19	1655.74	15326.3
256464_at	At1g32560	Late embryogenesis abundant protein, group 1 protein	1.23014	0.00686607	5264.45	2224.37	12266.9
258327_at	At3g22640	PAP85__cupin family protein	2.34934	0.00532583	5030.77	987.366	13159
264612_at	At1g04560	AWPM-19-like family protein	1.73685	0.0013442	4902.4	1488.98	11938.2
260088_at	At1g73190	ALPHA-TIP_TIP3;1__Aquaporin-like superfamily protein	2.29812	0.0353692	4732.94	974.415	9481.09
263881_at	At2g21820	unknown protein; Has 45 Blast hits to 45 proteins in 13 species: Archae - 0; Bacteria - 0; Metazoa - 0; Fungi - 0; Plants - 45; Viruses - 0; Other Eukaryotes - 0 (source: NCBI BLink).	2.38271	0.00142737	4588.27	886.267	9696.88
256354_at	At1g54870	NAD(P)-binding Rossmann-fold superfamily protein	1.6244	0.00537642	4572.61	1499.69	10179
267263_at	At2g23110	Late embryogenesis abundant protein, group 6	2.19799	6.99602e-05	4266.85	930.839	5787.46
263753_at	At2g21490	LEA__dehydrin LEA	1.93585	0.00145636	4198.2	1096.53	12500.1
253767_at	At4g28520	CRC_CRU3__cruciferin 3	2.57706	0.000829017	4184.4	703.651	5470.68
251838_at	At3g54940	Papain family cysteine protease	1.69975	0.000777702	4173.2	1280.58	9300.49
263385_at	At2g40170	ATEM6_EM6_GEA6__Stress induced protein	2.36283	0.0152139	4009.62	796.684	12776.4
260716_at	At1g48130	ATPER1_PER1__1-cysteine peroxiredoxin 1	1.80918	0.00194447	3961.77	1130.75	8771.46
248125_at	At5g54740	SESA5__seed storage albumin 5	1.90888	0.0225105	3861.67	1033.77	13974.1
258347_at	At3g17520	Late embryogenesis abundant protein (LEA) family protein	1.99985	0.000185697	3769.66	946.752	9132.27
247437_at	At5g62490	ATHVA22B_HVA22B__HVA22 homologue B	1.17723	0.00362259	3531.42	1554.34	6768.95
250624_at	At5g07330	unknown protein; FUNCTIONS IN: molecular_function unknown; INVOLVED IN: biological_process unknown; LOCATED IN: mitochondrion; BEST Arabidopsis thaliana protein match is: unknown protein (TAIR:AT1G63060.1); Has 1807 Blast hits to 1807 proteins in 277 species: Archae - 0; Bacteria - 0; Metazoa - 736; Fungi - 347; Plants - 385; Viruses - 0; Other Eukaryotes - 339 (source: NCBI BLink).	2.77631	6.81588e-05	3205.48	471.129	9987
246299_at	At3g51810	AT3_ATEM1_EM1_GEA1__Stress induced protein	2.59236	0.000267445	3145.7	521.808	7036.38
265211_at	At2g36640	ATECP63_ECP63__embryonic cell protein 63	2.13933	0.000382757	3119.71	724.523	4011.51
247061_at	At5g66780	unknown protein; Has 1807 Blast hits to 1807 proteins in 277 species: Archae - 0; Bacteria - 0; Metazoa - 736; Fungi - 347; Plants - 385; Viruses - 0; Other Eukaryotes - 339 (source: NCBI BLink).	1.2962	0.00353051	3051.01	1229.96	8567.11
251731_at	At3g56350	Iron/manganese superoxide dismutase family protein	1.95492	0.00165981	3018.81	766.545	9750.85
262128_at	At1g52690	Late embryogenesis abundant protein (LEA) family protein	1.69042	0.00107985	2970.07	930.068	11660.1
259314_at	At3g05260	NAD(P)-binding Rossmann-fold superfamily protein	3.56646	0.000428008	2927.79	246.524	10027.3
245335_at	At4g16160	ATOEP16-2_ATOEP16-S__Mitochondrial import inner membrane translocase subunit Tim17/Tim22/Tim23 family protein	1.94336	0.000192818	2806.17	729.296	8239.52
259167_at	At3g01570	Oleosin family protein	2.02187	0.000552975	2761.2	678.116	9449.85
266415_at	At2g38530	cdf3_LP2_LTP2__lipid transfer protein 2	1.26013	0.00127559	2547.92	1065.4	672.873
253201_at	At4g34620	SSR16__small subunit ribosomal protein 16	0.869633	0.00486729	2422.8	1326.3	2530.53
252137_at	At3g50980	XERO1__dehydrin xero 1	1.65836	0.00115881	2311.01	729.677	8861.28
252019_at	At3g53040	late embryogenesis abundant protein, putative / LEA protein, putative	2.91149	0.000341122	2286.48	300.847	6785.3
251580_at	At3g58450	Adenine nucleotide alpha hydrolases-like superfamily protein	2.63572	0.000479453	2240.29	362.619	8912.49
260917_at	At1g02700	unknown protein; FUNCTIONS IN: molecular_function unknown; INVOLVED IN: biological_process unknown; LOCATED IN: mitochondrion; BEST Arabidopsis thaliana protein match is: unknown protein (TAIR:AT4G02140.1); Has 49 Blast hits to 49 proteins in 21 species: Archae - 0; Bacteria - 0; Metazoa - 10; Fungi - 6; Plants - 29; Viruses - 0; Other Eukaryotes - 4 (source: NCBI BLink).	2.26482	0.000565856	2168.71	455.714	5444.5
257853_at	At3g12960	unknown protein; Has 44 Blast hits to 44 proteins in 14 species: Archae - 0; Bacteria - 0; Metazoa - 0; Fungi - 0; Plants - 44; Viruses - 0; Other Eukaryotes - 0 (source: NCBI BLink).	1.97728	0.005921	2123.25	535.278	7710.53
250409_at	At5g10860	Cystathionine beta-synthase (CBS) family protein	0.892963	0.00249158	2022.92	1089.04	2239.3
