# Supplementary material for: The role of the Arabidopsis FUSCA3 transcription factor during inhibition of seed germination at high temperature
Source: BMC Plant Biol. 2012 Jan 27;12:15. doi: 10.1186/1471-2229-12-15 (PMC3296646; doi:10.1186/1471-2229-12-15)
Supplement: Additional file 4 — List of upregulated and downregulated genes at 24 h. List of upregulated (tab 1) and downregulated (tab 2) HSR genes in seeds imbibed at 32°C for 24 h compared to the 21°C control, and top highest expressed or repressed genes at 24 h (tab 3). Genes were filtered as described in the methods. [file 1471-2229-12-15-S4.XLS]

## Sheet: 24h UP
Probeset	AGI	Annotation (from TAIR9)	Log Fold-Change	P-value	32°C at 24hr	21°C at 24hr	0hr
264187_at	At1g54860	Glycoprotein membrane precursor GPI-anchored	8.25687	0.00093539	620.223	4.45792	7309.37
254059_at	At4g25200	ATHSP23.6-MITO_HSP23.6-MITO__mitochondrion-localized small heat shock protein 23.6	7.27657	1.08622e-05	291.904	1.88107	3668.17
245070_at	At2g23240	Plant EC metallothionein-like protein, family 15	7.26261	0.000596893	803.807	9.23715	7861.15
256938_at	At3g22500	ATECP31__Seed maturation protein	6.92733	0.00261912	547.369	10.1838	9504.81
258240_at	At3g27660	OLE3_OLEO4__oleosin 4	6.87764	0.000434321	833.741	10.9472	9728.97
255048_at	At4g09600	GASA3__GAST1 protein homolog 3	6.72295	2.3354e-05	1174.78	12.2437	4579.3
253767_at	At4g28520	CRC_CRU3__cruciferin 3	6.61923	1.35764e-05	3711.39	40.6509	5470.68
248210_at	At5g54000	2-oxoglutarate (2OG) and Fe(II)-dependent oxygenase superfamily protein	6.5868	1.53231e-05	31.7913	0.302984	1424.21
249111_at	At5g43770	proline-rich family protein	6.36054	0.000127926	147.99	2.18227	2866.3
260088_at	At1g73190	ALPHA-TIP_TIP3;1__Aquaporin-like superfamily protein	6.30528	0.000398194	1878.93	30.4518	9481.09
263385_at	At2g40170	ATEM6_EM6_GEA6__Stress induced protein	6.15968	0.00017083	2069.46	37.3438	12776.4
267579_at	At2g42000	Plant EC metallothionein-like protein, family 15	6.07885	0.00079372	288.583	6.17834	8265.48
256931_at	At3g22490	Seed maturation protein	5.89838	3.87828e-05	312.522	5.4423	6465.29
258327_at	At3g22640	PAP85__cupin family protein	5.87318	5.86416e-05	3077.77	61.1609	13159
253494_at	At4g31830	unknown protein; Has 42 Blast hits to 42 proteins in 10 species: Archae - 0; Bacteria - 0; Metazoa - 0; Fungi - 0; Plants - 42; Viruses - 0; Other Eukaryotes - 0 (source: NCBI BLink).	5.86487	2.34517e-05	809.078	15.2369	3391.55
264079_at	At2g28490	RmlC-like cupins superfamily protein	5.69309	1.35764e-05	804.943	16.0706	6701.16
255905_at	At1g17810	BETA-TIP__beta-tonoplast intrinsic protein	5.54489	1.08622e-05	660.06	13.7364	5722.02
248969_at	At5g45310	unknown protein; LOCATED IN: endomembrane system; EXPRESSED IN: stem, inflorescence meristem, root, leaf; EXPRESSED DURING: LP.04 four leaves visible; Has 30201 Blast hits to 17322 proteins in 780 species: Archae - 12; Bacteria - 1396; Metazoa - 17338; Fungi - 3422; Plants - 5037; Viruses - 0; Other Eukaryotes - 2996 (source: NCBI BLink).	5.48956	0.00017083	166.854	4.42737	2882.11
249082_at	At5g44120	ATCRA1_CRA1_CRU1__RmlC-like cupins superfamily protein	5.46129	7.0831e-05	6923.99	183.708	10624.3
250874_at	At5g04010	F-box family protein	5.39747	4.62889e-05	111.715	2.72568	659.723
257853_at	At3g12960	unknown protein; Has 44 Blast hits to 44 proteins in 14 species: Archae - 0; Bacteria - 0; Metazoa - 0; Fungi - 0; Plants - 44; Viruses - 0; Other Eukaryotes - 0 (source: NCBI BLink).	5.37897	4.3887e-05	1253.78	32.7654	7710.53
259314_at	At3g05260	NAD(P)-binding Rossmann-fold superfamily protein	5.33909	4.87178e-05	996.712	25.5939	10027.3
248125_at	At5g54740	SESA5__seed storage albumin 5	5.3278	0.000197207	2710.97	81.296	13974.1
263492_at	At2g42560	late embryogenesis abundant domain-containing protein / LEA domain-containing protein	5.26697	3.63156e-05	362.552	9.33944	7562.02
264606_at	At1g04660	glycine-rich protein	5.25472	0.00150472	162.719	6.61724	134.158
263175_at	At1g05510	Protein of unknown function (DUF1264)	5.25419	0.000527764	666.245	21.8165	12015.4
251245_at	At3g62090	PIF6_PIL2__phytochrome interacting factor 3-like 2	5.23798	0.00408953	54.6002	2.59893	199.21
267313_at	At2g34740	Protein phosphatase 2C family protein	5.20593	0.000592063	51.7943	1.21748	3160.65
263881_at	At2g21820	unknown protein; Has 45 Blast hits to 45 proteins in 13 species: Archae - 0; Bacteria - 0; Metazoa - 0; Fungi - 0; Plants - 45; Viruses - 0; Other Eukaryotes - 0 (source: NCBI BLink).	5.13911	3.63156e-05	2677.71	81.6584	9696.88
254263_at	At4g23493	unknown protein; Has 30201 Blast hits to 17322 proteins in 780 species: Archae - 12; Bacteria - 1396; Metazoa - 17338; Fungi - 3422; Plants - 5037; Viruses - 0; Other Eukaryotes - 2996 (source: NCBI BLink).	5.1089	0.000153419	59.7138	1.79535	360.478
260797_at	At1g78390	ATNCED9_NCED9__nine-cis-epoxycarotenoid dioxygenase 9	5.02384	3.87612e-05	24.3476	0.783533	44.0339
258339_at	At3g16120	Dynein light chain type 1 family protein	5.01199	4.82419e-05	668.634	22.7819	1773.6
263320_at	At2g47180	AtGolS1_GolS1__galactinol synthase 1	5.00859	1.08622e-05	435.917	13.7219	3021.19
251580_at	At3g58450	Adenine nucleotide alpha hydrolases-like superfamily protein	4.96202	2.34517e-05	1168.65	39.8511	8912.49
251731_at	At3g56350	Iron/manganese superoxide dismutase family protein	4.96123	2.34517e-05	990.031	31.6849	9750.85
262185_at	At1g77950	AGL67__AGAMOUS-like 67	4.94918	1.08622e-05	59.1415	1.89166	960.573
248333_at	At5g52390	PAR1 protein	4.9216	0.0227475	42.2906	1.60569	1.13731
256114_at	At1g16850	unknown protein; FUNCTIONS IN: molecular_function unknown; INVOLVED IN: response to salt stress; LOCATED IN: endomembrane system; EXPRESSED IN: leaf apex, leaf whorl, male gametophyte, flower, leaf; EXPRESSED DURING: LP.06 six leaves visible, LP.04 four leaves visible, LP.10 ten leaves visible, petal differentiation and expansion stage, LP.08 eight leaves visible; BEST Arabidopsis thaliana protei…	4.87945	1.08916e-05	218.55	7.42551	2358.16
248076_at	At5g55750	hydroxyproline-rich glycoprotein family protein	4.8773	0.000179127	24.6539	0.896538	2572.7
247095_at	At5g66400	ATDI8_RAB18__Dehydrin family protein	4.86213	2.5929e-05	4340.58	155.302	15326.3
246299_at	At3g51810	AT3_ATEM1_EM1_GEA1__Stress induced protein	4.81872	1.62916e-05	2007.67	69.933	7036.38
249353_at	At5g40420	OLE2_OLEO2__oleosin 2	4.81255	0.000104094	2541.71	103.901	9395.6
259578_at	At1g27990	unknown protein; BEST Arabidopsis thaliana protein match is: unknown protein (TAIR:AT5G52420.1); Has 86 Blast hits to 86 proteins in 15 species: Archae - 0; Bacteria - 0; Metazoa - 0; Fungi - 0; Plants - 84; Viruses - 0; Other Eukaryotes - 2 (source: NCBI BLink).	4.80225	4.87178e-05	502.851	18.4238	5561.09
266385_at	At2g14610	ATPR1_PR 1_PR1__pathogenesis-related gene 1	4.76897	0.000581879	229.984	9.99299	12.4267
256814_at	At3g21370	BGLU19__beta glucosidase 19	4.73631	0.00110165	489.046	22.7323	10038.2
246273_at	At4g36700	RmlC-like cupins superfamily protein	4.65681	1.95174e-05	393.602	15.591	2855.93
267321_at	At2g19320	unknown protein; Has 9 Blast hits to 9 proteins in 4 species: Archae - 0; Bacteria - 0; Metazoa - 0; Fungi - 0; Plants - 9; Viruses - 0; Other Eukaryotes - 0 (source: NCBI BLink).	4.58892	0.000584578	101.119	4.84319	1518.31
262911_s_at	At1g07400 At1g59860	HSP20-like chaperones superfamily protein	4.57741	0.000602903	49.2647	2.25806	273.84
255049_at	At4g09610	GASA2__GAST1 protein homolog 2	4.56883	0.003736	46.3817	2.91012	5763.25
264941_at	At1g60680	NAD(P)-linked oxidoreductase superfamily protein	4.55618	2.90021e-05	18.9039	0.771645	1380.2
253557_at	253557_at		4.52907	1.95174e-05	16.7249	0.721009	41.1925
252019_at	At3g53040	late embryogenesis abundant protein, putative / LEA protein, putative	4.49814	3.65462e-05	1179.19	53.2268	6785.3
245233_at	At4g25580	CAP160 protein	4.43831	4.88208e-05	229.454	10.286	2917.49
267461_at	At2g33830	Dormancy/auxin associated family protein	4.41568	3.69165e-05	141.552	6.82698	2590.38
266294_at	At2g29500	HSP20-like chaperones superfamily protein	4.41247	9.76877e-05	95.2595	4.7796	1715.21
251137_at	At5g01300	PEBP (phosphatidylethanolamine-binding protein) family protein	4.36883	3.69968e-05	726.252	36.7425	9958.94
252415_at	At3g47340	ASN1_AT-ASN1_DIN6__glutamine-dependent asparagine synthase 1	4.35786	0.000107061	173.392	8.7171	3315.54
256354_at	At1g54870	NAD(P)-binding Rossmann-fold superfamily protein	4.35502	4.28443e-05	2609.18	135.72	10179
262290_at	At1g70985	hydroxyproline-rich glycoprotein family protein	4.33921	0.000503881	23.5653	1.39198	143.004
258133_at	At3g24500	ATMBF1C_MBF1C__multiprotein bridging factor 1C	4.30946	2.34517e-05	774.563	38.5919	1043.55
266690_at	At2g19900	ATNADP-ME1_NADP-ME1__NADP-malic enzyme 1	4.3004	3.11898e-05	386.844	19.5754	2845.17
259913_at	At1g72660	P-loop containing nucleoside triphosphate hydrolases superfamily protein	4.29173	1.08622e-05	190.84	9.75934	292.274
246344_at	At3g56730	Putative endonuclease or glycosyl hydrolase	4.27335	0.0235305	13.3844	0.748408	5.54906
250889_at	At5g04500	glycosyltransferase family protein 47	4.26611	0.00088931	39.6995	1.89611	855.343
251692_s_at	At3g52020 At3g56540	scpl39__serine carboxypeptidase-like 39	4.24995	0.00584231	4.72083	0.247988	30.4788
266654_at	At2g25890	Oleosin family protein	4.1702	8.2966e-05	802.455	47.8684	6842.14
254095_at	At4g25140	OLE1_OLEO1__oleosin 1	4.16408	0.000184745	1833.49	109.228	11790.6
248915_at	At5g45690	Protein of unknown function (DUF1264)	4.13885	0.000219365	338.673	20.7133	11381.3
249043_at	At5g44360	FAD-binding Berberine family protein	4.12422	4.62889e-05	28.2919	1.56642	83.5814
246582_at	At1g31750	proline-rich family protein	4.11691	0.00220021	89.9017	6.63816	2516.33
246519_at	At5g15780	Pollen Ole e 1 allergen and extensin family protein	4.1143	0.0165455	12.5366	0.73313	61.6277
252914_at	At4g39130	Dehydrin family protein	4.0731	1.10363e-05	145.91	8.62817	586.553
250624_at	At5g07330	unknown protein; FUNCTIONS IN: molecular_function unknown; INVOLVED IN: biological_process unknown; LOCATED IN: mitochondrion; BEST Arabidopsis thaliana protein match is: unknown protein (TAIR:AT1G63060.1); Has 1807 Blast hits to 1807 proteins in 277 species: Archae - 0; Bacteria - 0; Metazoa - 736; Fungi - 347; Plants - 385; Viruses - 0; Other Eukaryotes - 339 (source: NCBI BLink).	4.06994	1.08622e-05	2953.68	177.28	9987
244950_at	AtMg00160	COX2__cytochrome oxidase 2	4.01135	2.90021e-05	224.095	13.8875	501.719
248428_at	At5g51760	AHG1__Protein phosphatase 2C family protein	3.99501	3.9745e-05	573.517	35.1269	4093
265128_at	At1g30860	RING/U-box superfamily protein	3.99439	0.000230182	24.7505	1.68466	1472.38
262069_at	At1g80090	Cystathionine beta-synthase (CBS) family protein	3.97166	2.5929e-05	295.765	19.4897	1543.42
267036_at	At2g38465	unknown protein; FUNCTIONS IN: molecular_function unknown; INVOLVED IN: biological_process unknown; LOCATED IN: plasma membrane; EXPRESSED IN: 21 plant structures; EXPRESSED DURING: 11 growth stages; Has 16 Blast hits to 16 proteins in 8 species: Archae - 0; Bacteria - 0; Metazoa - 0; Fungi - 0; Plants - 16; Viruses - 0; Other Eukaryotes - 0 (source: NCBI BLink).	3.96543	6.85725e-05	931.201	59.3873	3277.66
260716_at	At1g48130	ATPER1_PER1__1-cysteine peroxiredoxin 1	3.95594	3.9745e-05	3255.54	221.114	8771.46
250304_at	At5g12110	Glutathione S-transferase, C-terminal-like;Translation elongation factor EF1B/ribosomal protein S6	3.94918	1.39789e-05	603.458	38.728	57.7056
246851_at	At5g26870		3.94775	0.0226716	3.56841	0.272633	18.0312
255761_at	At1g16770	unknown protein; FUNCTIONS IN: molecular_function unknown; INVOLVED IN: biological_process unknown; LOCATED IN: cellular_component unknown; Has 103 Blast hits to 103 proteins in 50 species: Archae - 0; Bacteria - 4; Metazoa - 0; Fungi - 65; Plants - 32; Viruses - 0; Other Eukaryotes - 2 (source: NCBI BLink).	3.92271	3.7447e-05	69.7218	4.6422	1477.46
249937_at	At5g22470	NAD+ ADP-ribosyltransferases;NAD+ ADP-ribosyltransferases	3.91499	3.69165e-05	1106.36	71.6269	6871.05
262148_at	At1g52560	HSP20-like chaperones superfamily protein	3.90464	0.000434321	72.1707	5.23996	3374.7
257919_at	At3g23250	ATMYB15_ATY19_MYB15__myb domain protein 15	3.90394	0.00100339	11.5564	0.763106	1.99361
262228_at	At1g68690	Protein kinase superfamily protein	3.87538	0.00625207	8.79934	0.622872	45.9072
259432_at	At1g01520	Homeodomain-like superfamily protein	3.84408	0.000760692	76.0441	5.40571	126.169
254414_at	254414_at		3.83286	0.000459035	219.165	16.2712	1095.5
260248_at	At1g74310	ATHSP101_HOT1_HSP101__heat shock protein 101	3.82029	0.00163408	77.9674	6.65729	2429.26
248352_at	At5g52300	LTI65_RD29B__CAP160 protein	3.80589	5.8667e-05	831.251	59.4396	5129.13
250010_at	At5g18450	Integrase-type DNA-binding superfamily protein	3.78778	3.69165e-05	288.033	20.6134	2519.36
262310_at	At1g70840	MLP31__MLP-like protein 31	3.77498	3.85548e-05	183.066	13.4393	4461.83
247421_at	At5g62800	Protein with RING/U-box and TRAF-like domains	3.76402	0.000183912	160.491	12.1415	413.857
259167_at	At3g01570	Oleosin family protein	3.75411	2.76657e-05	1913.47	146.05	9449.85
256827_at	At3g18570	Oleosin family protein	3.74367	2.45306e-05	58.9334	4.47695	1903.17
245136_at	At2g45210	SAUR-like auxin-responsive protein family	3.73527	2.5929e-05	14.2518	1.07082	494.037
267075_at	At2g41070	ATBZIP12_DPBF4_EEL__Basic-leucine zipper (bZIP) transcription factor family protein	3.71432	1.35764e-05	152.799	11.7366	502.468
251576_at	At3g58200	TRAF-like family protein	3.70992	0.00065087	35.1876	2.93392	118.295
254833_s_at	At4g12280 At4g12290	copper amine oxidase family protein	3.62132	2.65047e-05	111.718	8.81686	1545.1
259615_at	At1g47980	unknown protein; FUNCTIONS IN: molecular_function unknown; INVOLVED IN: biological_process unknown; LOCATED IN: endomembrane system; EXPRESSED IN: 6 plant structures; EXPRESSED DURING: 4 anthesis, F mature embryo stage, petal differentiation and expansion stage, E expanded cotyledon stage; BEST Arabidopsis thaliana protein match is: unknown protein (TAIR:AT3G62730.1); Has 169 Blast hits to 169 pr…	3.61758	0.000106392	491.824	42.2282	2935.58
248657_at	At5g48570	ATFKBP65_FKBP65_ROF2__FKBP-type peptidyl-prolyl cis-trans isomerase family protein	3.60637	1.95174e-05	160.125	13.4221	97.0158
253044_at	At4g37290	unknown protein; FUNCTIONS IN: molecular_function unknown; INVOLVED IN: response to karrikin; LOCATED IN: endomembrane system; EXPRESSED IN: cotyledon, hypocotyl, leaf; EXPRESSED DURING: LP.04 four leaves visible; BEST Arabidopsis thaliana protein match is: unknown protein (TAIR:AT2G23270.1); Has 30201 Blast hits to 17322 proteins in 780 species: Archae - 12; Bacteria - 1396; Metazoa - 17338; Fun…	3.60406	0.0301234	7.60402	0.639406	3.91294
247172_at	At5g65550	UDP-Glycosyltransferase superfamily protein	3.60158	8.09007e-05	96.0575	7.58037	2542.81
266462_at	At2g47770	ATTSPO__TSPO(outer membrane tryptophan-rich sensory protein)-related	3.5897	8.81879e-05	657.4	56.1266	8484.78
254634_at	At4g18650	transcription factor-related	3.58899	4.87178e-05	292.504	24.5634	1038.21
251066_at	At5g01880	RING/U-box superfamily protein	3.58075	0.000993724	25.0906	2.54561	580.056
258322_at	At3g22740	HMT3__homocysteine S-methyltransferase 3	3.5725	0.0158624	37.3877	5.03209	1154.69
256589_at	At3g28740	CYP81D1__Cytochrome P450 superfamily protein	3.56886	3.11898e-05	268.2	22.7306	511.436
246465_at	246465_at		3.56323	0.000754977	5.85678	0.577332	11.7403
257859_at	At3g12955	SAUR-like auxin-responsive protein family	3.55989	0.00051349	201.287	18.1493	1031.77
250296_at	At5g12020	HSP17.6II__17.6 kDa class II heat shock protein	3.5477	0.00155589	29.4779	2.5922	632.186
260978_at	At1g53540	HSP20-like chaperones superfamily protein	3.54495	6.77965e-05	61.1367	5.25951	2648.03
257059_at	At3g15280	unknown protein; FUNCTIONS IN: molecular_function unknown; LOCATED IN: mitochondrion; EXPRESSED IN: 8 plant structures; EXPRESSED DURING: L mature pollen stage, 4 anthesis, petal differentiation and expansion stage; Has 36 Blast hits to 36 proteins in 15 species: Archae - 0; Bacteria - 0; Metazoa - 1; Fungi - 2; Plants - 33; Viruses - 0; Other Eukaryotes - 0 (source: NCBI BLink).	3.53873	0.000242084	453.501	41.3427	6967.3
258170_at	At3g21600	Senescence/dehydration-associated protein-related	3.53391	3.11898e-05	174.884	15.2995	460.407
266143_at	At2g38905	Low temperature and salt responsive protein family	3.53226	3.87828e-05	884.589	77.2815	3742.18
261059_at	At1g01250	Integrase-type DNA-binding superfamily protein	3.51878	0.0015207	10.7884	0.856785	67.505
254839_at	At4g12400	stress-inducible protein, putative	3.49436	4.04076e-05	303.538	27.2251	644.914
266393_at	At2g41260	ATM17_M17__glycine-rich protein / late embryogenesis abundant protein (M17)	3.47779	0.00137557	1429.14	145.633	5130.92
267069_at	At2g41010	ATCAMBP25_CAMBP25__calmodulin (CAM)-binding protein of 25 kDa	3.45708	0.000993801	17.7349	1.58511	51.9202
262359_at	At1g73066	Leucine-rich repeat family protein	3.45608	0.0293744	13.6418	1.72986	14.0383
259410_at	At1g13340	Regulator of Vps4 activity in the MVB pathway protein	3.45063	0.000525274	33.0425	2.97965	562.206
259782_at	At1g29680	Protein of unknown function (DUF1264)	3.44696	4.88208e-05	152.74	13.8335	5720.72
250660_at	At5g07060	CCCH-type zinc fingerfamily protein with RNA-binding domain	3.42415	0.000612523	24.8215	2.39608	40.404
244926_s_at	At2g07712 AtMg00520		3.404	0.00346398	9.18826	0.853238	57.1566
266141_at	At2g02120	LCR70_PDF2.1__Scorpion toxin-like knottin superfamily protein	3.38805	0.000155075	1814.88	184.571	6720.82
256073_at	At1g18100	E12A11_MFT__PEBP (phosphatidylethanolamine-binding protein) family protein	3.36282	0.000255483	67.5899	7.04701	379.005
264888_at	At1g23070	Protein of unknown function (DUF300)	3.35805	1.70055e-05	945.921	93.272	3781.04
263753_at	At2g21490	LEA__dehydrin LEA	3.35202	9.42225e-05	2647.31	273.817	12500.1
247582_at	At5g60760	P-loop containing nucleoside triphosphate hydrolases superfamily protein	3.34315	0.00010286	253.11	24.6662	3978.49
265379_at	At2g18340	late embryogenesis abundant domain-containing protein / LEA domain-containing protein	3.32444	5.86416e-05	152.465	15.5656	2203.18
248772_at	At5g47800	Phototropic-responsive NPH3 family protein	3.31252	0.0223381	9.54038	1.14213	11.7725
248752_at	At5g47600	HSP20-like chaperones superfamily protein	3.29312	0.00104715	77.1238	8.45324	8.69034
263150_at	At1g54050	HSP20-like chaperones superfamily protein	3.29023	0.000106392	188.911	19.4949	2356.56
255493_at	At4g02690	Bax inhibitor-1 family protein	3.29022	0.000216659	98.4763	9.72321	1332.99
251100_at	At5g01670	NAD(P)-linked oxidoreductase superfamily protein	3.27508	8.09007e-05	244.025	25.0768	8843.38
259116_at	At3g01350	Major facilitator superfamily protein	3.27442	0.00399864	9.13327	1.03393	79.4534
248332_at	At5g52640	ATHS83_AtHsp90-1_ATHSP90.1_HSP81-1_HSP81.1_HSP83_HSP90.1__heat shock protein 90.1	3.2714	6.70707e-05	1081.45	112.875	4361.99
267286_at	At2g23640	RTNLB13__Reticulan like protein B13	3.23732	0.000119468	401.791	43.7181	2422.94
251028_at	At5g02230	Haloacid dehalogenase-like hydrolase (HAD) superfamily protein	3.23198	0.0447218	8.56036	0.787451	61.6463
252515_at	At3g46230	ATHSP17.4_HSP17.4__heat shock protein 17.4	3.231	0.00107438	457.838	54.5949	11972.6
258652_at	At3g09910	ATRAB18C_ATRABC2B_RABC2b__RAB GTPase homolog C2B	3.20643	0.00146553	43.5602	5.4398	81.9938
265211_at	At2g36640	ATECP63_ECP63__embryonic cell protein 63	3.19058	4.28971e-05	2455.33	270.523	4011.51
256767_at	At3g13680	F-box and associated interaction domains-containing protein	3.15965	0.015886	9.22673	1.09654	0.598099
263374_at	At2g20560	DNAJ heat shock family protein	3.1461	0.000114443	148.484	16.827	1743.28
259217_at	At3g03620	MATE efflux family protein	3.11867	0.000233966	162.793	18.4235	670.617
253870_at	At4g27530	unknown protein; BEST Arabidopsis thaliana protein match is: unknown protein (TAIR:AT5G53895.1); Has 14 Blast hits to 14 proteins in 3 species: Archae - 0; Bacteria - 0; Metazoa - 0; Fungi - 0; Plants - 14; Viruses - 0; Other Eukaryotes - 0 (source: NCBI BLink).	3.11368	0.000160645	636.948	76.4904	6413.41
265891_at	At2g15010	Plant thionin	3.11041	4.91222e-05	1404.68	168.301	8503.29
264580_at	At1g05340	unknown protein; FUNCTIONS IN: molecular_function unknown; INVOLVED IN: biological_process unknown; LOCATED IN: chloroplast; EXPRESSED IN: 14 plant structures; EXPRESSED DURING: 7 growth stages; BEST Arabidopsis thaliana protein match is: unknown protein (TAIR:AT2G32210.1); Has 189 Blast hits to 189 proteins in 27 species: Archae - 0; Bacteria - 0; Metazoa - 0; Fungi - 21; Plants - 168; Viruses -…	3.10904	0.0003783	76.4861	9.07436	5305.5
259935_at	At1g71250	GDSL-like Lipase/Acylhydrolase superfamily protein	3.10097	8.81404e-05	436.741	50.3826	27.109
264741_at	At1g62290	Saposin-like aspartyl protease family protein	3.09286	1.08622e-05	1883.37	220.985	886.75
255840_at	At2g33520	unknown protein; Has 68 Blast hits to 68 proteins in 18 species: Archae - 0; Bacteria - 0; Metazoa - 8; Fungi - 2; Plants - 58; Viruses - 0; Other Eukaryotes - 0 (source: NCBI BLink).	3.08311	0.00492818	92.1933	12.9967	3060.12
267336_at	At2g19310	HSP20-like chaperones superfamily protein	3.08174	2.34517e-05	439.854	51.4476	807.214
265099_at	At1g03990	Long-chain fatty alcohol dehydrogenase family protein	3.07373	0.000344019	97.7584	11.4472	1026.52
260840_at	At1g29050	TBL38__TRICHOME BIREFRINGENCE-LIKE 38	3.05808	0.0377715	32.3912	4.69456	4.0035
259544_at	At1g20620	ATCAT3_CAT3_SEN2__catalase 3	3.05543	7.0831e-05	1440.23	174.058	4867.57
247883_at	At5g57790	unknown protein; Has 13 Blast hits to 11 proteins in 5 species: Archae - 0; Bacteria - 0; Metazoa - 0; Fungi - 0; Plants - 13; Viruses - 0; Other Eukaryotes - 0 (source: NCBI BLink).	3.0551	2.28304e-05	132.428	15.9538	2054.71
257324_at	At2g07826 AtMg01210		3.05441	0.0109241	38.4997	6.60167	149.058
259189_at	At3g01700	AGP11_ATAGP11__arabinogalactan protein 11	3.0285	0.000251709	5.23931	0.638948	16.4212
246944_at	At5g25450	Cytochrome bd ubiquinol oxidase, 14kDa subunit	3.02422	3.11898e-05	602.441	75.4978	1606.59
261135_at	At1g19610	LCR78_PDF1.4__Arabidopsis defensin-like protein	3.02396	0.00184397	713.652	86.7729	16.3151
261957_at	At1g64660	ATMGL_MGL__methionine gamma-lyase	3.00094	9.68305e-05	237.106	28.8512	732.178
246757_at	At5g27940	WPP3__WPP domain protein 3	2.99868	0.0463007	9.84624	1.79241	5.80977
260917_at	At1g02700	unknown protein; FUNCTIONS IN: molecular_function unknown; INVOLVED IN: biological_process unknown; LOCATED IN: mitochondrion; BEST Arabidopsis thaliana protein match is: unknown protein (TAIR:AT4G02140.1); Has 49 Blast hits to 49 proteins in 21 species: Archae - 0; Bacteria - 0; Metazoa - 10; Fungi - 6; Plants - 29; Viruses - 0; Other Eukaryotes - 4 (source: NCBI BLink).	2.98417	0.000137044	1273.5	164.305	5444.5
265117_at	At1g62500	Bifunctional inhibitor/lipid-transfer protein/seed storage 2S albumin superfamily protein	2.98173	0.00421195	133.434	16.5501	6.27482
249246_at	At5g42290	transcription activator-related	2.9734	0.000118033	369.298	48.0754	3434.29
260648_at	At1g08050	Zinc finger (C3HC4-type RING finger) family protein	2.96783	0.00854612	17.4169	2.7918	458.204
262882_at	At1g64900	CYP89_CYP89A2__cytochrome P450, family 89, subfamily A, polypeptide 2	2.96203	2.34517e-05	86.7784	11.0612	512.345
250118_at	At5g16460	Putative adipose-regulatory protein (Seipin)	2.96114	0.000536454	89.2129	12.1781	855.819
257339_s_at	At2g07671 AtMg00040 AtMg01080	ATP synthase subunit C family protein	2.95137	0.000724226	611.029	76.8424	1042.74
264612_at	At1g04560	AWPM-19-like family protein	2.95037	9.42225e-05	3866.06	511.882	11938.2
248096_at	At5g55240	ATPXG2__ARABIDOPSIS THALIANA PEROXYGENASE 2	2.95023	8.81404e-05	153.738	20.3594	5471.51
246242_at	At4g36600	Late embryogenesis abundant (LEA) protein	2.95012	4.48242e-05	343.502	44.1181	7220.79
263504_s_at	At2g07677 AtMg00940		2.94363	0.0318335	8.37493	1.14338	16.6892
266488_at	At2g47670	Plant invertase/pectin methylesterase inhibitor superfamily protein	2.926	0.021814	7.48287	1.54962	64.5114
251838_at	At3g54940	Papain family cysteine protease	2.91135	4.87178e-05	4002.92	545.274	9300.49
263909_at	At2g36490	DML1_ROS1__demeter-like 1	2.8973	0.0116001	14.9099	2.25257	155.957
260742_at	At1g15050	IAA34__indole-3-acetic acid inducible 34	2.89322	0.000216659	6.43388	0.87775	28.1841
253689_at	At4g29770	Target of trans acting-siR480/255.	2.87436	4.18533e-05	54.4427	7.47587	6.28487
252813_at	252813_at		2.86969	0.0230852	4.81535	0.754432	42.3989
247897_at	At5g57810	TET15__tetraspanin15	2.84336	0.00178978	11.1561	1.39448	28.9404
266841_at	At2g26150	ATHSFA2_HSFA2__heat shock transcription factor A2	2.83797	0.00375117	87.6782	13.0757	129.236
261026_at	At1g01240	unknown protein; BEST Arabidopsis thaliana protein match is: unknown protein (TAIR:AT2G46550.1); Has 35333 Blast hits to 34131 proteins in 2444 species: Archae - 798; Bacteria - 22429; Metazoa - 974; Fungi - 991; Plants - 531; Viruses - 0; Other Eukaryotes - 9610 (source: NCBI BLink).	2.83554	2.3354e-05	193.585	27.2918	1619.75
247128_at	At5g66110	Heavy metal transport/detoxification superfamily protein	2.82749	3.87612e-05	120.118	17.0225	1733.98
258347_at	At3g17520	Late embryogenesis abundant protein (LEA) family protein	2.80722	2.76657e-05	2715.83	388.031	9132.27
256356_s_at	At1g66500 At5g43620	Pre-mRNA cleavage complex II	2.80694	0.0132413	25.7028	4.59596	158.321
259340_at	At3g03870	unknown protein; BEST Arabidopsis thaliana protein match is: unknown protein (TAIR:AT5G18130.1); Has 41 Blast hits to 41 proteins in 11 species: Archae - 0; Bacteria - 0; Metazoa - 2; Fungi - 0; Plants - 39; Viruses - 0; Other Eukaryotes - 0 (source: NCBI BLink).	2.786	0.00452502	11.2841	1.57339	138.24
256338_at	At1g72100	late embryogenesis abundant domain-containing protein / LEA domain-containing protein	2.76787	0.00057624	378.721	56.1997	4932.5
267041_at	At2g34315	Avirulence induced gene (AIG1) family protein	2.727	0.000160907	72.9139	11.008	796.64
254666_at	At4g18330	Translation elongation factor EF1A/initiation factor IF2gamma family protein	2.72017	0.0313898	15.3002	3.42151	7.5131
248251_at	At5g53220	unknown protein; FUNCTIONS IN: molecular_function unknown; INVOLVED IN: biological_process unknown; LOCATED IN: cellular_component unknown; EXPRESSED IN: 23 plant structures; EXPRESSED DURING: 13 growth stages; Has 30201 Blast hits to 17322 proteins in 780 species: Archae - 12; Bacteria - 1396; Metazoa - 17338; Fungi - 3422; Plants - 5037; Viruses - 0; Other Eukaryotes - 2996 (source: NCBI BLink).	2.71482	0.000841453	41.4975	6.76357	272.228
257670_at	At3g20340	Expression of the gene is downregulated in the presence of paraquat, an inducer of photoxidative stress.	2.70824	0.032667	64.8655	9.60917	62.4833
250575_at	At5g08240	unknown protein; BEST Arabidopsis thaliana protein match is: unknown protein (TAIR:AT5G23160.1); Has 69 Blast hits to 69 proteins in 10 species: Archae - 0; Bacteria - 1; Metazoa - 0; Fungi - 0; Plants - 68; Viruses - 0; Other Eukaryotes - 0 (source: NCBI BLink).	2.70537	0.000565804	49.1057	7.68643	385.456
257580_at	At3g06210	ARM repeat superfamily protein	2.70143	0.000369677	50.7857	7.79623	80.7437
261305_at	At1g48470	GLN1;5__glutamine synthetase 1;5	2.70026	5.32653e-05	440.499	68.2276	1191.77
255763_at	At1g16730	UP6__unknown protein 6	2.68913	0.00057624	819.146	134.486	5042.03
248050_at	At5g56100	glycine-rich protein / oleosin	2.68027	3.65462e-05	1347.71	212.084	5151.96
261065_at	At1g07500	unknown protein; Has 4 Blast hits to 4 proteins in 3 species: Archae - 0; Bacteria - 0; Metazoa - 0; Fungi - 0; Plants - 4; Viruses - 0; Other Eukaryotes - 0 (source: NCBI BLink).	2.68011	0.00466847	76.2074	13.4596	6226.99
252073_at	At3g51750	unknown protein; FUNCTIONS IN: molecular_function unknown; INVOLVED IN: biological_process unknown; LOCATED IN: cellular_component unknown; EXPRESSED IN: 12 plant structures; EXPRESSED DURING: 9 growth stages.	2.67571	0.00137439	109.268	17.0995	395.72
248544_at	248544_at		2.67476	5.20734e-05	106.681	16.9135	1991.88
256245_at	At3g12580	ATHSP70_HSP70__heat shock protein 70	2.66614	3.69165e-05	2014.02	317.435	4268.3
248520_at	At5g50600 At5g50700	ATHSD1_HSD1__hydroxysteroid dehydrogenase 1	2.66417	0.0110929	301.026	55.7219	11226.5
247435_at	At5g62480	ATGSTU9_GST14_GST14B_GSTU9__glutathione S-transferase tau 9	2.64977	0.00538046	19.7304	3.54317	207.435
245749_at	At1g51090	Heavy metal transport/detoxification superfamily protein	2.63233	0.00409864	21.8546	3.7525	841.978
256815_at	At3g21380	Mannose-binding lectin superfamily protein	2.60746	0.00247386	135.648	21.9795	6178.09
265675_at	At2g32120	HSP70T-2__heat-shock protein 70T-2	2.59806	8.81879e-05	158.093	26.4333	2816.78
258473_s_at	At3g02610 At3g02620	Plant stearoyl-acyl-carrier-protein desaturase family protein	2.59119	0.000232173	176.46	30.0398	95.6689
253340_s_at	At4g33260 At4g33270	CDC20.2__Transducin family protein / WD-40 repeat family protein	2.58634	0.0384429	43.1758	7.77535	3.11282
250351_at	At5g12030	AT-HSP17.6A_HSP17.6_HSP17.6A__heat shock protein 17.6A	2.5817	0.00723067	204.77	39.9388	12041.6
258092_at	At3g14595	Ribosomal protein L18ae family	2.56912	2.5929e-05	1025.19	172.557	5948.68
256875_at	At3g26330	CYP71B37__cytochrome P450, family 71, subfamily B, polypeptide 37	2.55789	0.000251141	27.274	4.71533	123.213
259728_at	At1g60970	SNARE-like superfamily protein	2.55726	8.40886e-05	112.99	19.6418	216.951
266901_at	At2g34600	JAZ7_TIFY5B__jasmonate-zim-domain protein 7	2.55427	0.0273108	5.69617	1.12607	50.0479
259057_at	At3g03310	ATLCAT3_LCAT3__lecithin:cholesterol acyltransferase 3	2.55155	2.3354e-05	121.176	20.6078	947.665
264923_s_at	At1g60740 At1g65970	Thioredoxin superfamily protein	2.54896	0.000197207	353.144	61.3401	620.866
258939_at	At3g10020	unknown protein; FUNCTIONS IN: molecular_function unknown; INVOLVED IN: response to oxidative stress, anaerobic respiration; LOCATED IN: cellular_component unknown; EXPRESSED IN: 23 plant structures; EXPRESSED DURING: 13 growth stages; Has 30201 Blast hits to 17322 proteins in 780 species: Archae - 12; Bacteria - 1396; Metazoa - 17338; Fungi - 3422; Plants - 5037; Viruses - 0; Other Eukaryotes - …	2.54848	2.34517e-05	736.951	125.876	6283.17
258257_at	At3g26770	NAD(P)-binding Rossmann-fold superfamily protein	2.54796	2.3354e-05	187.891	32.079	1738.15
256930_at	At3g22460	OASA2__O-acetylserine (thiol) lyase (OAS-TL) isoform A2	2.54675	0.0173754	17.7034	3.85358	34.0599
262977_at	At1g75490	Integrase-type DNA-binding superfamily protein	2.54224	0.000766741	88.6659	15.8357	3922.51
257074_at	At3g19660	unknown protein; Has 16 Blast hits to 16 proteins in 6 species: Archae - 0; Bacteria - 0; Metazoa - 0; Fungi - 0; Plants - 16; Viruses - 0; Other Eukaryotes - 0 (source: NCBI BLink).	2.53827	0.0340761	12.7095	3.12535	69.8065
246925_at	At5g25180	CYP71B14__cytochrome P450, family 71, subfamily B, polypeptide 14	2.53795	0.00149388	44.7078	7.07977	1141.2
256186_at	At1g51680	4CL.1_4CL1_AT4CL1__4-coumarate:CoA ligase 1	2.52302	0.030091	45.5405	7.65912	112.295
264019_at	At2g21130	Cyclophilin-like peptidyl-prolyl cis-trans isomerase family protein	2.52099	3.87612e-05	650.127	113.279	718.171
255625_at	At4g01120	ATBZIP54_GBF2__G-box binding factor 2	2.51084	0.000216952	198.468	36.1187	639.01
260662_at	At1g19540	NmrA-like negative transcriptional regulator family protein	2.51056	9.38148e-05	385.34	67.6575	5093.9
251084_at	At5g01520	RING/U-box superfamily protein	2.50027	8.81879e-05	289.478	51.1955	778.683
248456_at	At5g51380	RNI-like superfamily protein	2.49776	0.00830636	27.8436	5.66471	62.439
258012_at	At3g19310	PLC-like phosphodiesterases superfamily protein	2.47302	0.0236559	8.45615	1.32923	7.27379
259142_at	At3g10200	S-adenosyl-L-methionine-dependent methyltransferases superfamily protein	2.47266	0.0003783	218.037	38.9676	39.2911
247604_at	At5g60950	COBL5__COBRA-like protein 5 precursor	2.4712	0.0224289	6.23238	1.17106	29.309
257690_at	At3g12830	SAUR-like auxin-responsive protein family	2.45757	0.00218941	10.2856	1.90135	84.7331
263265_at	At2g38820	Protein of unknown function (DUF506)	2.4476	0.000131065	363.31	65.4782	2178
266274_at	At2g29380	HAI3__highly ABA-induced PP2C gene 3	2.44409	0.000146419	136.823	25.1975	164.763
262505_at	At1g21680	DPP6 N-terminal domain-like protein	2.43997	0.000344967	90.4601	16.6829	1944.31
255521_at	At4g02280	ATSUS3_SUS3__sucrose synthase 3	2.43714	8.81879e-05	253.281	46.919	3525.52
263409_at	At2g04063	glycine-rich protein	2.4341	0.0344349	3.42103	0.670759	50.6614
267500_s_at	At2g44890 At2g45510	CYP704A1__cytochrome P450, family 704, subfamily A, polypeptide 1	2.42992	3.85548e-05	291.461	54.0856	1809.88
248435_at	At5g51210	OLEO3__oleosin3	2.42818	2.3354e-05	422.046	78.5892	1125.44
244901_at	AtMg00640	ORF25__hydrogen ion transporting ATP synthases, rotational mechanism;zinc ion binding	2.42584	0.00466847	39.4627	7.46834	576.426
262886_at	At1g14760	KNATM__KNOX Arabidopsis thaliana meinox	2.42458	0.0176393	14.0892	3.33602	27.9879
265095_at	At1g03880	CRB_CRU2__cruciferin 2	2.41502	0.00113795	270.01	53.343	10994.9
263352_at	At2g22080	unknown protein; Has 96314 Blast hits to 34847 proteins in 1702 species: Archae - 612; Bacteria - 27969; Metazoa - 24311; Fungi - 12153; Plants - 4409; Viruses - 1572; Other Eukaryotes - 25288 (source: NCBI BLink).	2.41321	5.8667e-05	178.87	33.6346	444.506
262671_at	At1g76040	CPK29__calcium-dependent protein kinase 29	2.40802	0.00460923	4.76048	0.971207	15.0925
250501_at	At5g09640	SCPL19_SNG2__serine carboxypeptidase-like 19	2.40373	0.00299117	67.7056	12.9085	192.076
259426_at	At1g01470	LEA14_LSR3__Late embryogenesis abundant protein	2.39481	5.86416e-05	538.281	103	6012.3
262858_at	At1g14940	Polyketide cyclase/dehydrase and lipid transport superfamily protein	2.36949	2.34517e-05	314.708	60.6119	8215.27
248831_at	At5g47160	YDG/SRA domain-containing protein	2.36878	0.00176746	33.3537	6.65777	69.219
266278_at	At2g29300	NAD(P)-binding Rossmann-fold superfamily protein	2.36473	0.00376979	43.419	7.31274	2716.43
247437_at	At5g62490	ATHVA22B_HVA22B__HVA22 homologue B	2.36288	0.000122384	2613.89	517.665	6768.95
259489_at	At1g15790	unknown protein; BEST Arabidopsis thaliana protein match is: unknown protein (TAIR:AT1G15780.1); Has 35333 Blast hits to 34131 proteins in 2444 species: Archae - 798; Bacteria - 22429; Metazoa - 974; Fungi - 991; Plants - 531; Viruses - 0; Other Eukaryotes - 9610 (source: NCBI BLink).	2.35368	0.000412889	43.9764	8.7201	21.6243
253322_at	At4g33980	FUNCTIONS IN: molecular_function unknown; INVOLVED IN: response to karrikin; LOCATED IN: cellular_component unknown; EXPRESSED IN: 24 plant structures; EXPRESSED DURING: 15 growth stages; BEST Arabidopsis thaliana protein match is: cold regulated gene 27 (TAIR:AT5G42900.3).	2.32822	0.00108593	74.3056	14.9053	1104.65
249065_at	At5g44260	Zinc finger C-x8-C-x5-C-x3-H type family protein	2.32643	0.000255483	99.7596	20.0407	154.111
262314_at	At1g70810	Calcium-dependent lipid-binding (CaLB domain) family protein	2.31991	0.0020012	99.7418	22.0985	1582.46
261077_at	At1g07430	HAI2__highly ABA-induced PP2C gene 2	2.31808	0.000325757	163.741	32.2446	595.287
258392_at	At3g15400	ATA20__anther 20	2.31278	0.00265411	16.8912	3.5927	26.8399
261927_at	At1g22500	RING/U-box superfamily protein	2.30458	0.000242084	44.3566	8.74932	66.1747
262828_at	At1g14950	Polyketide cyclase/dehydrase and lipid transport superfamily protein	2.30106	0.00198529	99.5309	19.8329	10134
258078_at	At3g25870	unknown protein; BEST Arabidopsis thaliana protein match is: unknown protein (TAIR:AT1G13360.1); Has 50 Blast hits to 50 proteins in 12 species: Archae - 0; Bacteria - 0; Metazoa - 0; Fungi - 0; Plants - 50; Viruses - 0; Other Eukaryotes - 0 (source: NCBI BLink).	2.29639	0.000516166	209	42.3076	1513.91
255900_at	At1g17830	Protein of unknown function (DUF789)	2.29444	0.004362	33.972	6.62805	8.5056
245668_at	At1g28330	DRM1_DYL1__dormancy-associated protein-like 1	2.28807	3.9745e-05	360.647	73.8838	1421.9
250776_at	At5g05320	FAD/NAD(P)-binding oxidoreductase family protein	2.2776	3.63156e-05	186.18	38.1975	1699.51
251652_at	At3g57380	Glycosyltransferase family 61 protein	2.27578	0.0231235	16.8261	4.41406	77.7737
261265_at	At1g26800	RING/U-box superfamily protein	2.26517	0.000294415	307.756	63.7504	1283.87
267263_at	At2g23110	Late embryogenesis abundant protein, group 6	2.25765	2.72559e-05	3445.66	724.774	5787.46
247118_at	At5g65890	ACR1__ACT domain repeat 1	2.25654	0.000516166	138.208	28.1261	416.292
265233_s_at	At2g07718 AtMg00590	Cytochrome b/b6 protein	2.25421	0.000312355	62.6417	12.9138	43.7118
245650_at	At1g24735	S-adenosyl-L-methionine-dependent methyltransferases superfamily protein	2.2509	0.000227066	116.898	24.5367	1757.27
248722_at	At5g47810	PFK2__phosphofructokinase 2	2.22545	2.81448e-05	446.132	95.1586	1878.51
266265_at	At2g29340	NAD-dependent epimerase/dehydratase family protein	2.2201	0.00245517	72.0474	16.5964	775.839
261755_at	At1g08170	Histone superfamily protein	2.20941	0.00225488	46.4689	9.5244	4668.82
248558_at	At5g49990	Xanthine/uracil permease family protein	2.20534	5.44216e-05	239	52.2712	1053.29
246310_at	At3g51895	AST12_SULTR3;1__sulfate transporter 3;1	2.20532	0.00015636	39.3516	8.58689	153.573
255811_at	At4g10250	ATHSP22.0__HSP20-like chaperones superfamily protein	2.19255	0.000134893	24.4423	5.34433	522.48
256057_at	At1g07180	ATNDI1_NDA1__alternative NAD(P)H dehydrogenase 1	2.18788	0.00604441	29.4472	6.50254	220.258
258224_at	At3g15670	Late embryogenesis abundant protein (LEA) family protein	2.187	0.00115807	5258.39	1212.07	14527.1
258845_at	At3g03150	unknown protein; FUNCTIONS IN: molecular_function unknown; INVOLVED IN: biological_process unknown; LOCATED IN: mitochondrion; EXPRESSED IN: 22 plant structures; EXPRESSED DURING: 13 growth stages; BEST Arabidopsis thaliana protein match is: unknown protein (TAIR:AT5G17165.1); Has 39 Blast hits to 39 proteins in 11 species: Archae - 0; Bacteria - 0; Metazoa - 0; Fungi - 0; Plants - 39; Viruses - …	2.17976	0.000179127	351.606	77.7839	2552.13
259462_at	At1g18940	Nodulin-like / Major Facilitator Superfamily protein	2.17397	0.000731231	5.92495	1.33316	97.2352
253987_at	At4g26270	PFK3__phosphofructokinase 3	2.16876	0.00014594	138.453	30.3286	417.03
249575_at	At5g37670	HSP20-like chaperones superfamily protein	2.15221	0.000167949	173.918	38.661	728.128
258402_at	At3g15450	Aluminium induced protein with YGL and LRDR motifs	2.15114	0.000313311	159.093	35.3223	445.988
258887_at	At3g05630	PDLZ2_PLDP2_PLDZETA2__phospholipase D P2	2.15073	0.0491762	19.909	6.33116	62.7999
249039_at	At5g44310	Late embryogenesis abundant protein (LEA) family protein	2.13393	0.000165253	734.745	166.184	5155.74
263877_at	At2g21780	unknown protein; BEST Arabidopsis thaliana protein match is: unknown protein (TAIR:AT4G39360.1); Has 13 Blast hits to 13 proteins in 2 species: Archae - 0; Bacteria - 0; Metazoa - 0; Fungi - 0; Plants - 13; Viruses - 0; Other Eukaryotes - 0 (source: NCBI BLink).	2.12828	0.00470858	4.45785	1.12439	47.651
262580_at	At1g15330	Cystathionine beta-synthase (CBS) protein	2.12084	8.81879e-05	615.477	141.437	3265.09
253902_at	At4g27170	AT2S4_SESA4__seed storage albumin 4	2.11808	0.0074469	214.041	55.8127	7576.26
267046_at	At2g34360	MATE efflux family protein	2.11738	0.0136568	9.1217	2.53037	80.9608
253859_at	At4g27657	unknown protein; FUNCTIONS IN: molecular_function unknown; INVOLVED IN: biological_process unknown; LOCATED IN: endomembrane system; EXPRESSED IN: 15 plant structures; EXPRESSED DURING: 9 growth stages; BEST Arabidopsis thaliana protein match is: unknown protein (TAIR:AT5G54145.1); Has 30201 Blast hits to 17322 proteins in 780 species: Archae - 12; Bacteria - 1396; Metazoa - 17338; Fungi - 3422; …	2.11692	0.000744155	34.866	7.9054	134.846
266984_at	At2g39570	ACT domain-containing protein	2.11613	0.000173187	650.543	146.856	1148.24
266014_s_at	At2g07722 AtMg00170 AtMg00620	unknown protein; BEST Arabidopsis thaliana protein match is: unknown protein (TAIR:ATMG00620.1); Has 15 Blast hits to 15 proteins in 5 species: Archae - 0; Bacteria - 0; Metazoa - 0; Fungi - 0; Plants - 15; Viruses - 0; Other Eukaryotes - 0 (source: NCBI BLink).	2.11597	0.000304712	63.9625	14.8217	77.9917
260005_at	At1g67920	unknown protein; BEST Arabidopsis thaliana protein match is: unknown protein (TAIR:AT1G24600.1); Has 22 Blast hits to 22 proteins in 5 species: Archae - 0; Bacteria - 0; Metazoa - 0; Fungi - 0; Plants - 22; Viruses - 0; Other Eukaryotes - 0 (source: NCBI BLink).	2.11447	0.00168511	24.3741	5.79378	891.493
255007_at	At4g10020	AtHSD5_HSD5__hydroxysteroid dehydrogenase 5	2.1111	0.000421913	425.26	98.7498	3836.56
254580_at	At4g19390	Uncharacterised protein family (UPF0114)	2.10937	0.00199057	73.0063	16.0691	2116.9
247269_at	At5g64210	AOX2__alternative oxidase 2	2.10326	0.000111095	179.969	41.788	666.262
245089_at	At2g45290	Transketolase	2.1022	0.000106392	194.577	45.0748	1240.36
244902_at	AtMg00650	NAD4L__NADH dehydrogenase subunit 4L	2.09713	0.00580443	26.2009	6.60752	149.699
266008_at	At2g37390	Chloroplast-targeted copper chaperone protein	2.09361	0.0313656	11.7944	3.35953	8.76409
264758_at	At1g61340	F-box family protein	2.08875	0.00136302	98.92	23.5761	1313.92
258068_at	At3g25990	Homeodomain-like superfamily protein	2.08862	0.000477455	15.0068	3.5991	23.6257
247686_at	At5g59700	Protein kinase superfamily protein	2.08491	0.0107587	31.1754	6.73957	189.437
265255_at	At2g28420	Lactoylglutathione lyase / glyoxalase I family protein	2.07807	0.00277528	961.294	247.444	6986.28
246581_at	At1g31760	SWIB/MDM2 domain superfamily protein	2.07793	0.00585436	142.836	33.6882	25.4163
256190_at	At1g30100	ATNCED5_NCED5__nine-cis-epoxycarotenoid dioxygenase 5	2.07792	0.0146595	19.3661	4.05421	17.8292
258063_at	At3g14620	CYP72A8__cytochrome P450, family 72, subfamily A, polypeptide 8	2.07322	0.000197207	40.4553	9.58434	14.1
258217_at	At3g17998 At3g18000	CPuORF30__conserved peptide upstream open reading frame 30	2.07319	0.0448864	134.909	30.5401	9.13505
245577_at	At4g14780	Protein kinase superfamily protein	2.07245	0.00258833	32.9499	7.94782	17.2071
255787_at	At2g33590	NAD(P)-binding Rossmann-fold superfamily protein	2.06728	0.00146553	275.354	66.1701	3707.4
257239_at	257239_at		2.06205	0.00170051	690.188	162.845	230.426
261181_at	At1g34580	Major facilitator superfamily protein	2.0598	0.000293433	49.6726	11.7468	61.9142
258434_at	At3g16770	ATEBP_EBP_ERF72_RAP2.3__ethylene-responsive element binding protein	2.0597	0.000202545	3457.05	849.558	6224.47
265230_s_at	At2g07707 AtMg00480	Plant mitochondrial ATPase, F0 complex, subunit 8 protein	2.055	0.00169005	119.837	29.0832	160.19
266746_s_at	At2g02930 At4g02520	ATGSTF3_GST16_GSTF3__glutathione S-transferase F3	2.05348	0.0271233	626.121	141.633	3073.23
254607_at	At4g18920	Protein of unknown function (DUF1264)	2.05187	0.000131311	65.8857	15.9345	1062.42
244931_at	AtMg00630	ORF110B__hypothetical protein	2.04716	0.00479074	25.2998	6.55401	24.4802
260668_at	At1g19530	unknown protein; FUNCTIONS IN: molecular_function unknown; INVOLVED IN: N-terminal protein myristoylation, anaerobic respiration; LOCATED IN: cellular_component unknown; EXPRESSED IN: leaf apex, inflorescence meristem, hypocotyl, root, flower; EXPRESSED DURING: petal differentiation and expansion stage; Has 47 Blast hits to 47 proteins in 13 species: Archae - 0; Bacteria - 0; Metazoa - 0; Fungi -…	2.04685	0.000907706	616.612	154.164	3203.15
263138_at	At1g65090	unknown protein; FUNCTIONS IN: molecular_function unknown; INVOLVED IN: biological_process unknown; LOCATED IN: cellular_component unknown; BEST Arabidopsis thaliana protein match is: unknown protein (TAIR:AT5G36100.1).	2.04404	2.34517e-05	1093.01	265.023	3643.45
244906_at	AtMg00690	ORF240A__hypothetical protein	2.04234	0.000503881	82.5818	19.5599	125.463
256416_at	At3g11050	ATFER2_FER2__ferritin 2	2.03083	8.81879e-05	1287.05	317.353	6353.35
244904_at	AtMg00670	ORF275__hypothetical protein	2.02508	0.000993801	74.2027	18.5954	40.3788
254440_at	At4g21020	Late embryogenesis abundant protein (LEA) family protein	2.02099	3.69968e-05	1445.9	356.421	7245.46
250661_at	At5g07030	Eukaryotic aspartyl protease family protein	2.02006	0.000899087	25.4957	6.26362	40.266
252321_at	At3g48510	unknown protein; BEST Arabidopsis thaliana protein match is: unknown protein (TAIR:AT5G63350.1); Has 98 Blast hits to 98 proteins in 11 species: Archae - 0; Bacteria - 0; Metazoa - 0; Fungi - 0; Plants - 98; Viruses - 0; Other Eukaryotes - 0 (source: NCBI BLink).	2.0115	0.00547292	50.8092	12.7946	355.713
262099_s_at	At1g59500 At4g37390	GH3.4__Auxin-responsive GH3 family protein	2.00827	0.00598189	3.52167	0.919052	433.929
252137_at	At3g50980	XERO1__dehydrin xero 1	2.00747	0.000503881	1273.7	319.42	8861.28
257234_at	At3g14880	FUNCTIONS IN: molecular_function unknown; INVOLVED IN: response to karrikin; BEST Arabidopsis thaliana protein match is: transcription factor-related (TAIR:AT4G18650.1); Has 30201 Blast hits to 17322 proteins in 780 species: Archae - 12; Bacteria - 1396; Metazoa - 17338; Fungi - 3422; Plants - 5037; Viruses - 0; Other Eukaryotes - 2996 (source: NCBI BLink).	2.00304	6.6192e-05	510.053	127.292	334.849
247025_at	At5g67030	ABA1_ATABA1_ATZEP_IBS3_LOS6_NPQ2_ZEP__zeaxanthin epoxidase (ZEP) (ABA1)	2.00085	0.000197207	334.49	83.2278	2008.28
263433_at	At2g22240	ATIPS2_ATMIPS2_MIPS2__myo-inositol-1-phosphate synthase 2	1.99235	0.000765515	41.7616	10.3957	4746.22
248905_at	At5g46250	RNA-binding protein	1.9734	4.28971e-05	602.501	153.726	544.658
253776_at	At4g28390	AAC3_ATAAC3__ADP/ATP carrier 3	1.9732	0.00100183	221.526	56.3854	986.286
262431_at	At1g47540	Scorpion toxin-like knottin superfamily protein	1.96559	0.000613415	89.458	23.0802	5000.82
246474_at	At5g17150	Cystatin/monellin superfamily protein	1.96471	0.0312968	8.08142	2.55845	6.95859
264494_at	At1g27461	unknown protein; Has 30201 Blast hits to 17322 proteins in 780 species: Archae - 12; Bacteria - 1396; Metazoa - 17338; Fungi - 3422; Plants - 5037; Viruses - 0; Other Eukaryotes - 2996 (source: NCBI BLink).	1.95898	0.000613415	900.826	230.163	3522.08
254738_at	254738_at		1.94721	0.010343	15.6013	4.28256	13.6398
257985_at	At3g20810	2-oxoglutarate (2OG) and Fe(II)-dependent oxygenase superfamily protein	1.93135	0.000545506	323.505	86.8816	341.575
254299_at	At4g22920	ATNYE1_NYE1__non-yellowing 1	1.92833	4.6066e-05	294.05	77.2539	5382.7
249987_at	At5g18490	Plant protein of unknown function (DUF946)	1.91827	0.0382747	15.416	5.13865	27.9653
261272_at	At1g26665	Mediator complex, subunit Med10	1.91674	0.000276431	659.318	175.328	1240.56
255405_s_at	At4g03440 At4g03460	Ankyrin repeat family protein	1.91116	0.0238623	5.73919	1.53642	16.0861
245501_at	At4g15620	Uncharacterised protein family (UPF0497)	1.90872	0.00509596	34.15	9.74526	1147.36
265228_s_at	At2g07698 AtMg01190	ATPase, F1 complex, alpha subunit protein	1.90698	0.000325757	154.867	41.803	1204.9
254418_at	At4g21480	STP12__sugar transporter protein 12	1.9057	0.0394014	22.5415	6.05238	1.72557
265949_at	At2g18540	RmlC-like cupins superfamily protein	1.90515	0.00160055	27.037	7.27332	272.152
263296_at	At2g38800	Plant calmodulin-binding protein-related	1.90248	0.00327345	74.8489	19.7935	684.797
253475_at	At4g32290	Core-2/I-branching beta-1,6-N-acetylglucosaminyltransferase family protein	1.90134	0.000250342	205.452	54.2016	511.701
248445_at	At5g51170	unknown protein; FUNCTIONS IN: molecular_function unknown; INVOLVED IN: biological_process unknown; LOCATED IN: cellular_component unknown; EXPRESSED IN: 24 plant structures; EXPRESSED DURING: 15 growth stages; CONTAINS InterPro DOMAIN/s: Uncharacterised protein family UPF0406 (InterPro:IPR019146); Has 166 Blast hits to 166 proteins in 77 species: Archae - 0; Bacteria - 0; Metazoa - 100; Fungi - …	1.89848	0.000123103	292.399	78.6539	291.097
260635_at	At1g62422	unknown protein; EXPRESSED IN: 22 plant structures; EXPRESSED DURING: 13 growth stages; BEST Arabidopsis thaliana protein match is: unknown protein (TAIR:AT1G12020.1); Has 87 Blast hits to 86 proteins in 14 species: Archae - 0; Bacteria - 0; Metazoa - 0; Fungi - 0; Plants - 87; Viruses - 0; Other Eukaryotes - 0 (source: NCBI BLink).	1.89774	0.00587529	117.817	29.6591	783.876
246393_at	At1g58150	unknown protein; FUNCTIONS IN: molecular_function unknown; INVOLVED IN: in 9 processes; LOCATED IN: cellular_component unknown; EXPRESSED IN: 22 plant structures; EXPRESSED DURING: 13 growth stages; Has 1 Blast hits to 1 proteins in 1 species: Archae - 0; Bacteria - 0; Metazoa - 0; Fungi - 0; Plants - 1; Viruses - 0; Other Eukaryotes - 0 (source: NCBI BLink).	1.89682	0.000630447	150.254	40.058	99.1287
263184_at	At1g05560	UGT1_UGT75B1__UDP-glucosyltransferase 75B1	1.89008	5.8667e-05	79.2683	21.2901	621.417
263726_at	At2g13610	ABC-2 type transporter family protein	1.88608	0.0042087	39.2475	10.8673	7.45726
244953_s_at	At2g07731 AtMg00270		1.87834	0.029906	13.5112	4.51851	66.1666
265929_s_at	At2g18560 At2g18570	UDP-Glycosyltransferase superfamily protein	1.87676	0.000438618	263.655	72.237	923.578
254915_s_at	At4g11310 At4g11320	Papain family cysteine protease	1.87123	0.00323994	100.297	28.1587	5437.71
244945_at	AtMg00110	CCB206__cytochrome C biogenesis 206	1.87092	0.000102725	47.0864	12.8615	30.3346
259164_at	At3g01770	ATBET10_BET10__bromodomain and extraterminal domain protein 10	1.86795	0.000356891	284.018	78.3396	681.701
257325_at	At2g07798 AtMg01220	unknown protein; FUNCTIONS IN: molecular_function unknown; INVOLVED IN: biological_process unknown; LOCATED IN: cellular_component unknown; BEST Arabidopsis thaliana protein match is: unknown protein (TAIR:ATMG01220.1); Has 3 Blast hits to 3 proteins in 1 species: Archae - 0; Bacteria - 0; Metazoa - 0; Fungi - 0; Plants - 3; Viruses - 0; Other Eukaryotes - 0 (source: NCBI BLink).	1.86791	0.000760692	21.6188	6.02027	133.078
245554_at	At4g15380	CYP705A4__cytochrome P450, family 705, subfamily A, polypeptide 4	1.86773	0.00105502	87.6948	24.0597	73.7732
260949_at	At1g06110	SKIP16__SKP1/ASK-interacting protein 16	1.86583	4.62889e-05	656.964	179.432	1122.37
262291_at	At1g70790	Calcium-dependent lipid-binding (CaLB domain) family protein	1.85013	2.34517e-05	125.455	34.8196	201.851
259862_at	At1g72650	TRFL6__TRF-like 6	1.84945	0.000176689	188.205	51.6429	179.823
264777_at	At1g08630	THA1__threonine aldolase 1	1.84883	0.000319531	28.4871	7.89168	44.2503
251403_at	At3g60300	RWD domain-containing protein	1.84744	0.000102725	662.828	183.569	664.999
263243_at	At2g31350	GLX2-5__glyoxalase 2-5	1.84723	7.0831e-05	270.4	74.719	930.946
249174_at	At5g42900	COR27__cold regulated gene 27	1.84693	0.00366972	46.2171	13.5228	295.601
248994_at	At5g45250	RPS4__Disease resistance protein (TIR-NBS-LRR class) family	1.84498	5.93975e-05	63.1232	17.5932	48.5908
253701_at	At4g29890	choline monooxygenase, putative (CMO-like)	1.84339	0.00061997	21.1689	5.9335	110.524
265673_at	At2g32090	Lactoylglutathione lyase / glyoxalase I family protein	1.84206	0.00147062	403.919	112.764	1884.82
257574_at	At3g20710	F-box family protein	1.84202	0.0379405	14.7882	4.93727	18.3324
255943_at	At1g22370	AtUGT85A5_UGT85A5__UDP-glucosyl transferase 85A5	1.84004	0.00478318	70.9089	18.7063	450.502
250485_at	At5g09990	PROPEP5__elicitor peptide 5 precursor	1.83812	0.000368185	96.1032	26.9202	478.969
266718_at	At2g46800	ATCDF1_ATMTP1_MTP1_ZAT_ZAT1__zinc transporter of Arabidopsis thaliana	1.83805	4.87178e-05	1185.22	330.991	934.432
248188_at	At5g54070	AT-HSFA9_HSFA9__heat shock transcription factor A9	1.83297	0.0023423	14.9894	4.16412	2572.88
250627_at	At5g07360	Amidase family protein	1.82852	0.000298509	491.36	137.461	2900.43
260010_at	At1g68020	ATTPS6_TPS6__UDP-Glycosyltransferase / trehalose-phosphatase family protein	1.82719	0.000504183	207.393	57.7707	542.725
266910_at	At2g45920	U-box domain-containing protein	1.82515	0.0203703	31.5326	10.0714	30.8661
265084_at	At1g03790	SOM__Zinc finger C-x8-C-x5-C-x3-H type family protein	1.82396	0.00113088	608.568	172.343	3743.55
251490_at	At3g59490	unknown protein; FUNCTIONS IN: molecular_function unknown; INVOLVED IN: biological_process unknown; EXPRESSED IN: 22 plant structures; EXPRESSED DURING: 13 growth stages; Has 30201 Blast hits to 17322 proteins in 780 species: Archae - 12; Bacteria - 1396; Metazoa - 17338; Fungi - 3422; Plants - 5037; Viruses - 0; Other Eukaryotes - 2996 (source: NCBI BLink).	1.81915	0.000114443	146.971	41.743	90.4665
255923_at	At1g22180	Sec14p-like phosphatidylinositol transfer family protein	1.81801	9.22363e-05	84.4293	23.7161	143.579
261518_at	At1g71695	Peroxidase superfamily protein	1.81786	0.00379456	351.826	106.572	257.494
247762_at	At5g59170	Proline-rich extensin-like family protein	1.81481	0.00130894	323.238	94.887	2669.73
261482_at	At1g14530	THH1__Protein of unknown function (DUF1084)	1.81387	0.000565789	115.902	32.8302	998.048
250036_at	At5g18340	ARM repeat superfamily protein	1.8106	0.0311735	6.85508	2.32707	10.156
250771_at	At5g05400	LRR and NB-ARC domains-containing disease resistance protein	1.81038	0.0055132	22.4204	6.385	14.1572
250882_at	At5g04000	unknown protein; FUNCTIONS IN: molecular_function unknown; INVOLVED IN: biological_process unknown; LOCATED IN: cellular_component unknown; EXPRESSED IN: inflorescence meristem, hypocotyl.	1.80798	0.000304712	583.21	167.929	2156.77
262128_at	At1g52690	Late embryogenesis abundant protein (LEA) family protein	1.80675	0.000836069	3843.2	1108.15	11660.1
266689_at	At2g19930	RNA-dependent RNA polymerase family protein	1.80315	0.000188726	82.9493	23.5332	658.331
266772_s_at	At2g03020 At4g16540	Heat shock protein HSP20/alpha crystallin family	1.80206	0.000807733	55.1859	15.7581	155.233
256597_at	At3g28500	60S acidic ribosomal protein family	1.79766	0.0113868	59.9847	16.8988	2.98208
257309_at	At3g28150	TBL22__TRICHOME BIREFRINGENCE-LIKE 22	1.7952	0.00121515	55.2872	15.7295	76.4489
262164_at	At1g78070	Transducin/WD40 repeat-like superfamily protein	1.78531	0.00158298	90.2284	25.1414	755.578
255255_at	At4g05070	Wound-responsive family protein	1.78156	7.87793e-05	205.681	59.8074	1756.99
260411_at	At1g69890	Protein of unknown function (DUF569)	1.78031	0.0473328	37.484	11.306	525.935
253522_at	At4g31290	ChaC-like family protein	1.77492	0.000479119	1074.49	316.906	703.133
259705_at	At1g77450	anac032_NAC032__NAC domain containing protein 32	1.77171	0.00093539	155.061	46.7375	2716.87
265817_at	At2g18050	HIS1-3__histone H1-3	1.77123	0.0396639	22.1129	7.27456	718.568
261250_at	At1g05890	ARI5_ATARI5__RING/U-box superfamily protein	1.76786	5.8667e-05	284.226	83.5494	336.745
255418_at	At4g03200	catalytics	1.76149	0.000524523	183.575	53.327	2142.35
266656_at	At2g25900	ATCTH_ATTZF1__Zinc finger C-x8-C-x5-C-x3-H type family protein	1.75935	0.00306482	55.3942	16.5077	449.519
250053_at	At5g17850	Sodium/calcium exchanger family protein	1.75636	0.00044128	76.4607	22.596	1083.12
252542_at	At3g45770	Polyketide synthase, enoylreductase family protein	1.75534	3.85548e-05	306.198	90.8266	309.268
260163_at	At1g79900	ATMBAC2_BAC2__Mitochondrial substrate carrier family protein	1.75485	0.000787444	11.4978	3.44087	33.6047
263412_at	At2g28720	Histone superfamily protein	1.75077	0.000961087	151.68	45.4898	380.208
257589_at	At1g55050	unknown protein; FUNCTIONS IN: molecular_function unknown; INVOLVED IN: biological_process unknown; LOCATED IN: cellular_component unknown; EXPRESSED IN: cultured cell; BEST Arabidopsis thaliana protein match is: unknown protein (TAIR:AT1G09040.1); Has 30201 Blast hits to 17322 proteins in 780 species: Archae - 12; Bacteria - 1396; Metazoa - 17338; Fungi - 3422; Plants - 5037; Viruses - 0; Other …	1.74509	0.00518637	10.9114	3.06932	36.2195
258697_at	At3g09660	MCM8__minichromosome maintenance 8	1.74133	0.0122196	43.2603	13.2121	20.694
246302_at	At3g51860	ATCAX3_ATHCX1_CAX1-LIKE_CAX3__cation exchanger 3	1.7408	0.000556427	213.977	64.3958	1782.28
265908_at	At4g00270	DNA-binding storekeeper protein-related transcriptional regulator	1.74057	0.0014986	56.7206	16.8456	51.405
262049_at	At1g80180	unknown protein; FUNCTIONS IN: molecular_function unknown; INVOLVED IN: biological_process unknown; LOCATED IN: plasma membrane; EXPRESSED IN: 21 plant structures; EXPRESSED DURING: 10 growth stages; BEST Arabidopsis thaliana protein match is: unknown protein (TAIR:AT1G15400.3); Has 30201 Blast hits to 17322 proteins in 780 species: Archae - 12; Bacteria - 1396; Metazoa - 17338; Fungi - 3422; Pla…	1.73856	0.00147062	208.904	64.0133	785.577
249616_s_at	At5g37440 At5g37750	Chaperone DnaJ-domain superfamily protein	1.73803	0.00200711	75.8462	22.2681	106.988
264483_at	At1g77230	Tetratricopeptide repeat (TPR)-like superfamily protein	1.72917	0.00151838	85.4824	25.1589	56.5225
260145_at	At1g52920	GCR2_GPCR__G protein coupled receptor	1.72464	0.00238293	35.3219	10.687	463.958
254797_at	At4g13030	P-loop containing nucleoside triphosphate hydrolases superfamily protein	1.72198	0.00448286	106.554	32.7878	587.538
262495_at	At1g21780	BTB/POZ domain-containing protein	1.71973	0.0013514	79.9874	24.5514	548.054
245436_at	At4g16620	nodulin MtN21 /EamA-like transporter family protein	1.71258	0.0128906	49.2809	14.1918	954.66
258723_at	At3g09600	Homeodomain-like superfamily protein	1.71146	0.00146553	29.7801	8.84332	110.679
251753_at	At3g55760	unknown protein; EXPRESSED IN: 16 plant structures; EXPRESSED DURING: 10 growth stages; BEST Arabidopsis thaliana protein match is: unknown protein (TAIR:AT1G42430.2).	1.70948	0.00234416	43.5223	13.5885	38.5068
259235_at	At3g11600	unknown protein; FUNCTIONS IN: molecular_function unknown; INVOLVED IN: response to karrikin; EXPRESSED IN: 21 plant structures; EXPRESSED DURING: 12 growth stages; BEST Arabidopsis thaliana protein match is: unknown protein (TAIR:AT5G06270.1); Has 171 Blast hits to 171 proteins in 15 species: Archae - 0; Bacteria - 0; Metazoa - 0; Fungi - 0; Plants - 171; Viruses - 0; Other Eukaryotes - 0 (sourc…	1.70931	0.00184397	233.537	71.4879	33.7213
251263_at	At3g62190	Chaperone DnaJ-domain superfamily protein	1.70849	0.00115807	311.202	94.8234	372.15
264633_at	At1g65660	SMP1__Pre-mRNA splicing Prp18-interacting factor	1.7076	3.87028e-05	530.78	162.304	475.783
259586_at	At1g28100	unknown protein; FUNCTIONS IN: molecular_function unknown; INVOLVED IN: biological_process unknown; LOCATED IN: cellular_component unknown; EXPRESSED IN: 22 plant structures; EXPRESSED DURING: 13 growth stages; Has 64 Blast hits to 64 proteins in 27 species: Archae - 0; Bacteria - 14; Metazoa - 0; Fungi - 6; Plants - 42; Viruses - 0; Other Eukaryotes - 2 (source: NCBI BLink).	1.70399	0.00113683	301.632	92.3039	10.3607
247000_at	At5g67380	ATCKA1_CKA1__casein kinase alpha 1	1.70234	5.8667e-05	662.745	203.706	234.143
251070_at	At5g01940	eukaryotic translation initiation factor 2B family protein / eIF-2B family protein	1.6998	0.00510058	65.9336	21.0522	24.8478
265269_at	At2g42950	Magnesium transporter CorA-like family protein	1.69806	0.00376979	76.6899	23.5294	1497.96
258827_at	At3g07150	unknown protein; Has 19 Blast hits to 19 proteins in 8 species: Archae - 0; Bacteria - 0; Metazoa - 0; Fungi - 0; Plants - 19; Viruses - 0; Other Eukaryotes - 0 (source: NCBI BLink).	1.69698	0.00107309	32.3881	10.1245	45.3582
262857_at	At1g14930	Polyketide cyclase/dehydrase and lipid transport superfamily protein	1.69202	0.00165572	636.137	201.761	4803.39
257318_at	At2g07777 AtMg01090	ATP synthase 9 mitochondrial	1.69182	0.0113322	74.1469	22.2578	93.3489
263866_at	At2g36950	Heavy metal transport/detoxification superfamily protein	1.68929	0.00109946	439.269	132.295	1004.04
247866_at	At5g57550	XTH25_XTR3__xyloglucan endotransglucosylase/hydrolase 25	1.68706	0.0145899	52.65	17.9158	11087.5
247831_at	At5g58540	Protein kinase superfamily protein	1.68649	0.0204101	10.9583	3.97065	98.5693
250648_at	At5g06760	LEA4-5__Late Embryogenesis Abundant 4-5	1.68425	0.000696862	5023.04	1590.26	12010.8
262108_at	At1g02740	MRG family protein	1.68417	0.00315094	58.8538	19.0344	47.4772
250468_at	At5g10120	Ethylene insensitive 3 family protein	1.67714	0.00115397	1516.35	486.849	124.733
253349_at	253349_at		1.67624	0.00897807	17.1176	5.57206	52.9496
250074_at	At5g17310	AtUGP2_UGP2__UDP-glucose pyrophosphorylase 2	1.67565	9.38148e-05	309.287	96.8293	694.953
257935_at	At3g25440	RNA-binding CRS1 / YhbY (CRM) domain protein	1.67371	0.00267101	32.9119	10.8157	14.2873
247819_at	At5g58350	WNK4_ZIK2__with no lysine (K) kinase 4	1.67346	0.00478502	76.1923	23.7902	203.063
253864_at	At4g27460	Cystathionine beta-synthase (CBS) family protein	1.67103	0.00384152	33.08	10.8267	478.845
260568_at	At2g43570	CHI__chitinase, putative	1.66879	0.00159205	57.865	18.2482	36.0494
251039_at	At5g02020	Encodes a protein involved in salt tolerance, names SIS (Salt Induced Serine rich).	1.66091	0.00134759	168.576	54.8105	2132
246311_at	At3g51880	HMGB1_NFD1__high mobility group B1	1.65857	0.000391065	581.547	182.566	2963.92
247714_at	At5g59340	WOX2__WUSCHEL related homeobox 2	1.65702	0.0358019	40.319	13.7205	263.718
252095_at	At3g51000	alpha/beta-Hydrolases superfamily protein	1.65577	0.000119649	103.204	32.7003	114.805
248821_at	At5g47070	Protein kinase superfamily protein	1.65566	0.000330223	63.5283	20.3204	203.703
248434_at	At5g51440	HSP20-like chaperones superfamily protein	1.65267	0.00220207	247.399	78.0846	138.801
256529_at	At1g33260	Protein kinase superfamily protein	1.64885	0.00623763	25.8584	8.55141	23.0069
264797_at	At1g08710	F-box family protein	1.64353	0.00148218	55.547	17.6291	64.0247
261936_at	At1g22600	Late embryogenesis abundant protein (LEA) family protein	1.64158	0.00093539	170.478	54.9544	778.842
248834_at	At5g47090	unknown protein; CONTAINS InterPro DOMAIN/s: Protein of unknown function DUF2052, coiled-coil (InterPro:IPR018613); Has 30201 Blast hits to 17322 proteins in 780 species: Archae - 12; Bacteria - 1396; Metazoa - 17338; Fungi - 3422; Plants - 5037; Viruses - 0; Other Eukaryotes - 2996 (source: NCBI BLink).	1.63807	0.00079372	173.943	55.7726	729.431
250944_at	At5g03380	Heavy metal transport/detoxification superfamily protein	1.63322	0.000325757	89.7957	29.1317	296.86
248228_at	At5g53800	unknown protein; Has 30201 Blast hits to 17322 proteins in 780 species: Archae - 12; Bacteria - 1396; Metazoa - 17338; Fungi - 3422; Plants - 5037; Viruses - 0; Other Eukaryotes - 2996 (source: NCBI BLink).	1.63061	0.000486171	335.346	108.865	176.404
245482_at	At4g16180	unknown protein; FUNCTIONS IN: molecular_function unknown; INVOLVED IN: biological_process unknown; LOCATED IN: plasma membrane; BEST Arabidopsis thaliana protein match is: unknown protein (TAIR:AT3G28720.1); Has 5 Blast hits to 5 proteins in 3 species: Archae - 0; Bacteria - 0; Metazoa - 0; Fungi - 0; Plants - 4; Viruses - 0; Other Eukaryotes - 1 (source: NCBI BLink).	1.63014	0.000877864	403.998	129.986	87.0366
258374_at	At3g14360	alpha/beta-Hydrolases superfamily protein	1.61947	0.000527764	340.645	110.066	622.154
260079_s_at	At1g35460 At5g33210	basic helix-loop-helix (bHLH) DNA-binding superfamily protein	1.61609	0.000180644	283.158	92.84	499.43
263491_at	At2g42600	ATPPC2_PPC2__phosphoenolpyruvate carboxylase 2	1.61476	0.000527764	309.839	101.701	130.586
256225_at	At1g56220	Dormancy/auxin associated family protein	1.61353	0.000770042	674.508	224.78	796.516
247992_at	At5g56520	unknown protein; BEST Arabidopsis thaliana protein match is: unknown protein (TAIR:AT1G55365.1); Has 30201 Blast hits to 17322 proteins in 780 species: Archae - 12; Bacteria - 1396; Metazoa - 17338; Fungi - 3422; Plants - 5037; Viruses - 0; Other Eukaryotes - 2996 (source: NCBI BLink).	1.6132	0.00100183	37.0681	12.3733	57.5032
265086_at	At1g03770	ATRING1B_RING1B__RING 1B	1.61242	0.00144737	80.0162	25.8263	337.72
263534_at	At2g24940 At2g24945	AtMAPR2_MAPR2__membrane-associated progesterone binding protein 2	1.60959	0.000503881	1567.81	515.057	2393
267405_at	At2g33740	CUTA__Nitrogen regulatory PII-like, alpha/beta	1.6089	0.000512403	655.175	213.596	926.304
253992_at	At4g26060	Ribosomal protein L18ae family	1.60522	0.00131362	89.7134	29.5031	254.494
248869_at	At5g46840	RNA-binding (RRM/RBD/RNP motifs) family protein	1.6046	0.000195107	830.301	274.493	389.081
245807_at	At1g46768	RAP2.1__related to AP2 1	1.60436	0.00768885	52.6449	18.5137	1761.46
261564_at	At1g01720	ANAC002_ATAF1__NAC (No Apical Meristem) domain transcriptional regulator superfamily protein	1.60273	0.00113673	467.583	149.913	6211.09
253177_s_at	At4g35150 At4g35160	O-methyltransferase family protein	1.60193	0.00151838	89.688	29.3367	697.3
261110_at	At1g75440	UBC16__ubiquitin-conjugating enzyme 16	1.59982	5.8667e-05	42.5472	14.0415	123.131
248354_at	At5g52330	TRAF-like superfamily protein	1.59883	0.0120082	53.0545	17.1264	45.3598
254579_at	At4g19400	Profilin family protein	1.59783	0.000152927	707.704	232.812	595.096
262656_at	At1g14200	RING/U-box superfamily protein	1.59748	0.00355334	71.4601	23.7156	1211.79
257004_s_at	At3g14130 At3g14150	Aldolase-type TIM barrel family protein	1.59469	0.00554048	125.582	38.9411	605.704
247668_at	At5g60100	APRR3_PRR3__pseudo-response regulator 3	1.59361	0.000434321	165.725	54.7908	299.157
253375_at	At4g33280	AP2/B3-like transcriptional factor family protein	1.59037	0.00146553	55.9914	18.8941	68.3541
251844_at	At3g54630	CONTAINS InterPro DOMAIN/s: Kinetochore protein Ndc80 (InterPro:IPR005550); Has 24780 Blast hits to 15608 proteins in 1321 species: Archae - 545; Bacteria - 2969; Metazoa - 12597; Fungi - 2181; Plants - 1581; Viruses - 39; Other Eukaryotes - 4868 (source: NCBI BLink).	1.58908	0.0226716	14.0391	4.75701	11.9199
261032_at	At1g17430	alpha/beta-Hydrolases superfamily protein	1.58831	0.000760692	39.1129	12.8096	358.605
254760_at	At4g13200	unknown protein; FUNCTIONS IN: molecular_function unknown; INVOLVED IN: biological_process unknown; LOCATED IN: thylakoid, chloroplast thylakoid membrane, chloroplast, plastoglobule; EXPRESSED IN: 22 plant structures; EXPRESSED DURING: 13 growth stages; Has 97 Blast hits to 97 proteins in 46 species: Archae - 0; Bacteria - 65; Metazoa - 2; Fungi - 0; Plants - 28; Viruses - 0; Other Eukaryotes - 2…	1.58469	0.000251141	542.73	179.882	791.564
259122_at	At3g02210	COBL1__COBRA-like protein 1 precursor	1.58164	0.0187314	92.7429	31.1942	5.9158
263811_at	At2g04350	LACS8__AMP-dependent synthetase and ligase family protein	1.5802	0.00146107	203.358	68.0042	749.807
267337_at	At2g39980	HXXXD-type acyl-transferase family protein	1.57981	0.000734524	983.439	334.994	280.821
256226_at	At1g56280	ATDI19_DI19__drought-induced 19	1.57958	0.00238393	2156.9	703.992	2926.66
250245_at	At5g13690	CYL1_NAGLU__alpha-N-acetylglucosaminidase family / NAGLU family	1.57947	0.00396171	209.217	71.0391	32.9122
260459_at	At1g68240	basic helix-loop-helix (bHLH) DNA-binding superfamily protein	1.57728	0.00581738	236.614	77.2276	205.786
249606_at	At5g37260	CIR1_RVE2__Homeodomain-like superfamily protein	1.57649	0.000511932	108.158	36.2551	336.655
249838_at	At5g23460	unknown protein; Has 30201 Blast hits to 17322 proteins in 780 species: Archae - 12; Bacteria - 1396; Metazoa - 17338; Fungi - 3422; Plants - 5037; Viruses - 0; Other Eukaryotes - 2996 (source: NCBI BLink).	1.56793	0.00183301	270.336	91.5086	289.804
264959_at	At1g77090	Mog1/PsbP/DUF1795-like photosystem II reaction center PsbP family protein	1.56128	0.000418558	119.041	40.3599	386.093
253900_at	At4g27130	Translation initiation factor SUI1 family protein	1.5606	0.000434321	1941.99	658.065	2322.06
257737_at	At3g27440	UKL5__uridine kinase-like 5	1.55828	0.00790659	23.1135	8.37454	111.121
255021_at	At4g10330	glycine-rich protein	1.55688	0.000971234	284.898	95.437	504.151
254626_at	At4g18400	unknown protein; FUNCTIONS IN: molecular_function unknown; INVOLVED IN: biological_process unknown; LOCATED IN: chloroplast; EXPRESSED IN: 22 plant structures; EXPRESSED DURING: 13 growth stages; Has 30201 Blast hits to 17322 proteins in 780 species: Archae - 12; Bacteria - 1396; Metazoa - 17338; Fungi - 3422; Plants - 5037; Viruses - 0; Other Eukaryotes - 2996 (source: NCBI BLink).	1.55567	0.00418579	230.503	76.8133	28.5846
267559_at	At2g45570	CYP76C2__cytochrome P450, family 76, subfamily C, polypeptide 2	1.5551	0.0128032	3.09373	1.00203	282.402
258323_at	At3g22750	Protein kinase superfamily protein	1.55325	0.00214043	31.3486	10.8221	82.2864
261149_s_at	At1g19550 At1g19570	Glutathione S-transferase family protein	1.55323	0.000142148	747.31	255.345	1419.35
248494_at	At5g50770	AtHSD6_HSD6__hydroxysteroid dehydrogenase 6	1.55117	0.00042503	57.881	19.5592	140.48
260086_at	At1g63240	unknown protein; Has 460 Blast hits to 413 proteins in 106 species: Archae - 5; Bacteria - 12; Metazoa - 152; Fungi - 46; Plants - 43; Viruses - 2; Other Eukaryotes - 200 (source: NCBI BLink).	1.55075	0.000325757	127.082	43.3176	290.438
265227_s_at	At2g07695 AtMg01280	Cytochrome C oxidase subunit II-like, transmembrane domain	1.55004	0.00184397	19.1548	6.57812	85.989
265902_at	At2g25590	Plant Tudor-like protein	1.5498	0.000760692	41.4362	14.1304	34.8385
253048_at	At4g37560	Acetamidase/Formamidase family protein	1.54719	0.000804327	47.6604	16.0594	160.807
246384_at	At1g77370	Glutaredoxin family protein	1.54659	0.00123956	476.981	162.845	1554.39
250896_at	At5g03560	Tetratricopeptide repeat (TPR)-like superfamily protein	1.54394	0.000344967	211.691	72.6879	295.019
259149_at	At3g10340	PAL4__phenylalanine ammonia-lyase 4	1.5436	0.00974657	38.0028	12.5728	676.194
261309_at	At1g48598 At1g48600	CPuORF31__conserved peptide upstream open reading frame 31	1.5423	0.0011595	211.504	72.2672	8.79034
250259_at	At5g13800	CRN1_PPH__pheophytinase	1.54039	0.00142679	166.419	56.5914	2909.46
248128_at	At5g54770	THI1_THI4_TZ__thiazole biosynthetic enzyme, chloroplast (ARA6) (THI1) (THI4)	1.5391	0.000119026	1964.31	675.961	4650.34
248505_at	At5g50360	unknown protein; BEST Arabidopsis thaliana protein match is: unknown protein (TAIR:AT3G48510.1); Has 1807 Blast hits to 1807 proteins in 277 species: Archae - 0; Bacteria - 0; Metazoa - 736; Fungi - 347; Plants - 385; Viruses - 0; Other Eukaryotes - 339 (source: NCBI BLink).	1.53571	0.00541611	162.021	55.7843	1075.37
245602_at	At4g14270	Protein containing PAM2 motif which mediates interaction with the PABC domain of polyadenyl binding proteins.	1.53556	0.00028111	1217.42	421.446	799.996
264175_at	At1g02050	LAP6__Chalcone and stilbene synthase family protein	1.53479	0.00538046	64.5492	22.3207	49.2318
266540_at	At2g35310	Transcriptional factor B3 family protein	1.53398	0.000831495	95.3065	33.0142	35.3374
247054_at	At5g66730	C2H2-like zinc finger protein	1.53259	0.000604928	140.266	48.2943	1195.46
246090_at	At5g20520	WAV2__alpha/beta-Hydrolases superfamily protein	1.52924	0.000252746	568.356	197.18	168.013
265096_at	At1g04030	unknown protein; BEST Arabidopsis thaliana protein match is: unknown protein (TAIR:AT5G44040.1); Has 1835 Blast hits to 1511 proteins in 238 species: Archae - 7; Bacteria - 164; Metazoa - 377; Fungi - 135; Plants - 187; Viruses - 22; Other Eukaryotes - 943 (source: NCBI BLink).	1.5277	0.00100271	32.9705	11.5191	36.5796
259008_at	At3g09390	ATMT-1_ATMT-K_MT2A__metallothionein 2A	1.52585	0.000465785	2373.82	832.727	8585.05
245903_at	At5g11100	ATSYTD_NTMC2T2.2_NTMC2TYPE2.2_SYT4_SYTD__Calcium-dependent lipid-binding (CaLB domain) family protein	1.51704	0.00104715	177.93	62.2261	164.384
245481_at	At4g16170		1.51616	0.000479875	337.863	118.171	182.604
260897_at	At1g29330	AERD2_ATERD2_ERD2__ER lumen protein retaining receptor family protein	1.51407	0.000762399	164.154	57.8475	423.62
259051_at	At3g03330	NAD(P)-binding Rossmann-fold superfamily protein	1.51289	0.000241018	454.777	159.615	324.325
247280_at	At5g64260	EXL2__EXORDIUM like 2	1.51232	0.000801742	888.657	315.741	3086.36
266012_s_at	At2g07699 At2g07741 AtMg00410 AtMg01170		1.51199	0.000811462	75.7893	26.4274	226.825
247305_at	At5g63905	unknown protein; FUNCTIONS IN: molecular_function unknown; INVOLVED IN: N-terminal protein myristoylation; LOCATED IN: cellular_component unknown; EXPRESSED IN: 20 plant structures; EXPRESSED DURING: 12 growth stages; Has 30201 Blast hits to 17322 proteins in 780 species: Archae - 12; Bacteria - 1396; Metazoa - 17338; Fungi - 3422; Plants - 5037; Viruses - 0; Other Eukaryotes - 2996 (source: NCBI…	1.51194	0.00874737	24.114	9.00292	57.988
266893_at	At2g26070	RTE1__Protein of unknown function (DUF778)	1.51036	8.09007e-05	99.4292	34.8671	87.1458
258228_at	At3g27610	Nucleotidylyl transferase superfamily protein	1.50901	0.00137287	62.6126	21.753	91.6918
257333_at	AtMg01360	COX1__cytochrome oxidase	1.50539	0.00149388	60.9537	21.3362	490.411
261708_at	At1g32740	SBP (S-ribonuclease binding protein) family protein	1.50534	0.00121515	47.9487	17.0517	17.5503
266155_at	266155_at		1.50373	0.00661206	85.7887	31.8963	184.677
251658_at	At3g57020	Calcium-dependent phosphotriesterase superfamily protein	1.50318	0.000797781	620.307	220.071	5541.78
246386_at	At1g77410	BGAL16__beta-galactosidase 16	1.50234	0.0244432	66.9862	23.7277	14.5382
249944_at	At5g22290	anac089_NAC089__NAC domain containing protein 89	1.50232	0.000227066	544.966	192.129	2696
256298_at	256298_at		1.50213	0.00258833	14.6163	5.16361	69.6022
262220_at	At1g74740	ATCPK30_CDPK1A_CPK30__calcium-dependent protein kinase 30	1.50024	0.0023863	19.5879	7.17882	128.073
253640_at	At4g30630	unknown protein; BEST Arabidopsis thaliana protein match is: unknown protein (TAIR:AT5G57910.1); Has 33 Blast hits to 33 proteins in 10 species: Archae - 0; Bacteria - 0; Metazoa - 0; Fungi - 0; Plants - 33; Viruses - 0; Other Eukaryotes - 0 (source: NCBI BLink).	1.49804	0.00365708	38.6391	14.3038	81.9383
253168_at	At4g35070	SBP (S-ribonuclease binding protein) family protein	1.49784	0.00155589	89.5389	31.374	102.816
249759_at	At5g24380	ATYSL2_YSL2__YELLOW STRIPE like 2	1.49568	0.000278697	85.0928	30.241	73.4394
258336_at	At3g16050	A37_ATPDX1.2_PDX1.2__pyridoxine biosynthesis 1.2	1.49515	0.000433017	381.892	135.428	207.981
247287_at	At5g64230	unknown protein; FUNCTIONS IN: molecular_function unknown; INVOLVED IN: biological_process unknown; LOCATED IN: endomembrane system; EXPRESSED IN: 9 plant structures; EXPRESSED DURING: 4 anthesis, petal differentiation and expansion stage; BEST Arabidopsis thaliana protein match is: unknown protein (TAIR:AT3G19920.1); Has 35333 Blast hits to 34131 proteins in 2444 species: Archae - 798; Bacteria …	1.49351	0.00414847	32.0808	11.5093	165.709
258109_at	At3g23640	HGL1__heteroglycan glucosidase 1	1.49286	0.0012106	176.759	62.8754	64.3435
261626_at	At1g01990	unknown protein; Has 32 Blast hits to 32 proteins in 6 species: Archae - 0; Bacteria - 0; Metazoa - 0; Fungi - 0; Plants - 32; Viruses - 0; Other Eukaryotes - 0 (source: NCBI BLink).	1.49062	0.00346398	138.93	49.8238	170.929
252475_s_at	At3g46640 At5g59570	LUX_PCL1__Homeodomain-like superfamily protein	1.48406	0.000932702	355.814	127.657	794.594
266188_at	At2g39000	Acyl-CoA N-acyltransferases (NAT) superfamily protein	1.48363	0.00151164	172.733	62.254	248.448
247705_at	At5g59460	scarecrow-like transcription factor 11 (SCL11)	1.48094	0.000527764	383.382	137.51	175.778
257122_at	At3g20250	APUM5_PUM5__pumilio 5	1.47978	0.00461649	112.149	40.7822	1801.68
252117_at	At3g51430	SSL5_YLS2__Calcium-dependent phosphotriesterase superfamily protein	1.47815	0.00183301	108.609	38.5831	102.138
265229_s_at	At2g07666 At2g07701 AtMg00430 AtMg01150		1.4777	0.0326337	12.1398	4.65706	19.3781
251563_at	At3g57880	Calcium-dependent lipid-binding (CaLB domain) plant phosphoribosyltransferase family protein	1.47342	0.000549167	203.282	73.2195	720.918
258300_at	At3g23340	ckl10__casein kinase I-like 10	1.47097	0.000522408	98.3014	35.2839	591.633
248084_at	At5g55470	ATNHX3_NHX3__Na+/H+ (sodium hydrogen) exchanger 3	1.4676	0.00538055	94.8487	35.6603	310.59
247861_at	At5g58160	actin binding	1.46668	0.00121238	56.0942	20.1612	639.175
264708_at	At1g09740	Adenine nucleotide alpha hydrolases-like superfamily protein	1.46656	0.020736	24.8875	8.61998	56.7085
264522_at	At1g10050	glycosyl hydrolase family 10 protein / carbohydrate-binding domain-containing protein	1.46567	0.000424232	26.33	9.52715	14.3069
255502_at	At4g02410	Concanavalin A-like lectin protein kinase family protein	1.46549	0.00269908	12.9388	4.69484	390.462
258707_at	At3g09480	Histone superfamily protein	1.46052	0.00202678	225.729	81.9636	601.573
249924_at	At5g19280	KAPP_RAG1__kinase associated protein phosphatase	1.45821	0.00150626	182.436	66.0059	80.4187
255550_at	At4g01970	AtSTS_STS__stachyose synthase	1.45729	0.00287594	22.5983	8.35418	95.4336
250680_at	At5g06570	alpha/beta-Hydrolases superfamily protein	1.45346	0.000527764	31.5712	11.4474	62.6682
253894_at	At4g27150	AT2S2_SESA2__seed storage albumin 2	1.44941	0.022031	62.4247	22.6453	790.221
266555_at	At2g46270	GBF3__G-box binding factor 3	1.44808	0.00086071	104.543	38.5023	343.619
260401_at	At1g69840	SPFH/Band 7/PHB domain-containing membrane-associated protein family	1.44547	0.00106105	397.719	147.337	1535.03
247295_at	At5g64180	unknown protein; Has 1807 Blast hits to 1807 proteins in 277 species: Archae - 0; Bacteria - 0; Metazoa - 736; Fungi - 347; Plants - 385; Viruses - 0; Other Eukaryotes - 339 (source: NCBI BLink).	1.44462	0.000656418	104.756	38.7505	41.9677
251525_at	At3g59000	F-box/RNI-like superfamily protein	1.44414	0.000979604	90.1344	33.4055	45.5533
252424_at	At3g47610	transcription regulators;zinc ion binding	1.44372	8.81879e-05	295.307	108.445	116.815
247286_at	At5g64280	DiT2.2__dicarboxylate transporter 2.2	1.44337	0.000311868	118.659	43.5988	169.091
257291_at	At3g15590	Tetratricopeptide repeat (TPR)-like superfamily protein	1.44272	0.00230387	914.316	326.877	724.409
248759_at	At5g47610	RING/U-box superfamily protein	1.44074	0.0441767	19.2771	7.16011	17.8363
257027_at	257027_at		1.43908	0.0459539	22.5366	9.22755	32.2907
245543_at	At4g15260	UDP-Glycosyltransferase superfamily protein	1.43861	0.0204664	59.48	20.4991	86.8202
265266_at	At2g42890	AML2_ML2__MEI2-like 2	1.43787	0.00275832	82.5969	31.5512	276.842
265330_at	At2g18440		1.43642	0.000720132	381.154	141.323	832.625
249652_at	At5g37070	Protein of unknown function, DUF538	1.43431	0.00065087	209.735	78.2542	851.691
262574_at	At1g15230	unknown protein; FUNCTIONS IN: molecular_function unknown; INVOLVED IN: biological_process unknown; LOCATED IN: cellular_component unknown; EXPRESSED IN: 24 plant structures; EXPRESSED DURING: 15 growth stages; Has 26 Blast hits to 26 proteins in 12 species: Archae - 0; Bacteria - 0; Metazoa - 0; Fungi - 0; Plants - 26; Viruses - 0; Other Eukaryotes - 0 (source: NCBI BLink).	1.4342	0.000761933	370.357	139.047	1014.98
254057_at	At4g25170	Uncharacterised conserved protein (UCP012943)	1.43156	0.000754977	842.535	314.646	4056.12
248774_at	At5g47830	unknown protein; Has 35333 Blast hits to 34131 proteins in 2444 species: Archae - 798; Bacteria - 22429; Metazoa - 974; Fungi - 991; Plants - 531; Viruses - 0; Other Eukaryotes - 9610 (source: NCBI BLink).	1.43127	0.00234562	152.548	56.3845	600.005
267278_at	At2g19350	Eukaryotic protein of unknown function (DUF872)	1.4309	0.00132576	171.363	64.241	791.578
254437_s_at	At3g06433		1.42979	0.0163391	150.863	56.3383	0.936232
262307_at	At1g71000	Chaperone DnaJ-domain superfamily protein	1.42884	0.0202638	6.12335	2.16548	128.889
250826_at	At5g05220	unknown protein; Has 30201 Blast hits to 17322 proteins in 780 species: Archae - 12; Bacteria - 1396; Metazoa - 17338; Fungi - 3422; Plants - 5037; Viruses - 0; Other Eukaryotes - 2996 (source: NCBI BLink).	1.42764	0.0101299	18.5094	7.07067	2250.3
254256_at	At4g23180	CRK10_RLK4__cysteine-rich RLK (RECEPTOR-like protein kinase) 10	1.42678	0.00331078	19.0538	7.23918	65.3065
246506_at	At5g16110	unknown protein; FUNCTIONS IN: molecular_function unknown; INVOLVED IN: biological_process unknown; LOCATED IN: chloroplast; EXPRESSED IN: 24 plant structures; EXPRESSED DURING: 15 growth stages; BEST Arabidopsis thaliana protein match is: unknown protein (TAIR:AT3G02555.1); Has 133 Blast hits to 133 proteins in 18 species: Archae - 0; Bacteria - 0; Metazoa - 0; Fungi - 0; Plants - 133; Viruses -…	1.42576	0.000432869	295.165	109.782	190.433
257519_at	At3g01210	RNA-binding (RRM/RBD/RNP motifs) family protein	1.42541	0.000766741	64.5389	23.9516	306.659
255283_at	At4g04620	ATG8B__Ubiquitin-like superfamily protein	1.42487	0.000833868	169.121	63.4093	124.989
259061_at	At3g07410	AtRABA5b_RABA5b__RAB GTPase homolog A5B	1.42361	0.0390455	214.204	79.6895	19.1644
248901_at	At5g46410	SSP4__SCP1-like small phosphatase 4	1.42048	0.000229825	119.971	44.7968	170.479
249990_at	At5g18540	unknown protein; Has 1784 Blast hits to 634 proteins in 116 species: Archae - 0; Bacteria - 0; Metazoa - 1013; Fungi - 200; Plants - 288; Viruses - 0; Other Eukaryotes - 283 (source: NCBI BLink).	1.42002	0.00221195	100.818	37.7498	97.2975
260616_at	At1g53280	Class I glutamine amidotransferase-like superfamily protein	1.4198	0.000206524	455.585	170.112	216.949
262295_at	At1g27650	ATU2AF35A__U2 snRNP auxiliary factor small subunit, putative	1.4191	0.000319531	697.464	259.423	630.245
247735_at	At5g59440	ATTMPK.1_ATTMPK.2_ZEU1__P-loop containing nucleoside triphosphate hydrolases superfamily protein	1.41877	0.000452159	625.908	236.881	141.465
249983_at	At5g18470	Curculin-like (mannose-binding) lectin family protein	1.41794	0.00372271	29.902	11.1777	97.7772
260014_at	At1g68010	ATHPR1_HPR__hydroxypyruvate reductase	1.41745	0.000925016	235.768	88.479	238.421
246724_at	At5g29000	Homeodomain-like superfamily protein	1.41573	0.00173545	54.4497	19.8866	65.25
248296_at	At5g53090	NAD(P)-binding Rossmann-fold superfamily protein	1.41491	0.000693642	37.2382	13.9698	25.3911
249164_at	At5g42820	ATU2AF35B_U2AF35B__Zinc finger C-x8-C-x5-C-x3-H type family protein	1.41256	0.000979604	459.502	172.648	275.403
264402_at	At2g25140	CLPB-M_CLPB4_HSP98.7__casein lytic proteinase B4	1.41185	0.000988747	89.3215	33.5505	302.801
264814_at	At2g17900	SDG37__SET domain group 37	1.41104	0.0030756	50.6602	19.0635	47.8425
248029_at	At5g55700	BAM4_BMY6__beta-amylase 4	1.41086	0.000710707	101.77	38.6906	153.051
257026_at	At3g19200	unknown protein; BEST Arabidopsis thaliana protein match is: unknown protein (TAIR:AT4G34419.1); Has 51 Blast hits to 51 proteins in 10 species: Archae - 0; Bacteria - 0; Metazoa - 0; Fungi - 0; Plants - 51; Viruses - 0; Other Eukaryotes - 0 (source: NCBI BLink).	1.41013	0.0020012	33.1274	12.3821	20.925
254806_at	At4g12430 At4g12432	Haloacid dehalogenase-like hydrolase (HAD) superfamily protein	1.40948	0.0158765	25.2095	9.25083	43.0909
260687_at	At1g17530	ATTIM23-1_TIM23-1__translocase of inner mitochondrial membrane 23	1.40765	0.000453781	366.866	138.716	548.045
254211_at	At4g23570	SGT1A__phosphatase-related	1.40747	0.000529701	211.12	80.6188	86.8261
247199_at	At5g65210	TGA1__bZIP transcription factor family protein	1.40723	0.00785661	275.87	105.541	749.006
249754_at	At5g24530	DMR6__2-oxoglutarate (2OG) and Fe(II)-dependent oxygenase superfamily protein	1.40634	0.00600525	28.3918	11.2888	124.375
250005_at	At5g18760	RING/U-box superfamily protein	1.40593	0.00093539	61.0496	23.264	97.1384
257323_at	AtMg01200	ORF294__hypothetical protein	1.40438	0.0261749	10.1824	3.79037	148.1
251291_at	At3g61900	SAUR-like auxin-responsive protein family	1.40198	0.00603059	72.9731	28.8205	100.089
248040_at	At5g55970	RING/U-box superfamily protein	1.40031	0.00131362	72.3515	26.9375	395.675
260915_at	At1g02660	alpha/beta-Hydrolases superfamily protein	1.40005	0.0116001	31.4351	12.0345	183.85
261136_at	At1g19600	pfkB-like carbohydrate kinase family protein	1.39737	0.000681681	1020.92	385.819	334.433
265301_s_at	At2g13960 At5g02320	Homeodomain-like superfamily protein	1.39661	0.0144429	31.8932	12.0256	74.095
260875_at	At1g21410	SKP2A__F-box/RNI-like superfamily protein	1.39646	0.000670694	125.977	47.679	941.728
247863_at	At5g57900	SKIP1__SKP1 interacting partner 1	1.3952	0.000932702	390.032	148.211	2916.91
264124_at	At1g79360	2-Oct_ATOCT2_OCT2__organic cation/carnitine transporter 2	1.39451	0.00360353	18.4052	6.88982	101.835
266836_at	At2g26000	BRIZ2__zinc finger (C3HC4-type RING finger) family protein	1.39391	0.00263472	29.2906	11.4056	71.204
262854_at	At1g20870	HSP20-like chaperones superfamily protein	1.39211	0.0227919	29.5136	11.2737	243.808
260946_at	At1g06010	unknown protein; Has 25 Blast hits to 25 proteins in 9 species: Archae - 0; Bacteria - 0; Metazoa - 0; Fungi - 0; Plants - 25; Viruses - 0; Other Eukaryotes - 0 (source: NCBI BLink).	1.39201	0.00248464	374.987	143.051	258.643
248911_at	At5g45830	ATDOG1_DOG1_GSQ5__delay of germination 1	1.39098	0.0402885	2.69966	1.08575	436.337
246055_at	At5g08380	AGAL1_AtAGAL1__alpha-galactosidase 1	1.39063	0.00213563	354.01	135.284	44.9648
250781_at	At5g05410	DREB2_DREB2A__DRE-binding protein 2A	1.39044	0.000990487	514.918	198.408	4060.33
260498_at	At2g41710	Integrase-type DNA-binding superfamily protein	1.38736	0.00170225	107.76	40.8935	639.672
262838_at	At1g14960	Polyketide cyclase/dehydrase and lipid transport superfamily protein	1.38599	0.00146553	29.9945	11.2098	515.097
264167_at	At1g02060	Tetratricopeptide repeat (TPR)-like superfamily protein	1.38362	0.00440112	61.9205	23.2948	26.7174
263237_at	At1g10610	basic helix-loop-helix (bHLH) DNA-binding superfamily protein	1.38358	0.00460923	71.9022	27.6648	68.1426
245335_at	At4g16160	ATOEP16-2_ATOEP16-S__Mitochondrial import inner membrane translocase subunit Tim17/Tim22/Tim23 family protein	1.38305	0.000785061	2018.52	778.054	8239.52
252068_at	At3g51440	Calcium-dependent phosphotriesterase superfamily protein	1.38033	0.00397381	31.0451	11.7219	68.3664
256537_at	At1g33340	ENTH/ANTH/VHS superfamily protein	1.37957	0.00509596	29.3973	11.4921	38.8543
248256_at	At5g53360	TRAF-like superfamily protein	1.37902	0.00572464	85.3733	32.4062	99.9984
249708_at	At5g35660	Glycine-rich protein family	1.37746	0.00515776	47.9039	18.6018	1118.42
262014_at	At1g35660	unknown protein; FUNCTIONS IN: molecular_function unknown; INVOLVED IN: biological_process unknown; LOCATED IN: plasma membrane; EXPRESSED IN: 19 plant structures; EXPRESSED DURING: 11 growth stages; Has 309 Blast hits to 256 proteins in 99 species: Archae - 0; Bacteria - 11; Metazoa - 192; Fungi - 12; Plants - 36; Viruses - 0; Other Eukaryotes - 58 (source: NCBI BLink).	1.37634	0.000511932	68.7476	26.3888	82.7662
246133_at	At5g20960	AAO1_AO1_AOalpha_AT-AO1_ATAO_AtAO1__aldehyde oxidase 1	1.37606	0.0127561	480.144	178.397	3685.24
264352_at	At1g03270	CBS domain-containing protein with a domain of unknown function (DUF21)	1.37504	0.00235896	55.7257	21.9197	295.001
248336_at	At5g52420	unknown protein; FUNCTIONS IN: molecular_function unknown; INVOLVED IN: biological_process unknown; LOCATED IN: endoplasmic reticulum; EXPRESSED IN: 24 plant structures; EXPRESSED DURING: 13 growth stages; BEST Arabidopsis thaliana protein match is: unknown protein (TAIR:AT5G23920.1); Has 30201 Blast hits to 17322 proteins in 780 species: Archae - 12; Bacteria - 1396; Metazoa - 17338; Fungi - 342…	1.37462	0.0017418	499.793	193.132	2730.74
266982_at	At2g39500	unknown protein; FUNCTIONS IN: molecular_function unknown; INVOLVED IN: biological_process unknown; LOCATED IN: endomembrane system; EXPRESSED IN: 21 plant structures; EXPRESSED DURING: 12 growth stages; Has 16 Blast hits to 16 proteins in 8 species: Archae - 0; Bacteria - 0; Metazoa - 0; Fungi - 0; Plants - 16; Viruses - 0; Other Eukaryotes - 0 (source: NCBI BLink).	1.37246	0.0213372	198.366	75.6385	88.0337
249532_at	At5g38780	S-adenosyl-L-methionine-dependent methyltransferases superfamily protein	1.37242	0.0362467	11.3323	4.37865	188.666
264217_at	At1g60190	ARM repeat superfamily protein	1.37071	0.0336762	141.194	54.8203	32.3115
250175_at	At5g14390	alpha/beta-Hydrolases superfamily protein	1.37057	0.000123318	80.7777	31.2029	38.3434
249372_at	At5g40760	G6PD6__glucose-6-phosphate dehydrogenase 6	1.37021	0.00238393	115.82	43.6845	482.778
249676_at	At5g35960	Protein kinase family protein	1.37008	0.0192057	16.0058	6.53938	88.9218
254752_at	At4g13160	Protein of unknown function, DUF593	1.36962	0.00906909	20.2845	7.74104	295.485
261901_at	At1g80920	J8__Chaperone DnaJ-domain superfamily protein	1.36845	0.000647856	361.917	140.139	3271.11
258873_at	At3g03240	alpha/beta-Hydrolases superfamily protein	1.36732	0.00409864	15.8741	6.19086	335.052
260405_at	At1g69930	ATGSTU11_GSTU11__glutathione S-transferase TAU 11	1.36598	0.0309775	26.4943	9.51477	14.6438
245420_at	At4g17410	DWNN domain, a CCHC-type zinc finger	1.36515	0.0231061	59.0133	23.0065	160.134
267084_at	At2g41180	VQ motif-containing protein	1.36342	0.0041394	29.2456	11.0933	69.7293
257337_at	AtMg00060	NAD5_NAD5.3_NAD5C__NADH dehydrogenase subunit 5C	1.36182	0.0301234	17.701	6.73194	95.0224
261803_at	At1g30500	NF-YA7__nuclear factor Y, subunit A7	1.3616	0.00338263	80.2519	31.9683	780.526
265063_at	At1g61500	S-locus lectin protein kinase family protein	1.36057	0.047752	39.2634	15.928	4.44292
257611_at	At3g26580	Tetratricopeptide repeat (TPR)-like superfamily protein	1.35784	0.000613415	185.68	71.649	2198.74
256193_at	At1g30200	F-box family protein	1.35715	0.0020744	135.871	53.4756	542.732
249326_at	At5g40840	AtRAD21.1_SYN2__Rad21/Rec8-like family protein	1.35704	0.00479193	64.3769	24.4277	466.302
247418_at	At5g63030	Thioredoxin superfamily protein	1.35553	0.0003783	751.802	293.222	3975.61
266778_at	At2g29090	CYP707A2__cytochrome P450, family 707, subfamily A, polypeptide 2	1.35414	0.00117765	70.4371	27.1031	118.46
246595_at	At5g14780	FDH__formate dehydrogenase	1.35413	0.011415	255.509	95.4146	2915.03
266034_at	At2g06005	FIP1__FRIGIDA interacting protein 1	1.35285	0.00105213	77.023	30.1331	439.735
253238_at	At4g34480	O-Glycosyl hydrolases family 17 protein	1.3527	0.0471474	25.1677	9.95774	174.709
254624_at	At4g18580	unknown protein; Has 35333 Blast hits to 34131 proteins in 2444 species: Archae - 798; Bacteria - 22429; Metazoa - 974; Fungi - 991; Plants - 531; Viruses - 0; Other Eukaryotes - 9610 (source: NCBI BLink).	1.35163	0.000295419	135.128	52.9483	161.135
245523_at	At4g15910	ATDI21_DI21__drought-induced 21	1.3504	0.00509596	1037.77	403.718	91.2994
253623_at	At4g30570	Glucose-1-phosphate adenylyltransferase family protein	1.34792	0.0035641	62.2346	24.4703	55.4372
250556_at	At5g07920	ATDGK1_DGK1__diacylglycerol kinase1	1.3479	0.00103349	93.7547	36.7993	223.332
245194_at	At1g67820	Protein phosphatase 2C family protein	1.34785	0.0014644	162.281	64.5216	597.758
262355_at	At1g72820	Mitochondrial substrate carrier family protein	1.34492	0.000578584	382.345	150.379	446.331
264821_at	At1g03470	Kinase interacting (KIP1-like) family protein	1.34282	0.00376979	75.8003	29.1274	1274.69
253453_at	At4g31860	Protein phosphatase 2C family protein	1.3418	0.00249427	175.263	68.8519	1627.12
256832_at	At3g22880	ARLIM15_ATDMC1_DMC1__DNA repair (Rad51) family protein	1.3416	0.0423018	330.02	128.998	5.75179
261837_s_at	At1g15910 At4g00380	XH/XS domain-containing protein	1.34014	0.0381442	116.612	46.0681	9.82147
248199_at	At5g54170	Polyketide cyclase/dehydrase and lipid transport superfamily protein	1.33965	0.000313559	548.605	216.742	1489.62
264957_at	At1g77000	ATSKP2;2_SKP2B__RNI-like superfamily protein	1.33962	0.000167683	100.846	39.6842	1389.17
264887_at	At1g23120	Polyketide cyclase/dehydrase and lipid transport superfamily protein	1.33618	0.00519813	38.2791	15.3133	345.78
264991_s_at	At1g67400 At3g43400	ELMO/CED-12 family protein	1.33542	0.0159025	28.2179	11.4142	39.7814
266355_at	At2g01400	unknown protein; Has 19 Blast hits to 19 proteins in 6 species: Archae - 0; Bacteria - 0; Metazoa - 0; Fungi - 0; Plants - 19; Viruses - 0; Other Eukaryotes - 0 (source: NCBI BLink).	1.33509	0.00124033	42.0598	16.6184	64.3813
250604_at	At5g07830	AtGUS2_GUS2__glucuronidase 2	1.33303	0.00723067	239.499	99.2009	795.753
255259_at	At4g05020	NDB2__NAD(P)H dehydrogenase B2	1.33262	0.00181062	121.744	49.1818	532.886
251951_s_at	At1g55710 At3g53630 At4g18692	unknown protein; BEST Arabidopsis thaliana protein match is: unknown protein (TAIR:AT3G53342.1); Has 19 Blast hits to 19 proteins in 6 species: Archae - 0; Bacteria - 0; Metazoa - 0; Fungi - 0; Plants - 19; Viruses - 0; Other Eukaryotes - 0 (source: NCBI BLink).	1.33181	0.000594054	954.819	379.182	581.664
261757_at	At1g08210	Eukaryotic aspartyl protease family protein	1.33166	0.00042503	271.369	107.919	218.046
247126_at	At5g66080	Protein phosphatase 2C family protein	1.33165	0.000594054	39.2471	15.5115	167.884
254157_at	At4g24220	AWI31_VEP1__NAD(P)-binding Rossmann-fold superfamily protein	1.33146	0.00220021	1236.58	482.723	3659.71
256892_at	At3g19000	2-oxoglutarate (2OG) and Fe(II)-dependent oxygenase superfamily protein	1.33026	0.00366972	96.9032	38.7837	57.9281
250372_at	At5g11460	Protein of unknown function (DUF581)	1.32856	0.0056016	35.612	14.4503	66.6366
256777_at	At3g13780	SMAD/FHA domain-containing protein	1.32683	0.0015168	45.9407	18.3783	88.2583
258351_at	At3g17700	ATCNGC20_CNBT1_CNGC20__cyclic nucleotide-binding transporter 1	1.32394	0.00131362	25.4639	10.0483	45.6644
263897_at	At2g21940	ATSK1_SK1__shikimate kinase 1	1.32193	0.00102396	98.888	39.2841	288.89
260169_at	At1g71990	ATFT4_ATFUT13_FT4-M_FUCTC_FUT13__fucosyltransferase 13	1.3212	0.00126871	57.163	22.9966	32.7531
267607_s_at	At2g26740 At2g26750	ATSEH_SEH__soluble epoxide hydrolase	1.31936	0.000750534	333.512	133.687	1852.77
249849_at	At5g23230	NIC2__nicotinamidase 2	1.31933	0.00228906	39.1925	15.6345	870.16
253158_at	At4g35780	ACT-like protein tyrosine kinase family protein	1.31695	0.00821962	83.04	33.7031	73.5406
255236_at	At4g05520	ATEHD2_EHD2__EPS15 homology domain 2	1.31472	0.025654	82.8807	33.8578	15.6664
265150_at	At1g51200	A20/AN1-like zinc finger family protein	1.31461	0.00023223	2287.4	923.816	3056.72
248710_at	At5g48480	Lactoylglutathione lyase / glyoxalase I family protein	1.31338	0.00235136	183.34	74.3912	0.759333
259378_at	At3g16310	mitotic phosphoprotein N' end (MPPN) family protein	1.31296	0.000876836	633.917	256.443	219.762
251259_at	At3g62260	Protein phosphatase 2C family protein	1.31216	0.0367243	25.0634	11.1157	564.807
255280_at	At4g04960	Concanavalin A-like lectin protein kinase family protein	1.31021	0.0123955	24.9962	10.2206	35.1053
263076_at	At2g17520	ATIRE1-2_IRE1-2_IRE1A__Endoribonuclease/protein kinase IRE1-like	1.30871	0.00086071	99.0189	39.9491	221.315
249688_at	At5g36160	Tyrosine transaminase family protein	1.30681	0.00502255	39.8166	15.7667	301.847
261253_at	At1g05840	Eukaryotic aspartyl protease family protein	1.3061	0.00226314	87.2235	34.6709	113.6
248934_at	At5g46080	Protein kinase superfamily protein	1.30589	0.0457803	14.2835	6.18811	31.125
249869_at	At5g23050	AAE17__acyl-activating enzyme 17	1.30586	0.0078639	96.5169	39.4263	286.223
258565_at	At3g04350	Plant protein of unknown function (DUF946)	1.30558	0.000358376	284.389	115.135	314.37
250863_at	At5g04750	F1F0-ATPase inhibitor protein, putative	1.3044	0.000732762	497.464	201.348	1001
254917_at	At4g11350	Protein of unknown function (DUF604)	1.30399	0.00433727	71.6495	29.0233	46.7733
266614_at	At2g14910	unknown protein; LOCATED IN: chloroplast; EXPRESSED IN: 24 plant structures; EXPRESSED DURING: 15 growth stages; BEST Arabidopsis thaliana protein match is: unknown protein (TAIR:AT5G14970.1); Has 35333 Blast hits to 34131 proteins in 2444 species: Archae - 798; Bacteria - 22429; Metazoa - 974; Fungi - 991; Plants - 531; Viruses - 0; Other Eukaryotes - 9610 (source: NCBI BLink).	1.3038	0.000578584	1323.71	540.307	1182.15
251494_at	At3g59350	Protein kinase superfamily protein	1.30239	0.00293632	149.625	62.1145	408.137
262124_at	At1g59660	Nucleoporin autopeptidase	1.29992	0.0300454	31.4039	13.8077	15.9859
248311_at	At5g52570	B2_BCH2_BETA-OHASE 2_CHY2__beta-carotene hydroxylase 2	1.29987	0.00093539	44.0697	17.7353	1539.99
245051_at	At2g23320	WRKY15__WRKY DNA-binding protein 15	1.29975	0.00426422	112.804	45.1401	631.272
246117_at	At5g20320	ATDCL4_DCL4__dicer-like 4	1.29679	0.0251302	57.9597	23.479	39.4587
261720_at	At1g08460	ATHDA8_HDA08_HDA8__histone deacetylase 8	1.29589	0.000696862	315.971	128.909	304.415
257429_at	At2g27940	RING/U-box superfamily protein	1.29467	0.00122863	21.2215	8.61075	136.673
260177_at	At1g70650	Ran BP2/NZF zinc finger-like superfamily protein	1.29449	0.00513576	28.818	11.699	37.2429
257787_at	At3g27000	ARP2_ATARP2_WRM__actin related protein 2	1.29412	0.00748939	89.3365	36.0327	49.0119
252915_at	At4g38810	Calcium-binding EF-hand family protein	1.29379	0.00213314	516.028	210.477	2574.49
261445_at	At1g28380	NSL1__MAC/Perforin domain-containing protein	1.29248	0.000375377	38.7263	15.8044	81.3304
265709_at	At2g03540		1.29181	0.0136072	0.979987	0.402569	77.8275
262734_at	At1g28640	GDSL-like Lipase/Acylhydrolase superfamily protein	1.29017	0.00523424	24.4004	10.0907	151.494
265907_at	At2g25650	DNA-binding storekeeper protein-related transcriptional regulator	1.29016	0.0126486	59.2326	25.9899	66.7797
260273_at	At1g80550	Pentatricopeptide repeat (PPR) superfamily protein	1.28896	0.00165579	127.304	51.6897	74.6681
258044_at	At3g21270	ADOF2_DOF2__DOF zinc finger protein 2	1.28824	0.00121238	76.6636	31.5929	32.2683
260760_at	At1g49170	Protein of unknown function (DUF167)	1.2875	0.00178978	59.3315	24.5458	53.8479
247307_at	At5g63860	UVR8__Regulator of chromosome condensation (RCC1) family protein	1.28725	0.00108928	557.585	228.31	1905.86
254854_at	At4g12130	Glycine cleavage T-protein family	1.28456	0.0235106	177.066	73.6944	1025.78
256697_at	At3g20660	4-Oct_AtOCT4__organic cation/carnitine transporter4	1.28395	0.00621488	71.0569	28.6015	415.135
246216_at	At4g36380	ROT3__Cytochrome P450 superfamily protein	1.28238	0.0149216	118.033	48.669	63.6675
248398_at	At5g51970	GroES-like zinc-binding alcohol dehydrogenase family protein	1.27815	0.000102907	791.386	326.402	2427.21
253672_at	At4g29820	ATCFIM-25_CFIM-25__homolog of CFIM-25	1.27721	0.0136485	56.0343	24.012	520.599
259169_at	At3g03520	NPC3__non-specific phospholipase C3	1.27612	0.00900763	18.7786	8.21051	346.498
258151_at	At3g18080	BGLU44__B-S glucosidase 44	1.27565	0.00102409	1165.73	481.115	67.2627
248553_at	At5g50170	C2 calcium/lipid-binding and GRAM domain containing protein	1.27548	0.00538046	68.6453	28.6561	2241.85
257801_at	At3g18750	ATWNK6_WNK6_ZIK5__with no lysine (K) kinase 6	1.27342	0.00035581	198.738	82.023	84.3435
249103_at	At5g43600	ATAAH-2_UAH__ureidoglycolate amidohydrolase	1.27252	0.000681681	93.1023	38.6388	305.78
264469_at	At1g67100	LBD40__LOB domain-containing protein 40	1.27196	0.002863	581.395	242.39	204.376
258499_at	At3g02540	RAD23-3_RAD23C__Rad23 UV excision repair protein family	1.26977	0.000222088	155.574	64.59	27.8076
261192_at	At1g32870	ANAC013_ANAC13_NAC13__NAC domain protein 13	1.26953	0.00545297	77.7077	33.5432	76.2373
266589_at	At2g46250	myosin heavy chain-related	1.26784	0.0125294	38.215	15.498	22.5908
267026_at	At2g38340	Integrase-type DNA-binding superfamily protein	1.26753	0.0396639	43.8779	18.8678	735.212
258264_at	At3g15790	ATMBD11_MBD11__methyl-CPG-binding domain 11	1.26751	0.00113688	229.569	95.5828	227.009
249806_at	At5g23850	Arabidopsis thaliana protein of unknown function (DUF821)	1.2671	0.0117102	39.2788	16.9233	195.969
255365_at	At4g04040	MEE51__Phosphofructokinase family protein	1.2665	0.000973051	191.97	79.8077	67.4819
250979_at	At5g03090	BEST Arabidopsis thaliana protein match is: mto 1 responding down 1 (TAIR:AT1G53480.1); Has 7 Blast hits to 7 proteins in 1 species: Archae - 0; Bacteria - 0; Metazoa - 0; Fungi - 0; Plants - 7; Viruses - 0; Other Eukaryotes - 0 (source: NCBI BLink).	1.2653	0.0335078	36.6847	15.6333	19.0305
264255_at	At1g09140	ATSRP30_ATSRP30.1_ATSRP30.2__SERINE-ARGININE PROTEIN 30	1.26482	0.00367395	307.898	128.769	791.144
251022_at	At5g02150	Fes1C	1.2646	0.00176746	276.891	115.469	101.554
249398_at	At5g40250	RING/U-box superfamily protein	1.26286	0.00517889	261.02	104.521	281.281
262129_at	At1g52500	ATFPG-1_ATFPG-2_ATMMH-1_ATMMH-2_FPG-1_FPG-2_MMH-1_MMH-2__MUTM homolog-1	1.26036	0.00724183	128.186	53.9541	29.7341
257369_at	At2g35550	ATBPC7_BBR_BPC7__basic pentacysteine 7	1.26027	0.0022872	68.9038	28.7822	289.505
262204_at	At2g01100	unknown protein; Has 35333 Blast hits to 34131 proteins in 2444 species: Archae - 798; Bacteria - 22429; Metazoa - 974; Fungi - 991; Plants - 531; Viruses - 0; Other Eukaryotes - 9610 (source: NCBI BLink).	1.25741	0.000819716	516.255	216.065	552.251
247632_at	At5g60460	Preprotein translocase Sec, Sec61-beta subunit protein	1.25403	0.00410093	358.307	148.027	561.483
261084_at	At1g07440	NAD(P)-binding Rossmann-fold superfamily protein	1.25275	0.00940844	326.029	139.816	18.318
262047_at	At1g80160	Lactoylglutathione lyase / glyoxalase I family protein	1.25257	0.00623763	30.3288	12.4268	637.591
246103_at	At5g28640	AN3_ATGIF1_GIF_GIF1__SSXT family protein	1.25011	0.00147273	613.376	257.195	153.191
251917_at	At3g53970	proteasome inhibitor-related	1.24829	0.00148434	378.996	160.039	838.457
247545_at	At5g61530	small G protein family protein / RhoGAP family protein	1.24762	0.000579791	197.17	82.8491	601.135
258263_at	At3g15780	unknown protein; BEST Arabidopsis thaliana protein match is: unknown protein (TAIR:AT1G52550.1); Has 20 Blast hits to 20 proteins in 5 species: Archae - 0; Bacteria - 0; Metazoa - 0; Fungi - 0; Plants - 20; Viruses - 0; Other Eukaryotes - 0 (source: NCBI BLink).	1.24415	0.0101299	44.35	19.1557	585.16
267505_at	At2g45560	CYP76C1__cytochrome P450, family 76, subfamily C, polypeptide 1	1.24302	0.00119968	119.132	50.2746	422.577
258495_at	At3g02690	nodulin MtN21 /EamA-like transporter family protein	1.243	0.000252746	155.175	65.5056	186.295
253956_at	At4g26700	ATFIM1_FIM1__fimbrin 1	1.24203	0.00126871	252.446	105.403	571.748
266695_at	At2g19810	CCCH-type zinc finger family protein	1.24079	0.0170639	166.453	70.5704	128.379
251959_at	At3g53410	RING/U-box superfamily protein	1.23578	0.00234388	54.5079	23.1887	71.0039
266914_at	At2g45880	BAM7_BMY4__beta-amylase 7	1.23567	0.0395286	61.7606	26.5775	29.714
254636_at	At4g18700	ATWL4_CIPK12_SnRK3.9_WL4__CBL-interacting protein kinase 12	1.23538	0.000527764	587.422	249.119	300.864
260546_at	At2g43520	ATTI2_TI2__trypsin inhibitor protein 2	1.23512	0.0165024	76.2648	34.1668	238.829
246906_at	At5g25475	AP2/B3-like transcriptional factor family protein	1.23456	0.0431149	49.4312	19.6287	15.1564
247155_at	At5g65750	2-oxoglutarate dehydrogenase, E1 component	1.23439	0.0020957	316.43	133.258	759.353
255094_at	At4g08590	ORL1_ORL1_ORTHL_VIM6__ORTHRUS-like	1.23401	0.0044232	51.9656	22.2047	58.0483
262892_at	At1g79440	ALDH5F1_SSADH_SSADH1__aldehyde dehydrogenase 5F1	1.23337	0.0129642	236.085	99.153	159.355
245099_at	At2g40830	RHC1A__RING-H2 finger C1A	1.23265	0.000561956	194.796	82.9222	298.801
258118_at	At3g14710	RNI-like superfamily protein	1.23192	0.018336	14.9884	6.53361	37.6812
246305_at	At3g51890	Clathrin light chain protein	1.23087	0.00430058	23.0133	9.80366	132.423
265035_at	At1g61620	phosphoinositide binding	1.23031	0.000251141	699.26	297.891	609.933
249569_at	At5g38070	RING/FYVE/PHD zinc finger superfamily protein	1.22939	0.00736481	7.89131	3.35137	9.49433
262281_at	At1g68570	Major facilitator superfamily protein	1.22901	0.00480182	35.7825	15.1837	795.085
256464_at	At1g32560	Late embryogenesis abundant protein, group 1 protein	1.22887	0.00749992	3916.93	1735.84	12266.9
250893_at	At5g03795	Exostosin family protein	1.22872	0.0020973	75.062	32.0382	386.594
253273_at	At4g34180	Cyclase family protein	1.22749	0.000972708	849.813	365.187	1544.33
253722_at	At4g29190	Zinc finger C-x8-C-x5-C-x3-H type family protein	1.22675	0.0101135	36.1655	15.4414	298.584
247063_at	At5g66820	unknown protein; Has 35333 Blast hits to 34131 proteins in 2444 species: Archae - 798; Bacteria - 22429; Metazoa - 974; Fungi - 991; Plants - 531; Viruses - 0; Other Eukaryotes - 9610 (source: NCBI BLink).	1.22667	0.00493837	110.995	48.8913	69.9701
248818_at	At5g47040	LON2__lon protease 2	1.22418	0.000880562	350.342	149.729	675.36
258061_at	At3g25910	Protein of unknown function (DUF1644)	1.22382	0.000486171	685.621	294.396	1307.7
263653_at	At1g04310	ERS2__ethylene response sensor 2	1.22355	0.00481128	31.6534	13.7008	44.5521
254142_at	At4g24630	DHHC-type zinc finger family protein	1.22275	0.0218117	43.0305	18.679	36.8491
251138_at	At5g01160	RING/U-box superfamily protein	1.2224	0.00158298	232.525	100.12	226.239
253307_at	At4g33670	NAD(P)-linked oxidoreductase superfamily protein	1.2196	0.000460929	600.581	258.358	1661.81
247355_at	At5g63670	SPT42__SPT4 homolog 2	1.21493	0.000536454	1212.96	522.372	388.362
257322_at	AtMg01180	ORF111B__hypothetical protein	1.21443	0.00961898	24.773	10.8905	18.8391
264999_at	At1g67310	Calmodulin-binding transcription activator protein with CG-1 and Ankyrin domains	1.21439	0.0110901	51.3687	22.397	114.373
258435_at	At3g16740	F-box and associated interaction domains-containing protein	1.21435	0.00354228	66.622	28.8883	112.315
261388_at	At1g05385	LPA19_Psb27-H1__photosystem II 11 kDa protein-related	1.2143	0.0100191	205.637	87.539	63.6562
252962_at	At4g38780	Pre-mRNA-processing-splicing factor	1.21348	0.00475568	39.2342	17.3134	115.681
259965_at	At1g53670	ATMSRB1_MSRB1__methionine sulfoxide reductase B 1	1.21326	0.00315094	66.8302	28.9326	425.156
264285_at	At1g62040	ATG8C__Ubiquitin-like superfamily protein	1.21288	0.000278697	230.308	99.4366	545.83
266184_s_at	At2g38940 At3g54700	ATPT2_PHT1;4__phosphate transporter 1;4	1.20988	0.00905045	65.5416	28.5371	37.777
250750_at	At5g05870	UGT76C1__UDP-glucosyl transferase 76C1	1.20984	0.0158765	42.7345	18.6578	106.003
266150_s_at	At2g12290 At4g19700	BEST Arabidopsis thaliana protein match is: SBP (S-ribonuclease binding protein) family protein (TAIR:AT4G19700.1); Has 66 Blast hits to 66 proteins in 12 species: Archae - 0; Bacteria - 0; Metazoa - 0; Fungi - 0; Plants - 66; Viruses - 0; Other Eukaryotes - 0 (source: NCBI BLink).	1.20918	0.0206314	127.277	56.3752	343.636
257005_at	At3g14190	unknown protein; BEST Arabidopsis thaliana protein match is: unknown protein (TAIR:AT5G12360.1); Has 18 Blast hits to 18 proteins in 5 species: Archae - 0; Bacteria - 0; Metazoa - 0; Fungi - 0; Plants - 18; Viruses - 0; Other Eukaryotes - 0 (source: NCBI BLink).	1.2086	0.0138882	42.6441	19.1479	44.4362
264137_at	At1g78960	ATLUP2_LUP2__lupeol synthase 2	1.2083	0.0187986	35.0546	16.0265	67.2129
249831_at	At5g23340	RNI-like superfamily protein	1.20748	0.0188865	129.415	55.1862	895.183
260442_at	At1g68220	Protein of unknown function (DUF1218)	1.20538	0.000503881	666.136	289.307	1667.04
257883_at	At3g16940	calmodulin binding;transcription regulators	1.204	0.0146733	43.8793	18.9231	90.9237
258093_at	At3g14750	unknown protein; BEST Arabidopsis thaliana protein match is: unknown protein (TAIR:AT1G67170.1); Has 4036 Blast hits to 3091 proteins in 519 species: Archae - 61; Bacteria - 669; Metazoa - 1503; Fungi - 255; Plants - 421; Viruses - 4; Other Eukaryotes - 1123 (source: NCBI BLink).	1.20328	0.00410353	100.985	43.9999	120.646
267499_at	At2g45500	AAA-type ATPase family protein	1.20236	0.0022783	47.8232	20.3822	203.304
250426_at	At5g10510	AIL6_PLT3__AINTEGUMENTA-like 6	1.20197	0.00302422	281.991	122.421	487.923
260967_at	At1g12230	Aldolase superfamily protein	1.20161	0.0211528	137.343	60.0935	10.8335
249000_at	At5g44980	F-box/RNI-like/FBD-like domains-containing protein	1.20136	0.0193238	18.2381	8.14006	11.5456
251306_at	At3g61260	Remorin family protein	1.20134	0.000167683	308.874	134.483	1368.47
257216_at	At3g14990	Class I glutamine amidotransferase-like superfamily protein	1.20058	0.00165069	1020.62	451.75	1872.17
263926_at	At2g21800	ATEME1A_EME1A_EME1A__essential meiotic endonuclease 1A	1.19813	0.00545701	37.2613	16.2922	26.697
255939_at	At1g12730	GPI transamidase subunit PIG-U	1.19723	0.0186337	48.341	21.2185	8.6722
254269_at	At4g23050	PAS domain-containing protein tyrosine kinase family protein	1.19694	0.00146553	800.406	350.664	402.51
261116_at	At1g75370	Sec14p-like phosphatidylinositol transfer family protein	1.19624	0.000250342	159.795	69.885	316.33
247268_at	At5g64080	Bifunctional inhibitor/lipid-transfer protein/seed storage 2S albumin superfamily protein	1.19505	0.000988191	746.808	322.512	1338.93
265828_at	At2g14520	CBS domain-containing protein with a domain of unknown function (DUF21)	1.19501	0.0145485	70.3091	30.1157	968.583
256624_at	At3g19990	unknown protein; INVOLVED IN: biological_process unknown; LOCATED IN: chloroplast stroma, chloroplast; EXPRESSED IN: 23 plant structures; EXPRESSED DURING: 13 growth stages; Has 118 Blast hits to 118 proteins in 41 species: Archae - 0; Bacteria - 42; Metazoa - 0; Fungi - 0; Plants - 56; Viruses - 0; Other Eukaryotes - 20 (source: NCBI BLink).	1.19429	0.00258833	83.5327	36.0379	583.157
245278_at	At4g17730	ATSYP23_SYP23__syntaxin of plants 23	1.19419	0.000177726	631.748	276.457	612.274
266514_at	At2g47890	B-box type zinc finger protein with CCT domain	1.19383	0.0110075	68.0968	30.2254	1006.84
256071_at	At1g13640	Phosphatidylinositol 3- and 4-kinase family protein	1.19361	0.00307166	318.577	139.379	623.063
266195_at	At2g39100	RING/U-box superfamily protein	1.19241	0.0383913	33.483	15.0149	57.2729
245572_at	At4g14720	PPD2_TIFY4B__TIFY domain/Divergent CCT motif family protein	1.19231	0.00479074	88.1822	39.6296	66.3644
250999_at	At5g02630	Lung seven transmembrane receptor family protein	1.19202	0.00067055	58.4882	25.6362	63.5932
250388_at	At5g11310	Pentatricopeptide repeat (PPR) superfamily protein	1.192	0.0105783	52.9613	23.4636	62.6828
263350_at	At2g13360	AGT_AGT1_SGAT__alanine:glyoxylate aminotransferase	1.1882	0.0173754	24.9429	11.0277	458.623
251209_at	At3g62890	Pentatricopeptide repeat (PPR) superfamily protein	1.18666	0.0127666	32.4033	13.7096	19.6529
260231_at	At1g74410	RING/U-box superfamily protein	1.18605	0.00579447	97.1109	41.3416	839.604
262346_at	At1g63980	D111/G-patch domain-containing protein	1.18589	0.000292739	651.008	286.247	252.271
260413_at	At1g69800	Cystathionine beta-synthase (CBS) protein	1.18475	0.000529701	400.427	176.326	2818.55
255980_at	At1g33970	P-loop containing nucleoside triphosphate hydrolases superfamily protein	1.18355	0.00360465	126.071	54.7856	361.234
257880_at	At3g16910	AAE7_ACN1__acyl-activating enzyme 7	1.18319	0.00177114	64.3357	28.2865	417.864
257052_at	At3g15290	3-hydroxyacyl-CoA dehydrogenase family protein	1.18141	0.000465785	284.024	125.659	489.059
260272_at	At1g80570	RNI-like superfamily protein	1.18026	0.00188552	39.5426	17.5426	167.026
264476_at	At1g77130	GUX3_PGSIP2__plant glycogenin-like starch initiation protein 2	1.18025	0.0253444	209.651	86.2856	111.256
254691_at	At4g17840	FUNCTIONS IN: molecular_function unknown; INVOLVED IN: biological_process unknown; LOCATED IN: chloroplast, membrane; EXPRESSED IN: 23 plant structures; EXPRESSED DURING: 13 growth stages; CONTAINS InterPro DOMAIN/s: Abortive infection protein (InterPro:IPR003675); BEST Arabidopsis thaliana protein match is: unknown protein (TAIR:AT2G35260.1); Has 30201 Blast hits to 17322 proteins in 780 species…	1.17925	0.0033609	61.6059	27.1789	2520.26
266544_at	At2g35300	LEA18__Late embryogenesis abundant protein, group 1 protein	1.17902	0.001671	4482.67	1989.37	10569.6
253020_at	At4g38020	tRNA/rRNA methyltransferase (SpoU) family protein	1.17634	0.000467267	206.418	91.5074	62.8605
254874_at	At4g11570	Haloacid dehalogenase-like hydrolase (HAD) superfamily protein	1.17573	0.00209965	133.917	59.0952	2265.16
250029_at	At5g18200	UTP:galactose-1-phosphate uridylyltransferases;ribose-5-phosphate adenylyltransferases	1.17562	0.000511932	156.112	69.0043	45.2676
250129_at	At5g16450	Ribonuclease E inhibitor RraA/Dimethylmenaquinone methyltransferase	1.17489	0.00379652	85.416	37.4787	320.372
258258_at	At3g26790	FUS3__AP2/B3-like transcriptional factor family protein	1.17463	0.0399437	13.2544	6.24664	62.8161
244903_at	AtMg00660	ORF149__hypothetical protein	1.17444	0.00148384	190.69	83.9711	451.772
250028_at	At5g18130	unknown protein; BEST Arabidopsis thaliana protein match is: unknown protein (TAIR:AT3G03870.2); Has 1807 Blast hits to 1807 proteins in 277 species: Archae - 0; Bacteria - 0; Metazoa - 736; Fungi - 347; Plants - 385; Viruses - 0; Other Eukaryotes - 339 (source: NCBI BLink).	1.17373	0.034625	36.2113	17.2976	1496.58
259666_at	At1g55310	ATSCL33_SCL33_SR33__SC35-like splicing factor 33	1.17354	0.00119474	518.651	228.813	395.257
253386_at	At4g33030	SQD1__sulfoquinovosyldiacylglycerol 1	1.17292	0.00109704	865.222	382.656	213.976
264938_at	At1g60610	SBP (S-ribonuclease binding protein) family protein	1.17291	0.00452583	199.084	88.241	274.008
251975_at	At3g53230	ATPase, AAA-type, CDC48 protein	1.17252	0.00354228	610.761	270.439	1295.17
261698_at	At1g32630	unknown protein; Has 18 Blast hits to 18 proteins in 10 species: Archae - 0; Bacteria - 0; Metazoa - 2; Fungi - 2; Plants - 12; Viruses - 0; Other Eukaryotes - 2 (source: NCBI BLink).	1.17034	0.00833646	53.1063	23.9679	131.943
260732_at	At1g17520	Homeodomain-like/winged-helix DNA-binding family protein	1.16976	0.00375117	98.517	43.8068	307.279
246588_at	246588_at		1.16908	0.0326105	57.7639	25.7409	7.66983
259205_at	At3g09030	BTB/POZ domain-containing protein	1.16878	0.000344019	62.2399	27.675	136.098
251071_at	At5g01950	Leucine-rich repeat protein kinase family protein	1.16853	0.0496964	38.9436	17.018	22.9062
262503_at	At1g21670	LOCATED IN: cell wall, plant-type cell wall; EXPRESSED IN: 23 plant structures; EXPRESSED DURING: 14 growth stages; CONTAINS InterPro DOMAIN/s: WD40-like Beta Propeller (InterPro:IPR011659), Six-bladed beta-propeller, TolB-like (InterPro:IPR011042); BEST Arabidopsis thaliana protein match is: DPP6 N-terminal domain-like protein (TAIR:AT1G21680.1); Has 8461 Blast hits to 5060 proteins in 1257 spec…	1.16744	0.00851213	19.9258	8.70025	117.825
256266_at	At3g12320	unknown protein; BEST Arabidopsis thaliana protein match is: unknown protein (TAIR:AT5G06980.4); Has 102 Blast hits to 102 proteins in 16 species: Archae - 0; Bacteria - 0; Metazoa - 0; Fungi - 0; Plants - 98; Viruses - 0; Other Eukaryotes - 4 (source: NCBI BLink).	1.1674	0.000462458	104.457	46.5689	237.325
247672_at	At5g60220	TET4__tetraspanin4	1.16584	0.00349267	177.185	79.0044	2014.27
251894_at	At3g54380	SAC3/GANP/Nin1/mts3/eIF-3 p25 family	1.16482	0.00106603	152.201	68.0121	195.83
251508_at	At3g58970	MGT6_MRS2-4__magnesium transporter 6	1.16478	0.00188082	75.9355	33.7013	201.766
247459_at	At5g62200	Embryo-specific protein 3, (ATS3)	1.16457	0.00115397	541.984	243.153	968.213
256397_at	At3g06110	ATMKP2_DSPTP1B_MKP2__MAPK phosphatase 2	1.16438	0.00108593	100.718	44.8128	45.9007
263538_at	At2g25010	Aminotransferase-like, plant mobile domain family protein	1.16437	0.00183301	74.2482	33.2406	117.073
260954_at	At1g06130	GLX2-4__glyoxalase 2-4	1.16367	0.00124292	165.314	73.383	319.533
261144_s_at	At1g19660 At1g75380	Wound-responsive family protein	1.16279	0.000516166	970.178	433.625	3240.82
258724_at	At3g09600	Homeodomain-like superfamily protein	1.16274	0.00817155	9.09965	4.12534	46.8134
265111_at	At1g62510	Bifunctional inhibitor/lipid-transfer protein/seed storage 2S albumin superfamily protein	1.16184	0.00644823	1573.73	706.853	4633.33
267477_at	At2g02710	PLP_PLPA_PLPB_PLPC__PAS/LOV protein B	1.16097	0.00109599	271.817	122.132	2556.25
251117_at	At3g63390	unknown protein; Has 30201 Blast hits to 17322 proteins in 780 species: Archae - 12; Bacteria - 1396; Metazoa - 17338; Fungi - 3422; Plants - 5037; Viruses - 0; Other Eukaryotes - 2996 (source: NCBI BLink).	1.16096	0.000681681	301.361	134.503	196.503
265739_at	At2g01270	AtQSOX2_QSOX2__quiescin-sulfhydryl oxidase 2	1.16043	0.0015997	547.028	242.466	341.256
261844_at	At1g15940	Tudor/PWWP/MBT superfamily protein	1.16035	0.00479074	125.723	55.7339	204.981
267099_at	At2g41460	ARP__apurinic endonuclease-redox protein	1.15894	0.00210413	138.425	62.3023	376.124
261294_at	At1g48430	Dihydroxyacetone kinase	1.15817	0.0070734	46.0241	20.649	59.0656
247964_at	At5g56600	PFN3_PRF3__profilin 3	1.15749	0.00449211	333.715	151.211	101.937
258380_at	At3g16650	Transducin/WD40 repeat-like superfamily protein	1.157	0.00226314	88.3411	39.8476	45.6887
259165_at	At3g01470 At3g01472	ATHB-1_ATHB1_HAT5_HB-1_HD-ZIP-1__homeobox 1	1.15633	0.00969847	304.147	135.993	13.966
255472_at	At4g02430	RNA-binding (RRM/RBD/RNP motifs) family protein	1.15518	0.0101206	56.5213	25.368	15.6432
258610_at	At3g02875	ILR1__Peptidase M20/M25/M40 family protein	1.154	0.0290336	51.5108	23.1547	572.679
259052_at	At3g03490	AtPEX19-1_PEX19-1__peroxin 19-1	1.1531	0.000701476	233.397	104.65	535.427
253132_at	At4g35580	NTL9__NAC transcription factor-like 9	1.1519	0.000766718	72.0956	32.3234	318.549
259960_at	At1g53710	Calcineurin-like metallo-phosphoesterase superfamily protein	1.14922	0.00235896	90.4515	40.7824	9.64355
253104_at	At4g36010	Pathogenesis-related thaumatin superfamily protein	1.1491	0.00307861	200.491	89.8356	578.122
246071_at	At5g20150	ATSPX1_SPX1__SPX domain gene 1	1.1483	0.00295012	534.683	241.873	118.541
266466_at	At2g47790	Transducin/WD40 repeat-like superfamily protein	1.14762	0.000268154	579.478	261.701	205.913
255808_at	At4g10280	RmlC-like cupins superfamily protein	1.14697	0.0319228	103.29	46.922	63.8141
247865_at	At5g57815	Cytochrome c oxidase, subunit Vib family protein	1.14622	0.0165024	358.62	163.016	541.828
261658_at	At1g50040	Protein of unknown function (DUF1005)	1.14553	0.0242938	14.3531	6.53407	36.4319
265337_at	At2g18390	ARL2_ATARLC1_HAL_TTN5__ADP-ribosylation factor family protein	1.14542	0.000167683	658.382	297.505	190.983
267314_at	267314_at		1.14424	0.0165455	119.259	54.6638	308.767
248016_at	At5g56380	F-box/RNI-like/FBD-like domains-containing protein	1.14408	0.00238516	143.904	65.8548	70.2485
262341_at	At1g64230	UBC28__ubiquitin-conjugating enzyme 28	1.14219	0.0018283	2540.07	1159.77	1847.74
249212_at	At5g42690	Protein of unknown function, DUF547	1.14206	0.0425396	21.3025	10.4417	570.303
267532_at	At2g42040	CONTAINS InterPro DOMAIN/s: WRC (InterPro:IPR014977); Has 219 Blast hits to 219 proteins in 19 species: Archae - 0; Bacteria - 0; Metazoa - 3; Fungi - 0; Plants - 215; Viruses - 0; Other Eukaryotes - 1 (source: NCBI BLink).	1.13839	0.00520799	45.3252	20.5045	163.669
261534_at	At1g01820	PEX11C__peroxin 11c	1.13699	0.00106603	288.564	131.789	722.392
251073_at	At5g01750	Protein of unknown function (DUF567)	1.13647	0.0020973	98.2493	44.9029	929.537
254199_at	254199_at		1.13603	0.0161681	24.2835	11.0796	24.7212
266426_x_at	At2g07140 At3g44120	F-box and associated interaction domains-containing protein	1.13491	0.0285757	39.8962	18.5178	7.7292
260236_at	At1g74470	Pyridine nucleotide-disulphide oxidoreductase family protein	1.13485	0.0306638	203.71	95.9551	33.419
250807_at	At5g05130	DNA/RNA helicase protein	1.13388	0.00246827	45.4745	20.8034	29.352
266089_at	At2g38010	Neutral/alkaline non-lysosomal ceramidase	1.13353	0.0231235	37.652	17.1854	34.3075
247097_at	At5g66460	Glycosyl hydrolase superfamily protein	1.13316	0.0151929	1041.74	479.866	25.6098
252770_at	At3g42860	zinc knuckle (CCHC-type) family protein	1.13264	0.000819716	114.668	52.3037	546.211
265575_at	At2g14260	PIP__proline iminopeptidase	1.13239	0.000512403	555.111	253.212	983.809
253388_at	At4g32910	CONTAINS InterPro DOMAIN/s: Nuclear pore complex protein, Nucleoporin Nup85-like (InterPro:IPR011502); Has 30201 Blast hits to 17322 proteins in 780 species: Archae - 12; Bacteria - 1396; Metazoa - 17338; Fungi - 3422; Plants - 5037; Viruses - 0; Other Eukaryotes - 2996 (source: NCBI BLink).	1.13096	0.00100339	470.495	213.234	496.82
253524_at	At4g31430	unknown protein; LOCATED IN: plasma membrane; EXPRESSED IN: 25 plant structures; EXPRESSED DURING: 15 growth stages; Has 35333 Blast hits to 34131 proteins in 2444 species: Archae - 798; Bacteria - 22429; Metazoa - 974; Fungi - 991; Plants - 531; Viruses - 0; Other Eukaryotes - 9610 (source: NCBI BLink).	1.12829	0.00183867	408.153	187.262	383.041
250542_at	At5g08270	unknown protein; BEST Arabidopsis thaliana protein match is: unknown protein (TAIR:AT5G23200.1); Has 89 Blast hits to 86 proteins in 45 species: Archae - 0; Bacteria - 0; Metazoa - 27; Fungi - 0; Plants - 48; Viruses - 0; Other Eukaryotes - 14 (source: NCBI BLink).	1.12669	0.00251024	89.6974	40.8912	53.2219
245699_at	At5g04250	Cysteine proteinases superfamily protein	1.12467	0.00618578	62.0119	28.7507	613.093
250423_s_at	At5g10600 At5g10610	CYP81K2__cytochrome P450, family 81, subfamily K, polypeptide 2	1.12399	0.0242121	57.2956	26.1191	51.661
266655_at	At2g25880	AtAUR2_AUR2__ataurora2	1.12378	0.00398574	86.1356	39.5221	166.044
251764_at	At3g55830	EPC1__Nucleotide-diphospho-sugar transferases superfamily protein	1.12348	0.000659925	325.764	149.193	121.664
247283_at	At5g64250	Aldolase-type TIM barrel family protein	1.12197	0.00176039	263.939	121.118	1131.25
245261_at	At4g14385	FUNCTIONS IN: molecular_function unknown; INVOLVED IN: biological_process unknown; LOCATED IN: vacuole; EXPRESSED IN: 24 plant structures; EXPRESSED DURING: 15 growth stages; CONTAINS InterPro DOMAIN/s: Histone H4 acetyltransferase, NuA4 complex, Eaf6 (InterPro:IPR015418); Has 35333 Blast hits to 34131 proteins in 2444 species: Archae - 798; Bacteria - 22429; Metazoa - 974; Fungi - 991; Plants - …	1.12073	0.0055132	196.087	87.7341	155.347
258193_at	At3g29090	ATPME31_PME31__pectin methylesterase 31	1.11941	0.000516166	238.871	109.923	750.442
255602_at	At4g01026	PYL7_RCAR2__PYR1-like 7	1.11933	0.00376979	33.0397	15.1656	381.045
250819_at	At5g05100	Single-stranded nucleic acid binding R3H protein	1.11876	0.00132282	604.849	279.72	730.184
259234_at	At3g11620	alpha/beta-Hydrolases superfamily protein	1.11787	0.00176039	56.8936	26.386	34.2082
254608_at	At4g18910	ATNLM2_NIP1;2_NLM2__NOD26-like intrinsic protein 1;2	1.11671	0.000503881	967.242	446.335	291.763
252323_at	At3g48530	KING1__SNF1-related protein kinase regulatory subunit gamma 1	1.11535	0.0033509	494.07	225.763	729.572
262601_at	At1g15310	ATHSRP54A_SRP54-1__signal recognition particle 54 kDa subunit	1.1151	0.00201265	72.8777	33.5266	69.971
252825_at	At4g39890	AtRABH1c_RABH1c__RAB GTPase homolog H1C	1.11413	0.0152487	16.4364	7.4457	665.118
248632_at	At5g49010	SLD5__DNA replication protein-related	1.11387	0.016788	119.189	55.1072	20.0797
253812_at	At4g28240	Wound-responsive family protein	1.11346	0.00178761	271.015	124.294	625.069
246289_at	At3g56880	VQ motif-containing protein	1.11343	0.00352487	273.51	124.942	2568.98
259750_at	At1g71130	Integrase-type DNA-binding superfamily protein	1.11285	0.00656518	72.2031	33.2209	301.644
263023_at	At1g23960	Protein of unknown function (DUF626)	1.11159	0.000503881	296.807	137.178	224.335
261387_at	At1g05410	Protein of unknown function (DUF1423)	1.11155	0.00954725	106.029	48.1467	89.6718
248817_at	At5g47020	unknown protein; FUNCTIONS IN: molecular_function unknown; INVOLVED IN: biological_process unknown; LOCATED IN: endomembrane system; EXPRESSED IN: 23 plant structures; EXPRESSED DURING: 13 growth stages; BEST Arabidopsis thaliana protein match is: unknown protein (TAIR:AT5G11700.2); Has 1807 Blast hits to 1807 proteins in 277 species: Archae - 0; Bacteria - 0; Metazoa - 736; Fungi - 347; Plants -…	1.1113	0.0104927	169.358	78.3629	96.1219
250769_at	At5g05680	MOS7__nuclear pore complex protein-related	1.10984	0.00722612	120.859	55.3974	52.2412
253163_at	At4g35750	SEC14 cytosolic factor family protein / phosphoglyceride transfer family protein	1.10918	0.000946688	1035.51	478.494	976.797
265417_at	At2g20920	Protein of unknown function (DUF3353)	1.10836	0.00299117	140.341	65.526	2282.02
262631_at	At1g06500	unknown protein; FUNCTIONS IN: molecular_function unknown; INVOLVED IN: biological_process unknown; LOCATED IN: cellular_component unknown; EXPRESSED IN: 22 plant structures; EXPRESSED DURING: 13 growth stages; Has 25 Blast hits to 25 proteins in 10 species: Archae - 0; Bacteria - 0; Metazoa - 0; Fungi - 0; Plants - 25; Viruses - 0; Other Eukaryotes - 0 (source: NCBI BLink).	1.10813	0.00471811	145.338	67.3028	135.409
257022_at	At3g19580	AZF2_ZF2__zinc-finger protein 2	1.10772	0.00173268	33.9696	15.6452	212.113
253854_at	At4g27900	CCT motif family protein	1.10652	0.00076913	142.577	66.6366	214.338
261487_at	At1g14340	RNA-binding (RRM/RBD/RNP motifs) family protein	1.10642	0.00130703	46.504	21.46	22.5402
265567_at	At2g05580	Glycine-rich protein family	1.10641	0.0248005	10.0569	4.67728	1127.13
250320_at	At5g12840	ATHAP2A_EMB2220_HAP2A_NF-YA1__nuclear factor Y, subunit A1	1.10498	0.00784191	184.841	87.7706	1223.05
258885_at	At3g10030	aspartate/glutamate/uridylate kinase family protein	1.10375	0.00299117	161.777	75.2195	206.325
254630_at	At4g18360	Aldolase-type TIM barrel family protein	1.10284	0.00217653	113.59	53.0066	156.349
249772_at	At5g24130	unknown protein; FUNCTIONS IN: molecular_function unknown; INVOLVED IN: biological_process unknown; LOCATED IN: mitochondrion; EXPRESSED IN: petal, leaf whorl, flower; EXPRESSED DURING: 4 anthesis, petal differentiation and expansion stage; Has 1807 Blast hits to 1807 proteins in 277 species: Archae - 0; Bacteria - 0; Metazoa - 736; Fungi - 347; Plants - 385; Viruses - 0; Other Eukaryotes - 339 (…	1.10177	0.0016436	493.505	233.225	799.081
259541_at	At1g20650	Protein kinase superfamily protein	1.10075	0.00092505	86.2143	40.16	495.364
262194_at	At1g77930	Chaperone DnaJ-domain superfamily protein	1.10043	0.00403261	97.6939	45.4542	533.983
250509_at	At5g09970	CYP78A7__cytochrome P450, family 78, subfamily A, polypeptide 7	1.09917	0.00760258	129.123	60.8567	355.299
250972_at	At5g02840	LCL1__LHY/CCA1-like 1	1.09916	0.000206524	147.815	68.9755	507.381
257050_at	At3g15260	Protein phosphatase 2C family protein	1.09905	0.0101012	287.86	130.129	2879.6
248193_at	At5g54080	HGO__homogentisate 1,2-dioxygenase	1.09877	0.00151838	129.403	60.0204	1196.13
266442_at	At2g43260	F-box and associated interaction domains-containing protein	1.09625	0.00124848	157.773	73.8057	20.5308
248939_at	At5g45790	Ubiquitin carboxyl-terminal hydrolase family protein	1.09528	0.0190578	39.5778	18.331	22.5426
262712_at	At1g16460	ATMST2_ATRDH2_MST2_RDH2_ST2_STR2__rhodanese homologue 2	1.09523	0.012384	338.319	160.461	155.71
245541_at	245541_at		1.09474	0.0114599	49.4114	23.1723	42.1926
250004_at	At5g18750	DNAJ heat shock N-terminal domain-containing protein	1.09327	0.00446916	92.2405	42.6326	113.204
259804_at	At1g72160	Sec14p-like phosphatidylinositol transfer family protein	1.09238	0.000696862	215.254	101.046	313.453
247963_at	At5g56590	O-Glycosyl hydrolases family 17 protein	1.09209	0.0109018	85.1298	39.6732	33.5092
259977_at	At1g76590	PLATZ transcription factor family protein	1.09082	0.00683566	65.9227	31.1347	3463.71
259171_at	At3g03590	SWIB/MDM2 domain superfamily protein	1.08866	0.0409102	29.1181	13.6779	75.6424
252405_at	At3g48120	unknown protein; Has 22990 Blast hits to 12942 proteins in 666 species: Archae - 8; Bacteria - 739; Metazoa - 13803; Fungi - 2465; Plants - 1363; Viruses - 116; Other Eukaryotes - 4496 (source: NCBI BLink).	1.08858	0.0046045	45.8864	21.396	117.778
265799_at	At2g35680	Phosphotyrosine protein phosphatases superfamily protein	1.08708	0.00176039	282.074	132.643	1065.19
255300_at	At4g04870	CLS__cardiolipin synthase	1.08703	0.0012106	582.851	275.225	2401.81
266234_at	At2g02350	AtPP2-B9_SKIP3__SKP1 interacting partner 3	1.08699	0.00414672	32.6507	15.4917	29.7504
251289_at	At3g61830	ARF18__auxin response factor 18	1.0868	0.00474853	100.258	47.71	168.548
246058_at	At5g08430	SWIB/MDM2 domain;Plus-3;GYF	1.08641	0.0118194	114.042	53.5349	258.131
249011_at	At5g44670	Domain of unknown function (DUF23)	1.08518	0.0120501	173.674	82.382	993.449
252974_at	At4g38800	ATMTAN1_ATMTN1_MTAN1_MTN1__methylthioadenosine nucleosidase 1	1.08376	0.00114203	1999.99	943.053	358.561
258581_at	At3g04160	unknown protein; FUNCTIONS IN: molecular_function unknown; INVOLVED IN: biological_process unknown; EXPRESSED IN: 7 plant structures; EXPRESSED DURING: F mature embryo stage, petal differentiation and expansion stage, E expanded cotyledon stage, D bilateral stage.	1.08306	0.0220918	21.4904	10.0412	5.34645
264156_at	At1g65280	DNAJ heat shock N-terminal domain-containing protein	1.08165	0.00479074	279.195	131.247	265.211
257888_at	At3g16990	Haem oxygenase-like, multi-helical	1.0809	0.0397621	126.937	60.8913	663.215
247345_at	At5g63760	ARI15_ATARI15__RING/U-box superfamily protein	1.0804	0.00541543	115.723	54.1737	38.4133
245122_at	At2g47420	Ribosomal RNA adenine dimethylase family protein	1.07904	0.000511932	636.869	302.207	246.261
247513_at	At5g61510	GroES-like zinc-binding alcohol dehydrogenase family protein	1.07879	0.00344806	217.103	101.105	1536.47
251208_at	At3g62880	ATOEP16-4__Mitochondrial import inner membrane translocase subunit Tim17/Tim22/Tim23 family protein	1.07873	0.0107459	177.507	84.2833	327.065
266781_at	At2g28940	Protein kinase superfamily protein	1.07805	0.0330409	19.0421	8.94433	56.7836
247854_at	At5g58200	Calcineurin-like metallo-phosphoesterase superfamily protein	1.07789	0.00130523	165.075	78.1938	151.579
261062_at	At1g07530	ATGRAS2_GRAS2_SCL14__SCARECROW-like 14	1.07722	0.00262042	151.51	71.0337	1107.56
254952_at	At4g10955 At4g10960	alpha/beta-Hydrolases superfamily protein	1.0771	0.00571698	33.8369	16.2163	1144.9
257868_at	At3g25070	RIN4__RPM1 interacting protein 4	1.077	0.00290372	119.989	56.337	110.841
251443_at	At3g59940	Galactose oxidase/kelch repeat superfamily protein	1.0762	0.00587529	130.199	61.4809	1751.56
248524_s_at	At5g50570 At5g50670	Squamosa promoter-binding protein-like (SBP domain) transcription factor family protein	1.07515	0.0263862	40.7747	19.2827	78.3986
256518_at	At1g66080	unknown protein; CONTAINS InterPro DOMAIN/s: Protein of unknown function DUF775 (InterPro:IPR008493); Has 285 Blast hits to 283 proteins in 133 species: Archae - 0; Bacteria - 0; Metazoa - 120; Fungi - 88; Plants - 50; Viruses - 0; Other Eukaryotes - 27 (source: NCBI BLink).	1.0745	0.000541994	94.6113	44.8247	65.48
245156_at	At5g12480	CPK7__calmodulin-domain protein kinase 7	1.0741	0.00393682	81.2792	39.0637	62.9977
265425_at	At2g20770	GCL2__GCR2-like 2	1.07148	0.000840818	34.8388	16.5909	572.979
254169_at	At4g24290	MAC/Perforin domain-containing protein	1.07137	0.00268532	115.079	54.6883	42.4803
266897_at	At2g45820	Remorin family protein	1.06934	0.00157315	503.052	242.725	2182.07
248326_at	At5g52820	WD-40 repeat family protein / notchless protein, putative	1.06919	0.000972708	821.256	391.202	497.308
250814_at	At5g05080	ATUBC22_UBC22__ubiquitin-conjugating enzyme 22	1.06903	0.000408427	547.688	260.992	467.483
256439_at	At3g10920	ATMSD1_MEE33_MSD1__manganese superoxide dismutase 1	1.06872	0.000516166	1945.33	925.508	704.665
251679_at	At3g57030	Calcium-dependent phosphotriesterase superfamily protein	1.06805	0.00332417	195.773	93.6349	282.061
266296_at	At2g29420	ATGSTU7_GST25_GSTU7__glutathione S-transferase tau 7	1.06789	0.00592795	320.228	153.781	547.189
258880_at	At3g06420	ATG8H__Ubiquitin-like superfamily protein	1.06781	0.0496071	58.02	27.5491	1731.44
251869_at	At3g54500	FUNCTIONS IN: molecular_function unknown; INVOLVED IN: biological_process unknown; LOCATED IN: cellular_component unknown; EXPRESSED IN: 22 plant structures; EXPRESSED DURING: 13 growth stages; BEST Arabidopsis thaliana protein match is: dentin sialophosphoprotein-related (TAIR:AT5G64170.2).	1.06772	0.00899949	51.1697	23.8909	109.582
262635_at	At1g06570	HPD_PDS1__phytoene desaturation 1	1.06725	0.00362468	61.9337	29.6513	902.539
252192_at	At3g50000	ATCKA2_CKA2__casein kinase II, alpha chain 2	1.06717	0.000599444	784.077	374.172	759.684
249079_at	At5g43930	Transducin family protein / WD-40 repeat family protein	1.0668	0.00384178	96.6861	46.0793	193.436
247944_at	At5g57100	Nucleotide/sugar transporter family protein	1.06633	0.0118306	67.8146	32.3774	34.425
249294_at	249294_at		1.06606	0.0303093	75.7514	36.7271	88.6275
247393_at	At5g63130	Octicosapeptide/Phox/Bem1p family protein	1.06578	0.00792997	92.7052	43.6576	122.538
260910_at	At1g02690	IMPA-6__importin alpha isoform 6	1.06379	0.00756057	116.799	55.4402	66.8721
252067_at	At3g51370	Protein phosphatase 2C family protein	1.06359	0.000523027	209.305	99.8348	733.945
266005_at	At2g37340	ATRSZ33_RSZ33__arginine/serine-rich zinc knuckle-containing protein 33	1.0624	0.00137557	1668.03	795.622	877.643
249210_at	At5g42670	Agenet domain-containing protein	1.06227	0.000513654	187.194	89.543	115.395
251256_at	At3g62300	ATDUF7_DUF7__DOMAIN OF UNKNOWN FUNCTION 724 7	1.06225	0.005858	59.6002	28.5996	16.3575
263325_at	At2g04240	XERICO__RING/U-box superfamily protein	1.06169	0.0165373	142.155	68.1158	552.083
250148_at	At5g14530	Transducin/WD40 repeat-like superfamily protein	1.06131	0.00132282	192.328	92.5206	350.694
256403_at	At3g06190	ATBPM2_BPM2__BTB-POZ and MATH domain 2	1.05974	0.00648275	258.492	122.908	333.73
255583_at	At4g01510	ARV2__Arv1-like protein	1.05972	0.010349	54.5532	25.7851	33.9717
250755_at	At5g05750	DNAJ heat shock N-terminal domain-containing protein	1.05839	0.00183104	159.835	76.6609	343.716
262626_at	At1g06430	FTSH8__FTSH protease 8	1.0579	0.00525586	75.5837	36.2557	161.173
254974_at	At4g10490	2-oxoglutarate (2OG) and Fe(II)-dependent oxygenase superfamily protein	1.05739	0.0357704	13.8812	6.81729	24.1629
250016_at	At5g18100	CSD3__copper/zinc superoxide dismutase 3	1.05647	0.00238175	317.158	152.171	702.831
257334_at	AtMg01370	ORF111D__hypothetical protein	1.05575	0.000971234	71.1128	34.2336	132.656
247217_s_at	At5g65050 At5g65060	AGL31_MAF2__AGAMOUS-like 31	1.05569	0.0313656	38.1688	18.2297	226.782
247782_at	At5g58790	unknown protein; FUNCTIONS IN: molecular_function unknown; INVOLVED IN: biological_process unknown; EXPRESSED IN: 14 plant structures; EXPRESSED DURING: 7 growth stages; Has 0 Blast hits to 0 proteins in 0 species (source: NCBI BLink).	1.05546	0.0311735	13.1757	6.55925	17.6469
262747_at	At1g28540	unknown protein; Has 25 Blast hits to 25 proteins in 10 species: Archae - 0; Bacteria - 0; Metazoa - 0; Fungi - 0; Plants - 25; Viruses - 0; Other Eukaryotes - 0 (source: NCBI BLink).	1.05236	0.0171468	158.401	77.4208	746.124
250013_at	At5g18040	unknown protein; BEST Arabidopsis thaliana protein match is: unknown protein (TAIR:AT4G29760.1); Has 1807 Blast hits to 1807 proteins in 277 species: Archae - 0; Bacteria - 0; Metazoa - 736; Fungi - 347; Plants - 385; Viruses - 0; Other Eukaryotes - 339 (source: NCBI BLink).	1.05062	0.00352329	75.9481	36.5843	150.297
247615_at	At5g60250	zinc finger (C3HC4-type RING finger) family protein	1.04914	0.00183301	76.624	37.1611	42.8945
258977_s_at	At3g02020 At5g14060	AK3__aspartate kinase 3	1.0489	0.00547112	145.433	70.0644	18.454
247139_at	At5g66090	unknown protein; FUNCTIONS IN: molecular_function unknown; LOCATED IN: chloroplast, chloroplast stroma; EXPRESSED IN: 21 plant structures; EXPRESSED DURING: 13 growth stages; Has 30201 Blast hits to 17322 proteins in 780 species: Archae - 12; Bacteria - 1396; Metazoa - 17338; Fungi - 3422; Plants - 5037; Viruses - 0; Other Eukaryotes - 2996 (source: NCBI BLink).	1.04826	0.00158084	325.222	157.53	306.824
254275_at	At4g22670	AtHip1_HIP1__HSP70-interacting protein 1	1.04756	0.00108928	1330.66	643.465	787.207
264779_at	At1g08570	ACHT4__atypical CYS HIS rich thioredoxin 4	1.04737	0.00899949	181.349	87.1729	2662.53
253545_at	At4g31310	AIG2-like (avirulence induced gene) family protein	1.04659	0.00417897	60.7264	29.1591	53.8683
258906_at	At3g06380	ATTLP9_TLP9__tubby-like protein 9	1.04606	0.00258833	79.9603	38.8409	449.348
262499_at	At1g21770	Acyl-CoA N-acyltransferases (NAT) superfamily protein	1.04559	0.00353173	353.119	172.243	1061.45
246244_at	At4g37250	Leucine-rich repeat protein kinase family protein	1.04522	0.0171091	40.487	18.9249	69.2951
256902_s_at	At3g23910 At3g24255	BEST Arabidopsis thaliana protein match is: RNA-directed DNA polymerase (reverse transcriptase)-related family protein (TAIR:AT3G24255.2); Has 562 Blast hits to 532 proteins in 147 species: Archae - 28; Bacteria - 51; Metazoa - 157; Fungi - 82; Plants - 85; Viruses - 6; Other Eukaryotes - 153 (source: NCBI BLink).	1.04424	0.00149388	197.636	95.8921	246.113
256852_at	At3g18610	ATNUC-L2_NUC-L2_PARLL1__nucleolin like 2	1.04374	0.00630545	80.8775	39.557	56.7823
261760_at	At1g15600	unknown protein; BEST Arabidopsis thaliana protein match is: unknown protein (TAIR:AT1G15620.1); Has 227 Blast hits to 227 proteins in 15 species: Archae - 0; Bacteria - 0; Metazoa - 0; Fungi - 0; Plants - 227; Viruses - 0; Other Eukaryotes - 0 (source: NCBI BLink).	1.04368	0.0311247	9.33719	4.69981	15.0758
255093_s_at	At4g08580 At5g17900	microfibrillar-associated protein-related	1.0433	0.000850324	239.909	116.376	245.932
262891_at	At1g79460	ATKS_ATKS1_GA2_KS_KS1__Terpenoid cyclases/Protein prenyltransferases superfamily protein	1.04226	0.00543136	57.1677	28.0097	88.444
248566_s_at	At5g49730 At5g49740	ATFRO6_FRO6_FRO6__ferric reduction oxidase 6	1.04225	0.00599046	21.5307	10.3162	48.4015
249844_at	249844_at		1.04165	0.0316132	102.889	50.0259	219.84
264932_at	At1g61240	Protein of unknown function (DUF707)	1.04152	0.00446908	80.0859	38.5407	89.6096
261586_at	At1g01640	BTB/POZ domain-containing protein	1.04056	0.0230317	31.8092	16.0701	76.3722
266935_at	At2g18915	ADO2_LKP2__LOV KELCH protein 2	1.04017	0.0155718	72.2114	36.3404	432.597
253314_at	At4g33890	unknown protein; BEST Arabidopsis thaliana protein match is: unknown protein (TAIR:AT2G14850.1); Has 35333 Blast hits to 34131 proteins in 2444 species: Archae - 798; Bacteria - 22429; Metazoa - 974; Fungi - 991; Plants - 531; Viruses - 0; Other Eukaryotes - 9610 (source: NCBI BLink).	1.03782	0.00183061	229.473	111.155	170.626
263240_s_at	At1g72590 At2g16530	3-oxo-5-alpha-steroid 4-dehydrogenase family protein	1.03705	0.00499715	21.1884	10.3208	31.4784
265087_at	265087_at		1.03589	0.006943	106.142	52.4873	335.777
250287_at	At5g13330	Rap2.6L__related to AP2 6l	1.03494	0.00524952	99.2105	48.4113	735.247
260991_at	At1g12160	Flavin-binding monooxygenase family protein	1.03398	0.0231519	48.0977	23.5518	10.6831
267627_at	At2g42270	U5 small nuclear ribonucleoprotein helicase	1.03363	0.00984083	28.1359	13.5521	103.902
250402_at	At5g10940	transducin family protein / WD-40 repeat family protein	1.03352	0.006098	115.584	56.564	318.754
254646_at	At4g18530	Protein of unknown function (DUF707)	1.03292	0.0310253	23.0709	10.7821	372.168
247222_at	At5g64840	ATGCN5_GCN5__general control non-repressible 5	1.03174	0.0020957	370.537	180.624	622.603
250477_at	At5g10190	Major facilitator superfamily protein	1.03117	0.00414637	15.2484	7.48235	79.0783
263472_at	At2g31955	CNX2__cofactor of nitrate reductase and xanthine dehydrogenase 2	1.0311	0.00158298	107.904	52.5313	331.786
267361_at	At2g39920	HAD superfamily, subfamily IIIB acid phosphatase	1.03095	0.00571943	84.1281	41.4187	50.0628
247310_at	At5g63950	CHR24__chromatin remodeling 24	1.03092	0.0174451	19.6031	9.72203	12.616
251408_at	At3g60340	alpha/beta-Hydrolases superfamily protein	1.03014	0.00155013	257.568	125.928	526.14
258064_at	At3g14680	CYP72A14__cytochrome P450, family 72, subfamily A, polypeptide 14	1.02915	0.0164495	26.5149	13.4164	184.254
251320_at	At3g61530	PANB2__Phosphoenolpyruvate carboxylase family protein	1.02869	0.00706834	226.76	110.467	216.255
261667_at	At1g18460	alpha/beta-Hydrolases superfamily protein	1.02827	0.00341411	235.971	115.693	151.261
250518_at	At5g08139	RING/U-box superfamily protein	1.02793	0.0377715	84.8017	40.6642	334.057
252379_at	At3g47730	ABCA2_ATATH1_ATH1__ATP-binding cassette A2	1.02759	0.00518637	115.247	56.7212	117.433
246464_at	At5g16980	Zinc-binding dehydrogenase family protein	1.02686	0.049193	67.6788	34.048	280.026
252320_at	At3g48580	XTH11__xyloglucan endotransglucosylase/hydrolase 11	1.02566	0.0222786	40.6925	19.2841	241.866
249542_at	At5g38140	NF-YC12__nuclear factor Y, subunit C12	1.02562	0.0196151	42.1695	20.6156	17.2377
259058_at	At3g03470	CYP89A9__cytochrome P450, family 87, subfamily A, polypeptide 9	1.0255	0.023724	43.6944	22.0156	163.924
249265_at	At5g41700	ATUBC8_UBC8__ubiquitin conjugating enzyme 8	1.02547	0.00871343	752.033	365.058	602.703
259259_at	At3g11540	SPY__Tetratricopeptide repeat (TPR)-like superfamily protein	1.02544	0.00299117	319.662	158.325	352.292
265960_at	At2g37470	Histone superfamily protein	1.02433	0.00936444	161.739	79.9272	239.182
244943_at	AtMg00070	NAD9__NADH dehydrogenase subunit 9	1.02236	0.0317818	36.3687	18.1885	202.673
263647_at	At2g04690	Pyridoxamine 5'-phosphate oxidase family protein	1.02204	0.00393682	132.775	65.7826	1104.2
264789_at	At2g17870	ATCSP3_CSP3__cold shock domain protein 3	1.02201	0.0161178	669.28	333.274	592.508
256413_at	At3g11100	sequence-specific DNA binding transcription factors	1.02157	0.018333	111.832	55.4066	156.051
266168_at	At2g38870	Serine protease inhibitor, potato inhibitor I-type family protein	1.02141	0.00116406	880.466	434.946	6254.83
258794_at	At3g04710	ankyrin repeat family protein	1.02119	0.00183433	357.488	176.077	124.419
252759_at	At3g42630	Pentatricopeptide repeat (PPR) superfamily protein	1.02115	0.00417989	61.0419	30.0452	63.3463
254594_at	At4g18930	RNA ligase/cyclic nucleotide phosphodiesterase family protein	1.02093	0.00288709	143.18	70.6182	189.324
250088_at	At5g17290	APG5_ATATG5_ATG5__autophagy protein Apg5 family	1.02073	0.00135549	174.305	85.8102	261.827
262345_at	At1g64180	intracellular protein transport protein USO1-related	1.02046	0.00573022	31.132	15.0957	119.443
263599_at	At2g01830	AHK4_ATCRE1_CRE1_WOL_WOL1__CHASE domain containing histidine kinase protein	1.01883	0.0354578	49.0518	23.7666	35.7326
261169_at	At1g04920	ATSPS3F_SPS3F__sucrose phosphate synthase 3F	1.01786	0.0165455	172.456	84.5947	357.729
257940_at	At3g21790	UDP-Glycosyltransferase superfamily protein	1.01759	0.0357283	93.9065	46.0521	109.443
247106_at	At5g66240	Transducin/WD40 repeat-like superfamily protein	1.01752	0.00536418	433.724	215.801	409.871
251094_at	At5g01350	unknown protein; FUNCTIONS IN: molecular_function unknown; INVOLVED IN: biological_process unknown; LOCATED IN: endomembrane system; EXPRESSED IN: 24 plant structures; EXPRESSED DURING: 15 growth stages; Has 30201 Blast hits to 17322 proteins in 780 species: Archae - 12; Bacteria - 1396; Metazoa - 17338; Fungi - 3422; Plants - 5037; Viruses - 0; Other Eukaryotes - 2996 (source: NCBI BLink).	1.01738	0.00180066	533.481	263.381	1150.21
266051_at	At2g40760	Rhodanese/Cell cycle control phosphatase superfamily protein	1.01714	0.00726191	229.988	113.285	93.5698
259500_at	At1g15740	Leucine-rich repeat family protein	1.01699	0.0138885	103.315	51.5633	1137.54
253543_at	At4g31270	sequence-specific DNA binding transcription factors	1.01691	0.0248375	30.2744	14.9222	469.098
263907_at	At2g36270	ABI5_GIA1__Basic-leucine zipper (bZIP) transcription factor family protein	1.01679	0.00443914	339.7	166.74	2683.87
258774_at	At3g10740	ARAF_ARAF1_ASD1_ATASD1__alpha-L-arabinofuranosidase 1	1.01641	0.00409486	182.448	89.451	435.319
252973_s_at	At4g38740	ROC1__rotamase CYP 1	1.01545	0.00725855	1418.47	702.468	6104.23
259681_at	At1g77760	GNR1_NIA1_NR1__nitrate reductase 1	1.01528	0.0117824	2168.33	1088.31	130.697
263333_at	At2g03890	ATPI4K GAMMA 7_PI4K GAMMA 7_UBDK GAMMA 7__phosphoinositide 4-kinase gamma 7	1.0137	0.00460923	250.989	122.041	153.147
253188_at	At4g35300	TMT2__tonoplast monosaccharide transporter2	1.01283	0.00749702	370.851	180.886	240.429
261081_at	At1g07350	RNA-binding (RRM/RBD/RNP motifs) family protein	1.01248	0.00542619	617.627	308.699	206.629
258187_at	At3g17880	ATHIP2_ATTDX_HIP_TDX__tetraticopeptide domain-containing thioredoxin	1.01175	0.00879069	151.193	75.2184	190.74
258726_at	At3g11745	unknown protein; FUNCTIONS IN: molecular_function unknown; INVOLVED IN: biological_process unknown; LOCATED IN: chloroplast; EXPRESSED IN: 23 plant structures; EXPRESSED DURING: 13 growth stages; Has 5 Blast hits to 5 proteins in 2 species: Archae - 0; Bacteria - 0; Metazoa - 0; Fungi - 0; Plants - 5; Viruses - 0; Other Eukaryotes - 0 (source: NCBI BLink).	1.00977	0.0243958	65.8535	32.7144	55.6559
253350_at	253350_at		1.00857	0.026211	78.1607	38.0888	159.646
262918_at	At1g65000	unknown protein; BEST Arabidopsis thaliana protein match is: unknown protein (TAIR:AT5G38060.1); Has 49 Blast hits to 49 proteins in 14 species: Archae - 0; Bacteria - 0; Metazoa - 0; Fungi - 0; Plants - 49; Viruses - 0; Other Eukaryotes - 0 (source: NCBI BLink).	1.00785	0.0181915	64.6006	32.2106	74.8111
246500_at	At5g16270	ATRAD21.3_SYN4__sister chromatid cohesion 1 protein 4	1.00719	0.0235106	231.451	113.086	390.753
253249_at	At4g34680	GATA3__GATA transcription factor 3	1.00692	0.0304061	159.801	78.7468	23.5508
247374_at	At5g63190	MA3 domain-containing protein	1.00609	0.00311529	830.546	407.334	3300.39
249255_at	At5g41610	ATCHX18_CHX18__cation/H+ exchanger 18	1.00604	0.00963575	69.9496	33.8505	266.335
263754_at	At2g21510	DNAJ heat shock N-terminal domain-containing protein	1.00595	0.0438393	9.80574	4.75793	47.7338
260823_at	At1g06770	DRIP1__DREB2A-interacting protein 1	1.00507	0.0174843	88.3552	43.8743	38.2645
250938_at	At5g03180	RING/U-box superfamily protein	1.0045	0.00949655	82.7277	41.0423	2158.02
258775_at	At3g10850	GLX2-2_GLY2__Metallo-hydrolase/oxidoreductase superfamily protein	1.00377	0.00124033	740.463	368.181	559.106
264372_at	At1g11840	ATGLX1_GLX1__glyoxalase I homolog	1.00377	0.000529752	1658.45	828.093	2394.74
254423_at	At4g21610	LOL2__lsd one like 2	1.00304	0.0205531	237.461	118.318	62.7806
264259_at	At1g09290	unknown protein; Has 73 Blast hits to 71 proteins in 26 species: Archae - 0; Bacteria - 0; Metazoa - 5; Fungi - 11; Plants - 54; Viruses - 0; Other Eukaryotes - 3 (source: NCBI BLink).	1.00267	0.017323	95.1108	48.0989	54.5818
251805_at	At3g55530	SDIR1__RING/U-box superfamily protein	1.0026	0.00417989	142.486	71.062	155.898
267214_at	At2g43970	RNA-binding protein	1.00243	0.000524523	1064.73	531.285	763.539
267357_at	At2g40000	ATHSPRO2_HSPRO2__ortholog of sugar beet HS1 PRO-1 2	1.00238	0.0229315	165.072	81.4999	352.326
262247_at	At1g48420	ACD1_ATACD1_D-CDES__D-cysteine desulfhydrase	1.00223	0.00499877	247.501	123.655	124.982
262150_at	At1g52520	FRS6__FAR1-related sequence 6	1.00222	0.00787746	46.002	22.9784	138.522
261496_at	At1g28360	ATERF12_ERF12__ERF domain protein 12	1.00193	0.0155344	41.095	20.7778	326.744
262586_at	At1g15480	Tetratricopeptide repeat (TPR)-like superfamily protein	1.00107	0.0207832	103.793	52.0012	34.3975
257864_at	At3g17740	unknown protein; FUNCTIONS IN: molecular_function unknown; INVOLVED IN: biological_process unknown; LOCATED IN: cellular_component unknown; EXPRESSED IN: 23 plant structures; EXPRESSED DURING: 13 growth stages; CONTAINS InterPro DOMAIN/s: Protein of unknown function DUF1740 (InterPro:IPR013633); BEST Arabidopsis thaliana protein match is: unknown protein (TAIR:AT3G17712.1); Has 409 Blast hits to …	1.00027	0.0045414	114.318	57.2689	229.702
253007_at	At4g38090	Ribosomal protein S5 domain 2-like superfamily protein	1	0.00183301	197.317	97.9441	335.997
246653_at	At5g35200	ENTH/ANTH/VHS superfamily protein	0.998802	0.00961307	87.4029	43.8376	456.507
259983_at	At1g76490	HMG1_HMGR1__hydroxy methylglutaryl CoA reductase 1	0.997806	0.006098	248.935	126.83	283.22
258735_at	At3g05880	RCI2A__Low temperature and salt responsive protein family	0.99732	0.0491325	254.565	127.686	1733.53
255057_at	At4g09840	unknown protein; FUNCTIONS IN: molecular_function unknown; INVOLVED IN: biological_process unknown; LOCATED IN: cellular_component unknown; EXPRESSED IN: stem, leaf whorl, sepal, flower, seed; EXPRESSED DURING: F mature embryo stage, petal differentiation and expansion stage; Has 25 Blast hits to 25 proteins in 10 species: Archae - 0; Bacteria - 0; Metazoa - 4; Fungi - 4; Plants - 9; Viruses - 3;…	0.997155	0.00149291	19.9275	9.9712	127.795
257293_at	At3g15580	APG8H_ATG8I__Ubiquitin-like superfamily protein	0.995131	0.00113673	813.27	406.856	3997.8
259356_at	At3g05250	RING/U-box superfamily protein	0.995043	0.0168083	54.1712	27.7794	70.4255
254393_at	At4g21580	oxidoreductase, zinc-binding dehydrogenase family protein	0.994411	0.0111734	231.428	113.518	1555.75
248523_s_at	At5g50580 At5g50680	AT-SAE1-2_SAE1B__SUMO-activating enzyme 1B	0.994402	0.00254724	446.04	225.74	707.889
264761_at	At1g61280	Phosphatidylinositol N-acetylglucosaminyltransferase, GPI19/PIG-P subunit	0.992933	0.015678	116.658	58.0606	29.4021
247488_at	At5g61820	FUNCTIONS IN: molecular_function unknown; INVOLVED IN: biological_process unknown; LOCATED IN: vacuole; EXPRESSED IN: 24 plant structures; EXPRESSED DURING: 15 growth stages; CONTAINS InterPro DOMAIN/s: Stress up-regulated Nod 19 (InterPro:IPR011692); Has 30201 Blast hits to 17322 proteins in 780 species: Archae - 12; Bacteria - 1396; Metazoa - 17338; Fungi - 3422; Plants - 5037; Viruses - 0; Oth…	0.9926	0.00284027	461.826	233.738	1089.27
245588_at	At4g15030	FUNCTIONS IN: molecular_function unknown; INVOLVED IN: biological_process unknown; LOCATED IN: cellular_component unknown; EXPRESSED IN: 23 plant structures; EXPRESSED DURING: 13 growth stages; CONTAINS InterPro DOMAIN/s: Folate-sensitive fragile site protein Fra10Ac1 (InterPro:IPR019129); Has 8498 Blast hits to 5699 proteins in 376 species: Archae - 6; Bacteria - 264; Metazoa - 3838; Fungi - 743…	0.991868	0.00481828	73.21	36.7017	61.5935
244923_s_at	AtMg01020	ORF153B__hypothetical protein	0.990755	0.0231235	14.1331	7.0572	15.2688
261887_at	At1g80780	Polynucleotidyl transferase, ribonuclease H-like superfamily protein	0.989832	0.00471539	889.903	455.422	653.293
245333_at	At4g14615	unknown protein; FUNCTIONS IN: molecular_function unknown; INVOLVED IN: biological_process unknown; LOCATED IN: endomembrane system; EXPRESSED IN: 24 plant structures; EXPRESSED DURING: 15 growth stages; CONTAINS InterPro DOMAIN/s: Protein of unknown function DUF2346 (InterPro:IPR018625); BEST Arabidopsis thaliana protein match is: unknown protein (TAIR:AT1G52825.1); Has 30201 Blast hits to 17322…	0.989119	0.00343127	1058.43	531.566	678.967
254822_at	At4g12570	UPL5__ubiquitin protein ligase 5	0.989056	0.00477533	81.5202	41.1057	183.024
250721_at	At5g06210	RNA binding (RRM/RBD/RNP motifs) family protein	0.988999	0.00103349	348.284	175.039	525.05
252261_at	At3g49500	RDR6_SDE1_SGS2__RNA-dependent RNA polymerase 6	0.988264	0.0340183	98.6866	49.4926	13.2984
266055_at	At2g40650	PRP38 family protein	0.987299	0.004935	224.432	113.559	228.313
256866_at	At3g26380	Melibiase family protein	0.987186	0.00121255	367.173	184.975	534.254
258417_at	At3g17365	S-adenosyl-L-methionine-dependent methyltransferases superfamily protein	0.987038	0.0211526	123.182	61.9453	231.175
256653_at	At3g18870	Mitochondrial transcription termination factor family protein	0.986948	0.0109897	51.5481	25.9875	38.1902
255509_at	At4g02210	unknown protein; FUNCTIONS IN: molecular_function unknown; INVOLVED IN: biological_process unknown; LOCATED IN: cellular_component unknown; EXPRESSED IN: 22 plant structures; EXPRESSED DURING: 13 growth stages; BEST Arabidopsis thaliana protein match is: unknown protein (TAIR:AT2G24960.2).	0.985723	0.00132282	112.161	56.6969	76.0484
262685_at	At1g76010	Alba DNA/RNA-binding protein	0.984713	0.00219726	2784.18	1406.6	839.33
258498_at	At3g02480	Late embryogenesis abundant protein (LEA) family protein	0.983334	0.00708485	3728.99	1840.31	3892.15
260551_at	At2g43510	ATTI1_TI1__trypsin inhibitor protein 1	0.983077	0.0152487	1165.57	591.652	111.157
247551_at	At5g60980	Nuclear transport factor 2 (NTF2) family protein with RNA binding (RRM-RBD-RNP motifs) domain	0.982117	0.00176066	297.43	150.36	158.954
264715_at	At1g70180	Sterile alpha motif (SAM) domain-containing protein	0.981533	0.0052999	158.003	80.6567	159.972
260060_at	At1g73680	ALPHA DOX2__alpha dioxygenase	0.981475	0.00970597	89.877	45.3615	31.8077
247429_at	At5g62620	Galactosyltransferase family protein	0.981431	0.0239495	192.72	101.429	675.586
265316_at	At2g20400	myb-like HTH transcriptional regulator family protein	0.979444	0.00603059	54.0224	27.3628	59.0032
254350_at	At4g22280	F-box/RNI-like superfamily protein	0.976928	0.0100808	80.1617	41.0241	38.7482
261686_at	At1g47310	unknown protein; FUNCTIONS IN: molecular_function unknown; INVOLVED IN: biological_process unknown; LOCATED IN: endomembrane system; EXPRESSED IN: 24 plant structures; EXPRESSED DURING: 13 growth stages; Has 45 Blast hits to 45 proteins in 11 species: Archae - 0; Bacteria - 0; Metazoa - 0; Fungi - 0; Plants - 45; Viruses - 0; Other Eukaryotes - 0 (source: NCBI BLink).	0.976096	0.00220382	109.7	55.724	341.681
260603_at	At1g55960	Polyketide cyclase/dehydrase and lipid transport superfamily protein	0.975612	0.00545778	108.996	56.1455	227.04
254035_at	At4g25970	PSD3__phosphatidylserine decarboxylase 3	0.975446	0.000856159	238.043	120.886	367.603
255065_s_at	At4g08870 At4g08900	Arginase/deacetylase superfamily protein	0.974901	0.00277526	130.881	66.668	247.241
265321_at	At2g18280	AtTLP2_TLP2__tubby like protein 2	0.973286	0.00274833	193.921	98.9353	276.809
263947_at	At2g35820	ureidoglycolate hydrolases	0.972029	0.0187921	142.459	72.8876	197.598
253473_at	At4g32250	Protein kinase superfamily protein	0.971989	0.00246827	153.101	78.633	221.233
262569_at	At1g15180	MATE efflux family protein	0.971649	0.00212811	374.576	190.382	1086.8
259091_at	At3g04890	Uncharacterized conserved protein (DUF2358)	0.970533	0.00293653	63.757	32.5432	105.92
266480_at	At2g31130	unknown protein; Has 116 Blast hits to 113 proteins in 44 species: Archae - 0; Bacteria - 3; Metazoa - 21; Fungi - 2; Plants - 40; Viruses - 0; Other Eukaryotes - 50 (source: NCBI BLink).	0.969537	0.00833646	36.0252	18.4274	274.088
250714_at	At5g06140	ATSNX1_SNX1__sorting nexin 1	0.968439	0.0100621	285.75	146.422	235.785
257734_at	At3g18370	ATSYTF_NTMC2T3_NTMC2TYPE3_SYTF__C2 domain-containing protein	0.968095	0.00225814	160.626	82.0469	117.236
254127_at	At4g24520	AR1_ATR1__P450 reductase 1	0.967265	0.00401731	715.369	363.442	479.21
256076_at	At1g18060	unknown protein; INVOLVED IN: biological_process unknown; LOCATED IN: chloroplast; EXPRESSED IN: 22 plant structures; EXPRESSED DURING: 13 growth stages; Has 74 Blast hits to 74 proteins in 29 species: Archae - 0; Bacteria - 19; Metazoa - 0; Fungi - 0; Plants - 49; Viruses - 0; Other Eukaryotes - 6 (source: NCBI BLink).	0.967204	0.00489086	99.8791	51.4444	41.4962
261495_at	At1g28410	FUNCTIONS IN: molecular_function unknown; INVOLVED IN: biological_process unknown; LOCATED IN: endomembrane system; EXPRESSED IN: 23 plant structures; EXPRESSED DURING: 15 growth stages; BEST Arabidopsis thaliana protein match is: myosin heavy chain-related (TAIR:AT4G31340.2); Has 425 Blast hits to 402 proteins in 77 species: Archae - 4; Bacteria - 22; Metazoa - 249; Fungi - 4; Plants - 98; Virus…	0.966119	0.00618781	138.056	70.3687	17.3287
255412_at	At4g02980	ABP_ABP1__endoplasmic reticulum auxin binding protein 1	0.965466	0.00366972	241.067	123.371	131.552
260160_at	At1g79880	RNA recognition motif (RRM)-containing protein	0.965367	0.0323543	98.5957	50.6462	214.096
261269_at	At1g26690	emp24/gp25L/p24 family/GOLD family protein	0.965362	0.0391519	83.0837	42.5101	19.4354
262533_at	At1g17090	unknown protein; INVOLVED IN: biological_process unknown; LOCATED IN: endomembrane system; EXPRESSED IN: 17 plant structures; EXPRESSED DURING: 7 growth stages; Has 5 Blast hits to 5 proteins in 2 species: Archae - 0; Bacteria - 0; Metazoa - 0; Fungi - 0; Plants - 5; Viruses - 0; Other Eukaryotes - 0 (source: NCBI BLink).	0.965283	0.0117183	53.1724	27.5283	880.502
255360_at	At4g03960	Phosphotyrosine protein phosphatases superfamily protein	0.963512	0.00462256	196.829	100.913	131.791
259163_at	At3g01490	Protein kinase superfamily protein	0.963219	0.0461541	27.427	14.2072	80.194
261403_at	At1g79590	ATSYP52_SYP52__syntaxin of plants 52	0.963077	0.00815814	95.321	49.6777	254.421
251404_at	At3g60310	unknown protein; Has 22 Blast hits to 18 proteins in 9 species: Archae - 0; Bacteria - 0; Metazoa - 0; Fungi - 0; Plants - 22; Viruses - 0; Other Eukaryotes - 0 (source: NCBI BLink).	0.963042	0.0268215	41.8182	21.5199	27.6216
250926_at	At5g03555	permease, cytosine/purines, uracil, thiamine, allantoin family protein	0.962731	0.0271473	18.1056	9.28912	16.685
261415_at	At1g07750	RmlC-like cupins superfamily protein	0.961986	0.00100691	181.077	93.3806	158.415
256568_at	At3g19520	Protein of unknown function (DUF626)	0.961965	0.0020766	312.481	160.852	456.71
250400_at	At5g10740	Protein phosphatase 2C family protein	0.961588	0.0396343	109.805	56.0216	681.797
266653_at	At2g25740	ATP-dependent protease La (LON) domain protein	0.961557	0.00287594	190.641	97.4312	145.961
259302_at	At3g05120	ATGID1A_GID1A__alpha/beta-Hydrolases superfamily protein	0.961553	0.0125864	198.382	100.804	833.868
261522_at	At1g71710	DNAse I-like superfamily protein	0.961404	0.02134	57.9758	29.6512	43.7494
249228_at	At5g42190	ASK2_SKP1B__E3 ubiquitin ligase SCF complex subunit SKP1/ASK1 family protein	0.961397	0.000556427	519.21	266.473	894.823
255985_at	At1g34150	Pseudouridine synthase family protein	0.961328	0.0309283	94.6525	48.6841	50.5433
246897_at	At5g25560	CHY-type/CTCHY-type/RING-type Zinc finger protein	0.960848	0.00225488	191.807	98.5599	227.665
253001_at	At4g38490	unknown protein; Has 30201 Blast hits to 17322 proteins in 780 species: Archae - 12; Bacteria - 1396; Metazoa - 17338; Fungi - 3422; Plants - 5037; Viruses - 0; Other Eukaryotes - 2996 (source: NCBI BLink).	0.96063	0.000561157	341.27	175.221	220.154
251862_at	At3g54850	ATPUB14_PUB14__plant U-box 14	0.960333	0.0189192	59.3015	30.2198	189.691
256223_at	At1g56200	emb1303__embryo defective 1303	0.960218	0.00884318	1605.17	824.013	756.815
AFFX-DapX-5_at			0.960112	0.0112188	112.971	57.2865	186.566
252946_at	At4g39235	unknown protein; BEST Arabidopsis thaliana protein match is: unknown protein (TAIR:AT3G05570.1); Has 30201 Blast hits to 17322 proteins in 780 species: Archae - 12; Bacteria - 1396; Metazoa - 17338; Fungi - 3422; Plants - 5037; Viruses - 0; Other Eukaryotes - 2996 (source: NCBI BLink).	0.957562	0.00830636	107.601	55.1553	29.7744
263196_at	At1g36070	Transducin/WD40 repeat-like superfamily protein	0.95743	0.00524576	110.511	56.8806	63.4851
266181_at	At2g02390	ATGSTZ1_GST18_GSTZ1__glutathione S-transferase zeta 1	0.95736	0.00672746	210.173	108.715	1230.97
252669_at	At3g44100	MD-2-related lipid recognition domain-containing protein	0.957063	0.000760692	319.646	164.83	493.293
264509_at	At1g09520	LOCATED IN: chloroplast; EXPRESSED IN: 21 plant structures; EXPRESSED DURING: 12 growth stages; CONTAINS InterPro DOMAIN/s: Zinc finger, PHD-type, conserved site (InterPro:IPR019786); BEST Arabidopsis thaliana protein match is: PHD finger family protein (TAIR:AT3G17460.1); Has 56 Blast hits to 56 proteins in 17 species: Archae - 0; Bacteria - 2; Metazoa - 0; Fungi - 4; Plants - 46; Viruses - 0; O…	0.953226	0.00255704	161.249	82.9846	165.393
260592_at	At1g55850	ATCSLE1_CSLE1__cellulose synthase like E1	0.952976	0.00258833	735.638	379.915	1681.66
247771_at	At5g58590	RANBP1__RAN binding protein 1	0.951947	0.00169005	1129.91	582.106	954.232
251558_at	At3g57810	Cysteine proteinases superfamily protein	0.951489	0.00545778	183.513	93.5538	319.231
256806_at	At3g20910	NF-YA9__nuclear factor Y, subunit A9	0.951291	0.012117	81.5249	41.9701	539.756
260622_at	At1g07980	NF-YC10__nuclear factor Y, subunit C10	0.950782	0.00398301	137.095	70.747	379.405
250856_at	At5g04810	pentatricopeptide (PPR) repeat-containing protein	0.950664	0.00315094	225.911	117.01	134.007
256161_at	At1g30090	Galactose oxidase/kelch repeat superfamily protein	0.950202	0.0016436	132.018	68.1779	245.09
264205_at	At1g22790	unknown protein; FUNCTIONS IN: molecular_function unknown; INVOLVED IN: biological_process unknown; LOCATED IN: plasma membrane; EXPRESSED IN: 22 plant structures; EXPRESSED DURING: 13 growth stages; BEST Arabidopsis thaliana protein match is: unknown protein (TAIR:AT1G34010.1); Has 35333 Blast hits to 34131 proteins in 2444 species: Archae - 798; Bacteria - 22429; Metazoa - 974; Fungi - 991; Pla…	0.950167	0.00280883	134.947	69.9678	100.379
250555_at	At5g07950	unknown protein; FUNCTIONS IN: molecular_function unknown; INVOLVED IN: biological_process unknown; LOCATED IN: chloroplast; EXPRESSED IN: 20 plant structures; EXPRESSED DURING: 9 growth stages; Has 30201 Blast hits to 17322 proteins in 780 species: Archae - 12; Bacteria - 1396; Metazoa - 17338; Fungi - 3422; Plants - 5037; Viruses - 0; Other Eukaryotes - 2996 (source: NCBI BLink).	0.949768	0.00443167	111.706	57.7916	114.447
245228_at	At3g29810	COBL2__COBRA-like protein 2 precursor	0.949622	0.00183301	73.7027	38.1425	34.5604
259937_s_at	At1g71330 At3g13080	ATNAP5_NAP5__non-intrinsic ABC protein 5	0.949106	0.00512512	80.7105	41.4721	190.372
245936_at	At5g19850	alpha/beta-Hydrolases superfamily protein	0.949054	0.00819284	30.8179	15.9864	61.9044
245418_at	At4g17370	Oxidoreductase family protein	0.947209	0.0096172	126.276	64.9288	113.478
262496_at	At1g21790	TRAM, LAG1 and CLN8 (TLC) lipid-sensing domain containing protein	0.946899	0.00188082	73.0881	37.9353	345.156
255364_s_at	At4g04020 At4g22240	FIB__fibrillin	0.946062	0.000833984	210.528	109.268	870.289
263703_at	At1g31170	ATSRX_SRX__sulfiredoxin	0.944606	0.00139	119.696	62.0472	801.907
247216_at	At5g64860	DPE1__disproportionating enzyme	0.944581	0.0164342	130.14	68.0941	19.2769
255703_at	At4g00040	Chalcone and stilbene synthase family protein	0.944506	0.0268569	50.4655	26.9955	85.6269
260987_at	At1g53590	NTMC2T6.1_NTMC2TYPE6.1__Calcium-dependent lipid-binding (CaLB domain) family protein	0.943685	0.00556669	111.344	57.9885	59.7053
262607_at	At1g13990	unknown protein; FUNCTIONS IN: molecular_function unknown; INVOLVED IN: biological_process unknown; LOCATED IN: chloroplast; EXPRESSED IN: 23 plant structures; EXPRESSED DURING: 13 growth stages; CONTAINS InterPro DOMAIN/s: Protein of unknown function DUF3110 (InterPro:IPR021503); Has 4 Blast hits to 4 proteins in 1 species: Archae - 0; Bacteria - 0; Metazoa - 0; Fungi - 0; Plants - 4; Viruses - …	0.94302	0.00174996	94.9346	49.4667	1139.73
248299_at	At5g53080	Tetratricopeptide repeat (TPR)-like superfamily protein	0.942883	0.0015168	77.2537	39.9404	123.813
259971_at	At1g76580	Squamosa promoter-binding protein-like (SBP domain) transcription factor family protein	0.942015	0.0030637	55.2546	28.8355	130.183
250705_at	At5g06340	ATNUDX27_NUDX27__nudix hydrolase homolog 27	0.94051	0.00214823	824.416	429.252	247.855
246951_at	At5g04880		0.940424	0.0331104	22.1337	11.6783	93.4052
245207_at	At5g12310	RING/U-box superfamily protein	0.940318	0.00162599	295.112	152.899	1727.68
248537_at	At5g50100	Putative thiol-disulphide oxidoreductase DCC	0.940093	0.0425778	43.531	23.604	116.793
253977_at	At4g26630	DEK domain-containing chromatin associated protein	0.938583	0.00882773	167.09	86.5833	211.28
265770_at	At2g48100	Exonuclease family protein	0.938251	0.0013514	617.967	322.575	590.445
252426_at	At3g47630	CONTAINS InterPro DOMAIN/s: Mitochondrial matrix Mmp37 (InterPro:IPR015222); Has 35333 Blast hits to 34131 proteins in 2444 species: Archae - 798; Bacteria - 22429; Metazoa - 974; Fungi - 991; Plants - 531; Viruses - 0; Other Eukaryotes - 9610 (source: NCBI BLink).	0.937539	0.00784403	120.654	62.6953	72.6203
262160_at	At1g52590	Putative thiol-disulphide oxidoreductase DCC	0.936907	0.0100326	107.706	55.399	67.244
267503_at	At2g45600	alpha/beta-Hydrolases superfamily protein	0.936893	0.00656518	74.1337	38.0073	421.861
257009_at	At3g14160	2-oxoglutarate-dependent dioxygenase family protein	0.935606	0.0138849	33.5401	18.0209	152.764
251973_at	At3g53180	glutamate-ammonia ligases;catalytics;glutamate-ammonia ligases	0.934163	0.0245687	104.294	54.4778	427.36
244951_s_at	At2g07723 AtMg00180		0.93295	0.00509596	109.192	57.2428	221.67
257785_at	At3g26980	MUB4__membrane-anchored ubiquitin-fold protein 4 precursor	0.932789	0.0053263	149.09	77.733	86.2407
246594_at	At5g14800	AT-P5C1_AT-P5R_EMB2772_P5CR__pyrroline-5- carboxylate (P5C) reductase	0.931845	0.00150472	2895.4	1515.06	261.007
259030_at	At3g09310	unknown protein; CONTAINS InterPro DOMAIN/s: Protein of unknown function DUF37 (InterPro:IPR002696); Has 5781 Blast hits to 5781 proteins in 1903 species: Archae - 0; Bacteria - 3956; Metazoa - 2; Fungi - 0; Plants - 42; Viruses - 3; Other Eukaryotes - 1778 (source: NCBI BLink).	0.931562	0.0079533	48.077	25.2161	117.93
248181_at	At5g54290	CcdA__cytochrome c biogenesis protein family	0.931453	0.0060766	118.649	62.056	926.132
256270_at	At3g12300	unknown protein; FUNCTIONS IN: molecular_function unknown; INVOLVED IN: biological_process unknown; LOCATED IN: endomembrane system; EXPRESSED IN: 23 plant structures; EXPRESSED DURING: 15 growth stages; CONTAINS InterPro DOMAIN/s: Protein of unknown function DUF667 (InterPro:IPR007714); Has 373 Blast hits to 371 proteins in 116 species: Archae - 0; Bacteria - 0; Metazoa - 213; Fungi - 4; Plants …	0.931217	0.0202528	160.011	84.958	274.726
263526_at	At2g24830	zinc finger (CCCH-type) family protein / D111/G-patch domain-containing protein	0.930861	0.00618781	147.287	76.7946	74.236
244929_at	AtMg00580	NAD4__NADH dehydrogenase subunit 4	0.930364	0.0358248	110.713	59.3923	142.941
255577_at	At4g01410	Late embryogenesis abundant (LEA) hydroxyproline-rich glycoprotein family	0.929551	0.00750041	125.519	65.8933	446.212
246953_at	At5g04850	VPS60.2__SNF7 family protein	0.928892	0.0205122	115.366	60.5458	341.723
261661_at	At1g18360	alpha/beta-Hydrolases superfamily protein	0.928588	0.00665734	50.4196	26.0332	59.1525
245756_at	At1g35190	2-oxoglutarate (2OG) and Fe(II)-dependent oxygenase superfamily protein	0.927122	0.00370077	176.071	92.5031	753.065
248766_at	At5g47580	unknown protein; BEST Arabidopsis thaliana protein match is: unknown protein (TAIR:AT4G17250.1); Has 1807 Blast hits to 1807 proteins in 277 species: Archae - 0; Bacteria - 0; Metazoa - 736; Fungi - 347; Plants - 385; Viruses - 0; Other Eukaryotes - 339 (source: NCBI BLink).	0.926436	0.00887248	52.4501	27.6287	44.0014
264653_at	At1g08980	AMI1_ATAMI1_ATTOC64-I_TOC64-I__amidase 1	0.925717	0.0110473	74.0331	38.9085	16.413
248639_at	At5g48930	HCT__hydroxycinnamoyl-CoA shikimate/quinate hydroxycinnamoyl transferase	0.924833	0.00653501	113.256	59.458	223.859
251472_at	At3g59580	Plant regulator RWP-RK family protein	0.923794	0.00987396	78.9306	41.2354	501.145
259911_at	At1g72680	ATCAD1_CAD1__cinnamyl-alcohol dehydrogenase	0.923029	0.00225413	348.859	183.837	5285.94
245288_at	At4g16420	ADA2B_PRZ1__homolog of yeast ADA2 2B	0.922733	0.00221195	190.82	100.762	349.022
245242_at	At1g44446	ATCAO_CAO_CH1__Pheophorbide a oxygenase family protein with Rieske [2Fe-2S] domain	0.922515	0.036909	62.5477	32.3467	224.412
251937_at	At3g53400 At3g53402	BEST Arabidopsis thaliana protein match is: conserved peptide upstream open reading frame 47 (TAIR:AT5G03190.1); Has 285 Blast hits to 285 proteins in 23 species: Archae - 0; Bacteria - 0; Metazoa - 1; Fungi - 0; Plants - 279; Viruses - 0; Other Eukaryotes - 5 (source: NCBI BLink).	0.920504	0.0232596	56.5511	29.8852	42.3046
258176_at	At3g21650	Protein phosphatase 2A regulatory B subunit family protein	0.919593	0.0198197	172.752	89.1769	262.698
263221_at	At1g30620	HSR8_MUR4_UXE1__NAD(P)-binding Rossmann-fold superfamily protein	0.919518	0.00365214	94.9053	49.9262	102.036
262264_at	At1g42470	Patched family protein	0.919349	0.00329512	234.8	124.117	403.436
267128_at	At2g23620	ATMES1_MES1__methyl esterase 1	0.919116	0.0250975	280.473	151.226	139.206
254715_at	At4g13550	triglyceride lipases;triglyceride lipases	0.918116	0.0180599	33.8209	17.7857	66.5883
252156_at	252156_at		0.918112	0.00692157	34.86	18.4424	85.2335
265827_at	At2g42400	ATVOZ2_VOZ2__vascular plant one zinc finger protein 2	0.918098	0.00788009	100.711	52.71	223.226
250988_at	At5g02880	UPL4__ubiquitin-protein ligase 4	0.917848	0.0110473	121.983	64.4554	369.965
246259_at	At1g31830	Amino acid permease family protein	0.917515	0.00349628	157.436	83.5873	302.054
261582_at	At1g01160	GIF2__GRF1-interacting factor 2	0.917142	0.00183433	540.165	287.523	671.241
258815_at	At3g04000	NAD(P)-binding Rossmann-fold superfamily protein	0.917013	0.0268569	19.0819	9.8414	588.445
251165_at	At3g63330		0.91696	0.00846909	29.9655	16.1608	95.7705
265909_at	At2g25720	unknown protein; Has 38 Blast hits to 38 proteins in 18 species: Archae - 0; Bacteria - 0; Metazoa - 0; Fungi - 0; Plants - 38; Viruses - 0; Other Eukaryotes - 0 (source: NCBI BLink).	0.916003	0.0014986	167.261	88.8104	197.262
262205_at	At2g01080	Late embryogenesis abundant (LEA) hydroxyproline-rich glycoprotein family	0.914934	0.0149216	49.2247	25.6966	140.694
250971_at	At5g02810	APRR7_PRR7__pseudo-response regulator 7	0.91485	0.00929143	66.1846	35.3346	133.292
265192_at	At1g05060	unknown protein; Has 34 Blast hits to 34 proteins in 13 species: Archae - 0; Bacteria - 0; Metazoa - 0; Fungi - 0; Plants - 34; Viruses - 0; Other Eukaryotes - 0 (source: NCBI BLink).	0.914677	0.0458683	62.9409	34.163	493.714
245913_at	At5g19860	Protein of unknown function, DUF538	0.914268	0.0110929	326.344	172.01	786.805
254923_at	At4g11240	TOPP7__Calcineurin-like metallo-phosphoesterase superfamily protein	0.912076	0.00188082	1008.24	536.365	282.4
261841_at	At1g15920	Polynucleotidyl transferase, ribonuclease H-like superfamily protein	0.91039	0.00264326	317.994	169.219	331.16
256533_at	At1g33250	Protein of unknown function (DUF604)	0.910336	0.00475127	66.0909	35.1065	112.103
261202_at	At1g12910	ATAN11_LWD1__Transducin/WD40 repeat-like superfamily protein	0.909394	0.00127411	436.708	231.736	146.872
261285_at	At1g35720	ANNAT1_ATOXY5_OXY5__annexin 1	0.908825	0.0170358	33.5124	17.8885	54.3048
261535_at	At1g01725	unknown protein; FUNCTIONS IN: molecular_function unknown; INVOLVED IN: biological_process unknown; LOCATED IN: endomembrane system; EXPRESSED IN: 23 plant structures; EXPRESSED DURING: 14 growth stages; BEST Arabidopsis thaliana protein match is: unknown protein (TAIR:AT4G00530.1); Has 20 Blast hits to 20 proteins in 7 species: Archae - 0; Bacteria - 0; Metazoa - 0; Fungi - 0; Plants - 20; Virus…	0.908239	0.0405718	49.2215	25.7254	152.936
252953_at	At4g38570	PIS2__probable CDP-diacylglycerol--inositol 3-phosphatidyltransferase 2	0.906417	0.0039996	106.989	57.0713	422.866
246122_at	At5g20380	PHT4;5__phosphate transporter 4;5	0.905376	0.00183867	93.7634	50.1023	178.753
264043_at	At2g22490	ATCYCD2;1_CYCD2;1__Cyclin D2;1	0.904706	0.00479074	348.207	185.751	33.2541
251327_at	At3g61540	alpha/beta-Hydrolases superfamily protein	0.904616	0.00497895	147.459	78.9614	61.4411
265926_at	At2g18600	Ubiquitin-conjugating enzyme family protein	0.904304	0.00673712	36.6961	19.5867	86.2722
246151_at	At5g19950	Domain of unknown function (DUF1767)	0.903325	0.0158436	57.5017	30.7436	32.7618
258904_at	At3g06400	CHR11__chromatin-remodeling protein 11	0.902137	0.0199084	591.151	312.076	754.855
261038_at	At1g17490	unknown protein; BEST Arabidopsis thaliana protein match is: unknown protein (TAIR:AT1G72690.1); Has 57 Blast hits to 45 proteins in 9 species: Archae - 0; Bacteria - 0; Metazoa - 0; Fungi - 0; Plants - 57; Viruses - 0; Other Eukaryotes - 0 (source: NCBI BLink).	0.901766	0.0445977	460.494	242.877	445.215
260310_at	At1g70590	F-box family protein	0.901452	0.00309918	71.1923	37.9892	878.563
264304_at	At1g78895	Reticulon family protein	0.901229	0.0382713	69.8709	37.3395	153.921
247255_at	At5g64780	Uncharacterised conserved protein UCP009193	0.900949	0.0327808	27.7512	14.846	93.9622
257879_at	At3g17160	unknown protein; FUNCTIONS IN: molecular_function unknown; INVOLVED IN: biological_process unknown; LOCATED IN: cellular_component unknown; EXPRESSED IN: 23 plant structures; EXPRESSED DURING: 13 growth stages; Has 54259 Blast hits to 25265 proteins in 1209 species: Archae - 350; Bacteria - 10795; Metazoa - 16137; Fungi - 8620; Plants - 3305; Viruses - 957; Other Eukaryotes - 14095 (source: NCBI …	0.900827	0.00121238	277.567	148.552	78.4011
261567_at	At1g33055	unknown protein; FUNCTIONS IN: molecular_function unknown; INVOLVED IN: anaerobic respiration; LOCATED IN: endomembrane system; EXPRESSED IN: 13 plant structures; EXPRESSED DURING: 6 growth stages; Has 20 Blast hits to 20 proteins in 8 species: Archae - 0; Bacteria - 0; Metazoa - 0; Fungi - 0; Plants - 20; Viruses - 0; Other Eukaryotes - 0 (source: NCBI BLink).	0.900775	0.0206538	179.753	95.8096	33.2743
257621_at	At3g20410	CPK9__calmodulin-domain protein kinase 9	0.900613	0.0269096	96.7805	53.651	112.888
246053_at	At5g08340	Nucleotidylyl transferase superfamily protein	0.899934	0.00970163	56.7599	30.3866	35.9474
266835_at	At2g29990	NDA2__alternative NAD(P)H dehydrogenase 2	0.897752	0.0259929	57.8606	30.9374	314.196
266580_at	At2g46260	BTB/POZ/Kelch-associated protein	0.897452	0.00716794	185.327	98.6294	296.453
250822_at	At5g05230	RING/U-box superfamily protein	0.896903	0.0138849	107.365	57.106	842.161
265657_at	At2g13840	Polymerase/histidinol phosphatase-like	0.896221	0.00104082	112.771	60.4495	177.964
264805_at	At1g08600	ATRX_CHR20__P-loop containing nucleoside triphosphate hydrolases superfamily protein	0.896082	0.00579447	81.7499	43.9123	137.166
263605_at	At2g16485	nucleic acid binding;zinc ion binding;DNA binding	0.895792	0.0128032	138.779	74.4438	266.22
260794_at	At1g06210	ENTH/VHS/GAT family protein	0.895564	0.00137557	248.065	132.869	452.001
247792_at	At5g58787	RING/U-box superfamily protein	0.895447	0.0109897	99.8545	54.7284	85.5505
AFFX-LysX-5_at			0.894482	0.00146553	14.9922	8.05521	30.9057
263946_at	At2g36000	Mitochondrial transcription termination factor family protein	0.894434	0.020489	191.212	102.023	29.5684
261681_at	At1g47340	F-box and associated interaction domains-containing protein	0.894069	0.00484807	83.9221	44.7911	328.389
247520_at	At5g61310	Cytochrome c oxidase subunit Vc family protein	0.894062	0.00611196	833.651	443.609	118.718
249038_at	At5g44280	ATRING1A_RING1A__RING 1A	0.894031	0.0120501	31.7461	17.0337	535.03
262644_at	At1g62710	BETA-VPE_BETAVPE__beta vacuolar processing enzyme	0.893172	0.00511335	1521.94	825.405	5999.82
249201_at	At5g42370	Calcineurin-like metallo-phosphoesterase superfamily protein	0.892556	0.00855826	44.2077	24.0081	15.6841
252331_s_at	At3g48780 At3g48790	ATSPT1_SPT1__serine palmitoyltransferase 1	0.892479	0.00307785	142.162	76.7643	161.28
255906_at	At1g17790	DNA-binding bromodomain-containing protein	0.891175	0.0362891	38.9336	20.9165	50.96
260533_at	260533_at		0.890044	0.0333104	46.7645	25.4056	85.5242
250830_at	At5g04910	unknown protein; Has 71 Blast hits to 71 proteins in 36 species: Archae - 0; Bacteria - 0; Metazoa - 17; Fungi - 0; Plants - 40; Viruses - 0; Other Eukaryotes - 14 (source: NCBI BLink).	0.888403	0.00405799	255.65	138.182	249.37
255891_at	At1g17870	ATEGY3_EGY3__ethylene-dependent gravitropism-deficient and yellow-green-like 3	0.887583	0.0149216	34.0266	18.8104	147.748
253126_at	At4g36050	endonuclease/exonuclease/phosphatase family protein	0.887316	0.0171331	86.4873	46.45	69.8026
264190_at	At1g54830	NF-YC3__nuclear factor Y, subunit C3	0.887261	0.00549804	170.794	92.2128	234.465
246973_at	At5g24970	Protein kinase superfamily protein	0.887009	0.0118855	175.613	96.6671	1284.71
260201_at	At1g67600	Acid phosphatase/vanadium-dependent haloperoxidase-related protein	0.885757	0.0037655	110.472	59.7252	676.425
261299_at	At1g48550	Vacuolar protein sorting-associated protein 26	0.885702	0.000766741	98.2942	53.19	170.813
262098_at	At1g56170	ATHAP5B_HAP5B_NF-YC2__nuclear factor Y, subunit C2	0.885428	0.00499877	73.5745	39.8526	115.692
257719_at	At3g18440	ALMT9_AtALMT9__aluminum-activated malate transporter 9	0.88532	0.0183185	49.6106	27.1658	57.8709
264726_at	At1g22985	Integrase-type DNA-binding superfamily protein	0.884918	0.0101591	40.613	21.8729	948.166
255670_at	At4g00335	RHB1A__RING-H2 finger B1A	0.88487	0.00980209	131.164	70.1239	166.418
245078_at	At2g23340	DEAR3__DREB and EAR motif protein 3	0.884335	0.0177449	31.8812	17.375	126.791
256089_at	At1g20830	MCD1__multiple chloroplast division site 1	0.884128	0.00753772	58.6945	31.5382	73.0775
257279_at	At3g14430	unknown protein; FUNCTIONS IN: molecular_function unknown; INVOLVED IN: response to oxidative stress; LOCATED IN: mitochondrion; EXPRESSED IN: 23 plant structures; EXPRESSED DURING: 13 growth stages; Has 16 Blast hits to 16 proteins in 7 species: Archae - 0; Bacteria - 0; Metazoa - 0; Fungi - 0; Plants - 16; Viruses - 0; Other Eukaryotes - 0 (source: NCBI BLink).	0.883423	0.0180792	247.819	133.425	262.584
265510_at	At2g05630	ATG8D__Ubiquitin-like superfamily protein	0.882927	0.0300881	201.857	111.955	378.567
258052_at	At3g16190	Isochorismatase family protein	0.882833	0.00552744	237.631	128.994	1102.44
252464_at	At3g47160	RING/U-box superfamily protein	0.882791	0.00239393	235.085	127.225	1239.48
247156_at	At5g65760	Serine carboxypeptidase S28 family protein	0.881711	0.00511335	336.306	182.939	191.593
246285_at	At4g36980	FUNCTIONS IN: molecular_function unknown; INVOLVED IN: biological_process unknown; EXPRESSED IN: 22 plant structures; EXPRESSED DURING: 13 growth stages; CONTAINS InterPro DOMAIN/s: Splicing factor, suppressor of white apricot (InterPro:IPR019147).	0.881663	0.0136568	69.7612	37.8364	135.622
262803_at	At1g21000	PLATZ transcription factor family protein	0.881547	0.00092505	929.319	504.234	6241.21
266072_at	At2g18700	ATTPS11_ATTPSB_TPS11_TPS11__trehalose phosphatase/synthase 11	0.881091	0.00515728	197.242	106.877	2486.02
264787_at	At2g17840	ERD7__Senescence/dehydration-associated protein-related	0.881027	0.0145466	174.962	94.0408	1722.43
249483_at	At5g38895	RING/U-box superfamily protein	0.879477	0.00307785	64.0382	34.8672	346.584
259436_at	At1g01500	Erythronate-4-phosphate dehydrogenase family protein	0.879081	0.0300454	73.3196	38.8986	245.054
261644_s_at	At1g19750 At1g27840	Transducin/WD40 repeat-like superfamily protein	0.878961	0.00164125	167.703	91.2763	234.345
250762_at	At5g05990	Mitochondrial glycoprotein family protein	0.878238	0.0314868	230.927	126.323	23.6294
259770_s_at	At1g07780 At1g29410 At5g05590	PAI1_TRP6__phosphoribosylanthranilate isomerase 1	0.877545	0.0413095	129.219	70.7719	46.0776
257857_s_at	At3g12990 At3g60500	RRP45a__ribonuclease PH45A	0.876546	0.00980209	228.475	124.398	233.648
258313_at	At3g15970	NUP50 (Nucleoporin 50 kDa) protein	0.876295	0.00393157	214.848	117.265	248.18
260502_at	At1g47270	AtTLP6_TLP6__tubby like protein 6	0.876161	0.00164125	246.084	133.969	509.359
259271_at	At3g01170	Ribosomal protein L34e superfamily protein	0.875659	0.0105783	98.055	52.862	209.971
253857_at	At4g27990	ATYLMG1-2_YLMG1-2__YGGT family protein	0.874478	0.00364193	68.1808	36.9786	249.811
251122_at	At5g01020	Protein kinase superfamily protein	0.873175	0.00328071	582.839	319.806	348.072
266748_at	266748_at		0.871969	0.0238027	63.2126	35.0669	31.5443
266804_at	At2g29960	ATCYP5_CYP19-4_CYP5__cyclophilin 5	0.871775	0.00635597	624.349	342.127	194.118
245137_at	At2g45460	SMAD/FHA domain-containing protein	0.870713	0.00514169	80.9045	44.1409	78.631
260598_at	At1g55930	CBS domain-containing protein / transporter associated domain-containing protein	0.870307	0.00954327	67.4731	36.6133	187.732
246838_at	At5g26680	5'-3' exonuclease family protein	0.869943	0.00669964	87.7426	48.2256	83.9442
246427_at	At5g17400	ER-ANT1__endoplasmic reticulum-adenine nucleotide transporter 1	0.869918	0.0020012	177.143	97.0703	404.483
245434_at	At4g17140	pleckstrin homology (PH) domain-containing protein	0.869624	0.0188152	87.9274	48.0179	164.34
254526_at	At4g19600	CYCT1;4__Cyclin family protein	0.868474	0.00411145	167.833	91.9287	138.638
265495_at	At2g15695	Protein of unknown function DUF829, transmembrane 53	0.86795	0.03118	114.094	63.5514	830.036
265356_at	At2g16595	Translocon-associated protein (TRAP), alpha subunit	0.867924	0.00371303	67.4565	36.9203	162.336
257092_at	At3g20550	DDL__SMAD/FHA domain-containing protein	0.867869	0.0130103	225.787	123.084	159.826
245935_at	At5g19840	2-oxoglutarate (2OG) and Fe(II)-dependent oxygenase superfamily protein	0.867672	0.0340738	43.6499	23.961	22.063
250502_at	At5g09590	HSC70-5_MTHSC70-2__mitochondrial HSO70 2	0.867468	0.00716334	1193.15	650.318	841.358
267504_at	At2g45530	RING/U-box superfamily protein	0.867262	0.00949626	74.152	40.7701	69.9664
248394_at	At5g52070	Agenet domain-containing protein	0.867251	0.0195876	211.844	113.694	507.988
248149_at	At5g54855	Pollen Ole e 1 allergen and extensin family protein	0.867182	0.00109599	172.231	94.1992	257.881
251217_at	At3g62560	Ras-related small GTP-binding family protein	0.866617	0.0107587	231.871	127.977	341.359
260858_at	At1g43770	RING/FYVE/PHD zinc finger superfamily protein	0.866524	0.0427968	41.995	23.0017	35.1985
261610_at	At1g49560	Homeodomain-like superfamily protein	0.866414	0.0190138	66.6288	36.6647	20.7563
260717_at	At1g48120	hydrolases;protein serine/threonine phosphatases	0.865937	0.0431149	50.4302	27.9885	73.227
252925_at	At4g39100	SHL1__PHD finger family protein / bromo-adjacent homology (BAH) domain-containing protein	0.865553	0.00635393	71.397	39.3324	144.275
262908_at	At1g59900	AT-E1 ALPHA_E1 ALPHA__pyruvate dehydrogenase complex E1 alpha subunit	0.86468	0.00538046	775.459	421.412	1071.91
246296_at	At3g56750	unknown protein; BEST Arabidopsis thaliana protein match is: unknown protein (TAIR:AT2G41150.2); Has 128 Blast hits to 128 proteins in 16 species: Archae - 0; Bacteria - 0; Metazoa - 0; Fungi - 0; Plants - 117; Viruses - 0; Other Eukaryotes - 11 (source: NCBI BLink).	0.864445	0.02131	109.337	59.8836	93.5024
256069_at	At1g13740	AFP2__ABI five binding protein 2	0.864349	0.0098464	291.429	160.718	481.612
249824_at	At5g23380	Protein of unknown function (DUF789)	0.864278	0.0462458	47.5014	26.0161	78.3041
254530_at	At4g19640	ARA-7_ARA7_ATRAB-F2B_ATRAB5B_ATRABF2B_RAB-F2B_RABF2B__Ras-related small GTP-binding family protein	0.864231	0.0154743	773.87	425.145	577.571
245373_s_at	At4g14710 At4g14716	ATARD2__RmlC-like cupins superfamily protein	0.863747	0.00419151	1463.25	805.107	1250.03
246428_at	At5g17410	Spc97 / Spc98 family of spindle pole body (SBP) component	0.863737	0.0433798	83.2085	45.3673	22.3479
250409_at	At5g10860	Cystathionine beta-synthase (CBS) family protein	0.862828	0.00314767	1857	1014.1	2239.3
259591_at	At1g28150	unknown protein; FUNCTIONS IN: molecular_function unknown; INVOLVED IN: biological_process unknown; LOCATED IN: plastoglobule; EXPRESSED IN: 22 plant structures; EXPRESSED DURING: 13 growth stages; Has 96 Blast hits to 96 proteins in 44 species: Archae - 0; Bacteria - 56; Metazoa - 0; Fungi - 0; Plants - 40; Viruses - 0; Other Eukaryotes - 0 (source: NCBI BLink).	0.862807	0.0109941	245.91	135.029	149.796
251145_at	At3g63500	Protein of unknown function (DUF1423)	0.862657	0.0125764	112.545	60.7812	319.832
264622_at	At2g17790	VPS35A_ZIP3__VPS35 homolog A	0.862433	0.0149732	124.721	68.7762	155.959
246211_at	At4g36730	GBF1__G-box binding factor 1	0.861297	0.00158084	455.513	250.079	337.748
266391_at	At2g41290	SSL2__strictosidine synthase-like 2	0.861126	0.00397029	43.6437	24.0255	107.52
262860_at	At1g64810	APO1__Arabidopsis thaliana protein of unknown function (DUF794)	0.861123	0.00244839	138.028	75.9951	684.177
259595_at	At1g28050	B-box type zinc finger protein with CCT domain	0.86092	0.0173754	91.0517	49.2573	276.278
258408_at	At3g17630	ATCHX19_CHX19__cation/H+ exchanger 19	0.858932	0.0120229	23.3594	12.8787	31.1228
253904_at	At4g27140	AT2S1_SESA1__seed storage albumin 1	0.857541	0.0446959	44.4315	25.669	1812.97
245161_at	At2g33070	ATNSP2_NSP2__nitrile specifier protein 2	0.85724	0.0358998	22.8294	12.9507	8767.06
251539_at	At3g58690	Protein kinase superfamily protein	0.857152	0.0468612	184.657	101.542	20.856
263128_at	At1g78600	DBB3_LZF1_STH3__light-regulated zinc finger protein 1	0.856673	0.0123705	161.244	87.8425	613.416
250281_at	At5g13240	transcription regulators	0.856033	0.00520605	128.395	70.8219	108.67
251429_at	At3g60190	ADL1E_ADL4_ADLP2_DL1E_DRP1E_EDR3__DYNAMIN-like 1E	0.855115	0.0455398	242.244	131.372	534.392
250032_at	At5g18170	GDH1__glutamate dehydrogenase 1	0.855022	0.0154229	200.008	110.535	132.835
259831_at	At1g69600	ATHB29_ZFHD1__zinc finger homeodomain 1	0.854925	0.0485246	147.508	82.3214	86.667
249878_at	At5g23090	NF-YB13__nuclear factor Y, subunit B13	0.8541	0.00238293	73.951	40.9285	169.472
254846_at	At4g11830	PLDGAMMA2__phospholipase D gamma 2	0.853843	0.0257993	52.9719	28.6253	39.1085
253477_at	At4g32320	APX6__ascorbate peroxidase 6	0.852555	0.00491794	75.9015	42.0774	196.466
258211_at	At3g17890	unknown protein; Has 31 Blast hits to 31 proteins in 12 species: Archae - 0; Bacteria - 4; Metazoa - 5; Fungi - 10; Plants - 12; Viruses - 0; Other Eukaryotes - 0 (source: NCBI BLink).	0.852167	0.00580086	65.1839	36.1119	53.1455
251037_at	At5g02100	ORP3A_UNE18__Oxysterol-binding family protein	0.851988	0.00604797	60.2815	33.449	173.817
259474_at	At1g19130	CONTAINS InterPro DOMAIN/s: Protein of unknown function DUF985 (InterPro:IPR009327), RmlC-like jelly roll fold (InterPro:IPR014710); Has 1465 Blast hits to 1465 proteins in 584 species: Archae - 10; Bacteria - 1038; Metazoa - 19; Fungi - 43; Plants - 51; Viruses - 0; Other Eukaryotes - 304 (source: NCBI BLink).	0.85197	0.00766781	214.535	118.934	92.8026
250359_at	At5g11350	DNAse I-like superfamily protein	0.850986	0.0136568	104.957	57.6708	157.399
246743_at	At5g27750	F-box/FBD-like domains containing protein	0.850356	0.00459744	148.565	82.8691	343.764
258029_at	At3g27580	ATPK7_D6PKL3__Protein kinase superfamily protein	0.850303	0.0146733	98.6859	54.5058	126.96
247570_at	At5g61250	AtGUS1_GUS1__glucuronidase 1	0.850292	0.0100191	33.9555	18.816	28.0515
264045_at	At2g22450	riboflavin biosynthesis protein, putative	0.850281	0.00149388	408.885	226.79	191.584

## Sheet: 24h DOWN
Probeset	AGI	Annotation (from TAIR9)	Log Fold-Change	P-value	32°C at 24hr	21°C at 24hr	0hr
247297_at	At5g64100	Peroxidase superfamily protein	-8.55877	2.15794e-05	1.53985	513.654	1.41038
260559_at	At2g43860	Pectin lyase-like superfamily protein	-8.37298	0.00028111	0.618874	167.834	3.11894
260890_at	At1g29090	Cysteine proteinases superfamily protein	-7.65704	0.00136162	2.72449	408.63	6.50035
257373_at	At2g43140	basic helix-loop-helix (bHLH) DNA-binding superfamily protein	-7.46533	0.000895401	0.653148	105.438	0.524263
264415_at	At1g43160	RAP2.6__related to AP2 6	-7.394	3.78409e-05	0.301424	51.6833	366.46
256714_at	At2g34080	Cysteine proteinases superfamily protein	-5.96069	0.00332233	3.99349	207.98	7.28573
255595_at	At4g01700	Chitinase family protein	-5.9386	0.000760692	15.7237	788.476	1.3436
258742_at	At3g05800	AIF1__AtBS1(activation-tagged BRI1 suppressor 1)-interacting factor 1	-5.76832	0.00681721	0.412094	23.1627	0.557266
263363_at	At2g03850	Late embryogenesis abundant protein (LEA) family protein	-5.72518	0.000251141	1.26643	74.7863	5.85375
259133_at	At3g05400	Major facilitator superfamily protein	-5.69409	0.00728827	0.969708	44.5909	4.85658
264907_at	At2g17280	Phosphoglycerate mutase family protein	-5.45203	0.00519355	4.09522	97.2511	6.12604
264153_at	At1g65390	ATPP2-A5_PP2-A5__phloem protein 2 A5	-5.39517	0.0493512	1.82175	40.3909	1.45653
262973_at	At1g75600	Histone superfamily protein	-5.38033	0.000278697	0.0662796	2.79287	0.290501
261962_s_at	At1g15560 At1g36485		-5.11063	0.00538046	0.498662	15.2126	3.44056
250603_at	At5g07820	Plant calmodulin-binding protein-related	-5.0402	0.00289382	0.439237	14.5082	1.51161
258571_at	At3g04420	anac048_NAC048__NAC domain containing protein 48	-4.91239	0.0136568	0.551211	16.7297	6.45025
256774_at	At3g13760	Cysteine/Histidine-rich C1 domain family protein	-4.90652	0.00129522	3.04189	79.4222	2.00296
259996_at	At1g67910	unknown protein; FUNCTIONS IN: molecular_function unknown; INVOLVED IN: biological_process unknown; LOCATED IN: chloroplast; EXPRESSED IN: 21 plant structures; EXPRESSED DURING: 12 growth stages; BEST Arabidopsis thaliana protein match is: unknown protein (TAIR:AT1G24577.1).	-4.86957	0.0205605	3.68944	66.8613	1.99714
264147_at	At1g02205	CER1__Fatty acid hydroxylase superfamily	-4.86022	0.0338408	5.76437	125.411	1.66065
247878_at	At5g57760	unknown protein; Has 5 Blast hits to 5 proteins in 2 species: Archae - 0; Bacteria - 0; Metazoa - 0; Fungi - 0; Plants - 5; Viruses - 0; Other Eukaryotes - 0 (source: NCBI BLink).	-4.78568	0.0250975	1.00777	17.2684	7.79064
265665_at	At2g27420	Cysteine proteinases superfamily protein	-4.78298	0.0264441	1.46725	33.7678	6.60741
255524_at	At4g02330	ATPMEPCRB__Plant invertase/pectin methylesterase inhibitor superfamily	-4.78129	0.0188984	6.33992	151.102	6.87979
263161_at	At1g54020	GDSL-like Lipase/Acylhydrolase superfamily protein	-4.74432	0.00821962	0.881273	18.6782	2.15366
264146_at	At1g02205	CER1__Fatty acid hydroxylase superfamily	-4.71098	0.0396835	16.1255	198.34	0.940888
264148_at	At1g02220	ANAC003_NAC003__NAC domain containing protein 3	-4.53468	0.0396639	0.560082	12.3142	5.14056
267233_s_at	At2g43910 At2g43920	ATHOL1_HOL1__HARMLESS TO OZONE LAYER 1	-4.4809	0.0457691	14.9407	338.989	2.93407
252827_at	At4g39950	CYP79B2__cytochrome P450, family 79, subfamily B, polypeptide 2	-4.47506	1.70055e-05	24.2064	537.315	6.60194
246114_at	At5g20250	DIN10__Raffinose synthase family protein	-4.42512	0.00721073	117.211	2233.45	1.4921
245706_at	At5g04310	Pectin lyase-like superfamily protein	-4.36407	0.00499715	1.44498	26.3472	49.8021
248799_at	At5g47230	ATERF-5_ATERF5_ERF5__ethylene responsive element binding factor 5	-4.35418	0.00249341	0.665085	12.9678	2.4291
263096_at	At2g16060	AHB1_ARATH GLB1_ATGLB1_GLB1_HB1_NSHB1__hemoglobin 1	-4.21824	3.78409e-05	42.9828	752.926	8.14555
247477_at	At5g62340	Plant invertase/pectin methylesterase inhibitor superfamily protein	-4.19482	0.0351232	7.28217	61.337	10.9586
262131_at	At1g02900	ATRALF1_RALF1_RALFL1__rapid alkalinization factor 1	-4.17467	0.0257549	5.85156	104.816	1.37085
250023_at	At5g18220	O-Glycosyl hydrolases family 17 protein	-4.11651	0.0171262	0.665643	11.235	4.86656
262730_at	At1g16390	3-Oct_ATOCT3__organic cation/carnitine transporter 3	-4.0867	0.0015915	1.4413	23.9115	1.27532
244955_at	AtMg00320	ORF127__hypothetical protein	-4.03029	0.0056016	0.296896	4.83272	7.42533
254328_at	At4g22570	APT3__adenine phosphoribosyl transferase 3	-4.01264	0.0351232	2.315	36.5345	1.17763
265066_at	At1g03870	FLA9__FASCICLIN-like arabinoogalactan 9	-3.9389	0.0149216	24.2622	321.55	11.4023
245708_at	At5g04310	Pectin lyase-like superfamily protein	-3.9359	0.00460923	1.84883	25.0312	11.2178
245362_at	At4g17460	HAT1__Homeobox-leucine zipper protein 4 (HB-4) / HD-ZIP protein	-3.90847	0.0169851	0.52909	11.3005	1.33152
264299_s_at	At1g78850 At1g78860	D-mannose binding lectin protein with Apple-like carbohydrate-binding domain	-3.85661	0.00379652	16.2087	234.986	4.40989
261970_at	At1g65960	GAD2__glutamate decarboxylase 2	-3.83661	0.0230024	3.42843	49.4303	9.42362
266123_at	At2g45180	Bifunctional inhibitor/lipid-transfer protein/seed storage 2S albumin superfamily protein	-3.80738	0.0242121	89.5005	860.903	0.684975
265560_at	At2g05520	ATGRP-3_ATGRP3_GRP-3_GRP3__glycine-rich protein 3	-3.80704	0.0380793	14.6493	193.094	0.882576
261826_at	At1g11580	ATPMEPCRA_PMEPCRA__methylesterase PCR A	-3.78284	0.0253274	152.596	1932.17	3.07598
258675_at	At3g08770	LTP6__lipid transfer protein 6	-3.77927	0.041065	7.49246	67.4477	5.39754
253050_at	At4g37450	AGP18_ATAGP18__arabinogalactan protein 18	-3.77443	0.0300038	6.52631	43.7716	1.92006
266800_at	At2g22880	VQ motif-containing protein	-3.77418	0.0016436	1.11647	13.8937	77.4794
249490_s_at	At5g39110 At5g39120 At5g39150 At5g39180	RmlC-like cupins superfamily protein	-3.76176	0.0183858	2.42339	20.5079	1.14749
264157_at	At1g65310	ATXTH17_XTH17__xyloglucan endotransglucosylase/hydrolase 17	-3.75917	0.0299904	3.78087	51.8704	2.82222
247116_at	At5g65970	ATMLO10_MLO10__Seven transmembrane MLO family protein	-3.73419	0.035358	2.77377	36.1598	6.12173
248443_at	At5g51310	2-oxoglutarate (2OG) and Fe(II)-dependent oxygenase superfamily protein	-3.73103	0.0347462	1.5421	19.0831	0.677484
260181_at	At1g70710	ATGH9B1_CEL1_GH9B1__glycosyl hydrolase 9B1	-3.70954	0.0389355	12.8526	155.024	1.09634
254384_at	At4g21870	HSP20-like chaperones superfamily protein	-3.68686	0.0186844	42.5876	483.43	8.80872
266941_at	At2g18980	Peroxidase superfamily protein	-3.67656	0.0101014	10.0592	129.569	13.986
249847_at	At5g23210	SCPL34__serine carboxypeptidase-like 34	-3.6597	0.0183461	11.6448	138.496	0.846583
266215_at	At2g06850	EXGT-A1_EXT_XTH4__xyloglucan endotransglucosylase/hydrolase 4	-3.62783	0.00508244	36.1751	422.349	12.6541
260300_at	At1g80340	ATGA3OX2_GA3OX2_GA4H__gibberellin 3-oxidase 2	-3.61228	0.00664078	28.1241	305.881	1.567
266658_at	At2g25735	unknown protein; Has 31 Blast hits to 31 proteins in 9 species: Archae - 0; Bacteria - 0; Metazoa - 0; Fungi - 0; Plants - 31; Viruses - 0; Other Eukaryotes - 0 (source: NCBI BLink).	-3.59794	0.03874	0.294481	4.56466	5.01788
267393_at	At2g44500	O-fucosyltransferase family protein	-3.58911	0.031817	10.2053	115.791	3.60159
256848_at	At3g27960	Tetratricopeptide repeat (TPR)-like superfamily protein	-3.58046	0.000714366	8.17772	92.6608	12.4554
248921_at	At5g45950	GDSL-like Lipase/Acylhydrolase superfamily protein	-3.56146	0.0254838	15.9978	152.297	3.39359
260887_at	At1g29160	Dof-type zinc finger DNA-binding family protein	-3.55819	0.0483292	4.08858	25.5665	1.4264
250239_at	At5g13580	ABC-2 type transporter family protein	-3.55045	0.0195401	0.791743	9.16253	2.08707
248961_at	At5g45650	subtilase family protein	-3.54464	0.00722612	120.414	1389.58	5.92767
257490_x_at	At1g01380	ETC1__Homeodomain-like superfamily protein	-3.54241	0.0402885	13.9612	141.611	1.78456
264213_at	At1g65390	ATPP2-A5_PP2-A5__phloem protein 2 A5	-3.50084	0.000660531	6.53398	73.3491	6.99086
255726_at	At1g25530	Transmembrane amino acid transporter family protein	-3.49992	0.0003783	4.10253	42.8239	21.6241
257259_at	At3g22090	unknown protein; BEST Arabidopsis thaliana protein match is: unknown protein (TAIR:AT1G71470.2); Has 12 Blast hits to 12 proteins in 2 species: Archae - 0; Bacteria - 0; Metazoa - 0; Fungi - 0; Plants - 12; Viruses - 0; Other Eukaryotes - 0 (source: NCBI BLink).	-3.48691	0.0385285	0.527373	5.87924	3.08202
263836_at	At2g40330	PYL6_RCAR9__PYR1-like 6	-3.46848	0.000594054	19.8413	196.349	1.5327
258598_at	At3g04410	NAC (No Apical Meristem) domain transcriptional regulator superfamily protein	-3.45507	0.0436041	0.503294	4.63082	9.23943
248212_at	At5g54020	Cysteine/Histidine-rich C1 domain family protein	-3.43728	0.00147763	2.81772	25.5513	13.1332
263228_at	At1g30700	FAD-binding Berberine family protein	-3.42877	0.00170225	0.608877	6.42754	0.672845
249393_at	At5g40170	AtRLP54_RLP54__receptor like protein 54	-3.42758	0.00076393	0.854116	9.32198	14.2805
252911_at	At4g39510	CYP96A12__cytochrome P450, family 96, subfamily A, polypeptide 12	-3.39387	0.0431751	13.0889	133.549	15.2827
245172_at	At2g47540	Pollen Ole e 1 allergen and extensin family protein	-3.38871	0.037588	1.48282	9.97263	6.2246
251065_at	At5g01870	Bifunctional inhibitor/lipid-transfer protein/seed storage 2S albumin superfamily protein	-3.37385	0.0324474	68.4502	549.227	2.75335
257061_at	At3g18250	Putative membrane lipoprotein	-3.37202	0.000527764	1.7562	17.7989	1.18798
264052_at	At2g22330	CYP79B3__cytochrome P450, family 79, subfamily B, polypeptide 3	-3.35128	0.000287265	8.34966	84.9281	12.8105
267392_at	At2g44490	BGLU26_PEN2__Glycosyl hydrolase superfamily protein	-3.33415	1.08622e-05	6.94251	70.1714	1.91077
250968_at	At5g02890	HXXXD-type acyl-transferase family protein	-3.30513	0.0211282	8.15416	59.6829	3.80862
260812_at	At1g43650	nodulin MtN21 /EamA-like transporter family protein	-3.29293	0.00929405	1.31928	9.74297	90.3059
249187_at	At5g43060	Granulin repeat cysteine protease family protein	-3.28534	0.0106828	77.3494	743.237	4.12891
264696_at	At1g70230	TBL27__TRICHOME BIREFRINGENCE-LIKE 27	-3.28281	0.00473085	8.21595	67.2508	1.05812
245485_at	245485_at		-3.27787	0.00649513	21.7518	216.817	7.31736
262507_at	At1g11330	S-locus lectin protein kinase family protein	-3.2681	0.00414672	0.871373	9.71558	5.66489
255029_x_at	At4g09470		-3.26716	0.042491	0.641013	6.20636	5.86363
249498_at	At5g39230	TFIIB zinc-binding protein	-3.25106	0.0340214	0.294721	5.34256	8.03774
264571_at	At1g05330	unknown protein; Has 6 Blast hits to 6 proteins in 2 species: Archae - 0; Bacteria - 0; Metazoa - 0; Fungi - 0; Plants - 6; Viruses - 0; Other Eukaryotes - 0 (source: NCBI BLink).	-3.24288	0.0127751	2.63406	18.0539	22.4431
264562_at	At1g55760	BTB/POZ domain-containing protein	-3.23714	0.0227475	12.5828	117.028	0.612374
265872_at	At2g01670	atnudt17_NUDT17__nudix hydrolase homolog 17	-3.1936	0.0445508	8.37405	76.2374	5.84844
249045_at	At5g44380	FAD-binding Berberine family protein	-3.18427	0.000693642	17.1949	151.169	59.8141
261017_at	At1g26570	ATUGD1_UGD1__UDP-glucose dehydrogenase 1	-3.17543	0.0342573	19.657	176	7.98669
254040_at	At4g25900	Galactose mutarotase-like superfamily protein	-3.17423	0.00299283	16.8593	140.785	8.50114
245757_at	At1g35140	EXL7_PHI-1__Phosphate-responsive 1 family protein	-3.16903	0.000715415	4.68091	42.4197	10.621
259350_at	At3g05140	RBK2__ROP binding protein kinases 2	-3.13104	0.0012758	1.19305	10.212	178.814
256964_at	At3g13520	AGP12_ATAGP12__arabinogalactan protein 12	-3.12578	0.00164868	67.8071	562.498	10.814
247024_at	At5g66985	unknown protein; Has 30201 Blast hits to 17322 proteins in 780 species: Archae - 12; Bacteria - 1396; Metazoa - 17338; Fungi - 3422; Plants - 5037; Viruses - 0; Other Eukaryotes - 2996 (source: NCBI BLink).	-3.12011	0.000152327	38.2945	334.966	39.8102
254447_at	At4g20860	FAD-binding Berberine family protein	-3.09884	0.00106603	7.67721	66.0948	37.2309
263406_at	At2g04160	AIR3__Subtilisin-like serine endopeptidase family protein	-3.09811	0.0421608	15.5411	129.331	0.609507
261768_at	At1g15550	ATGA3OX1_GA3OX1_GA4__gibberellin 3-oxidase 1	-3.08031	0.00759106	14.5431	123.422	7.65198
259972_at	At1g76420	ANAC031_CUC3_NAC368__NAC (No Apical Meristem) domain transcriptional regulator superfamily protein	-3.07048	0.0392139	0.978695	7.71463	2.64887
259892_at	At1g72610	ATGER1_GER1_GLP1__germin-like protein 1	-3.05482	0.0126797	6.42445	39.144	8.02348
253437_at	At4g32460	Protein of unknown function, DUF642	-3.0305	0.000163925	234.018	1822.47	29.5519
245885_at	At5g09440	EXL4__EXORDIUM like 4	-3.02907	0.00759888	29.7316	227.349	15.4565
254785_at	At4g12730	FLA2__FASCICLIN-like arabinogalactan 2	-2.99705	0.00507285	12.3179	99.2895	8.5622
260859_at	At1g43780	scpl44__serine carboxypeptidase-like 44	-2.9902	0.0346585	368.711	2773.19	13.037
252712_at	At3g43800	ATGSTU27_GSTU27__glutathione S-transferase tau 27	-2.98722	0.00243856	15.9267	127.433	8.82634
250719_at	At5g06250	AP2/B3-like transcriptional factor family protein	-2.97705	0.0116367	8.33123	63.5228	3.2303
248037_at	At5g55930	ATOPT1_OPT1__oligopeptide transporter 1	-2.97016	0.0079533	15.9285	120.437	12.3145
252589_s_at	At3g45650 At3g45660	NAXT1__nitrate excretion transporter1	-2.9686	0.0202296	0.972559	6.31969	41.6654
255448_at	At4g02810	Protein of unknown function (DUF3049)	-2.96075	0.00405407	9.26956	71.54	4.70741
250277_at	At5g12940	Leucine-rich repeat (LRR) family protein	-2.95742	0.0012758	6.24854	48.3624	1.73567
248570_at	At5g49780	Leucine-rich repeat protein kinase family protein	-2.95535	0.0460371	1.32039	7.68649	2.97457
255822_at	At2g40610	ATEXP8_ATEXPA8_ATHEXP ALPHA 1.11_EXP8_EXPA8__expansin A8	-2.95441	0.00378817	104.201	808.411	9.60475
249459_at	At5g39580	Peroxidase superfamily protein	-2.93918	0.0240029	85.6071	654.725	5.18007
256024_at	At1g58340	ZF14__MATE efflux family protein	-2.93744	0.00212177	1.38059	10.6351	7.19093
266545_at	At2g35290	unknown protein; Has 39 Blast hits to 39 proteins in 10 species: Archae - 0; Bacteria - 0; Metazoa - 0; Fungi - 0; Plants - 39; Viruses - 0; Other Eukaryotes - 0 (source: NCBI BLink).	-2.92865	0.00205622	2.11239	14.3119	22.891
263610_at	At2g16230	O-Glycosyl hydrolases family 17 protein	-2.9216	0.0165024	3.79995	27.7499	0.998353
265852_at	At2g42350	RING/U-box superfamily protein	-2.92092	0.0217541	1.05974	6.55232	15.9097
246036_at	At5g08370	AGAL2_AtAGAL2__alpha-galactosidase 2	-2.91978	0.0242878	98.4885	639.454	0.744334
253100_at	At4g37400	CYP81F3__cytochrome P450, family 81, subfamily F, polypeptide 3	-2.90612	0.0270578	4.45811	21.0555	14.7538
262518_at	At1g17170	ATGSTU24_GST_GSTU24__glutathione S-transferase TAU 24	-2.89801	0.000511932	12.1198	86.1317	39.1201
265116_at	At1g62480	Vacuolar calcium-binding protein-related	-2.84408	0.0151632	14.3155	93.8641	0.509067
265918_at	At2g15090	KCS8__3-ketoacyl-CoA synthase 8	-2.84373	0.0162342	52.3731	345.861	3.77243
252888_at	At4g39210	APL3__Glucose-1-phosphate adenylyltransferase family protein	-2.84003	0.0443676	15.1188	101.602	0.711207
249327_at	At5g40890	ATCLC-A_ATCLCA_CLC-A_CLC-A_CLCA__chloride channel A	-2.82187	0.0234266	16.7417	111.924	14.2906
266670_at	At2g29740	UGT71C2__UDP-glucosyl transferase 71C2	-2.81652	0.0234266	3.60777	20.181	10.4917
245306_at	At4g14690	ELIP2__Chlorophyll A-B binding family protein	-2.81393	0.0130458	22.4017	169.618	21.316
256435_at	At3g11180	2-oxoglutarate (2OG) and Fe(II)-dependent oxygenase superfamily protein	-2.79849	0.00584397	1.17948	8.39844	14.0642
258582_at	At3g04150	RmlC-like cupins superfamily protein	-2.77474	0.0236116	2.15267	10.1072	12.1458
260265_at	At1g68510	LBD42__LOB domain-containing protein 42	-2.76087	0.00415227	6.32916	43.0574	3.85466
245803_at	At1g47128	RD21_RD21A__Granulin repeat cysteine protease family protein	-2.76078	0.00621488	216.686	1373.18	17.1117
255732_at	At1g25450	CER60_KCS5__3-ketoacyl-CoA synthase 5	-2.75561	0.00891767	23.3442	147.634	12.4656
267517_at	At2g30520	RPT2__Phototropic-responsive NPH3 family protein	-2.74741	0.0452301	51.3114	299.883	4.72702
260024_at	At1g30080	Glycosyl hydrolase superfamily protein	-2.74042	0.0203703	2.10217	13.5893	0.594763
256252_at	At3g11340	UDP-Glycosyltransferase superfamily protein	-2.71853	0.0206536	5.34132	29.9488	49.5308
252205_at	At3g50350	Protein of unknown function (DUF1685)	-2.71333	0.000613415	17.6564	114.282	52.3045
258321_at	At3g22840	ELIP_ELIP1__Chlorophyll A-B binding family protein	-2.70846	0.0101413	19.463	146.691	478.494
245209_at	At5g12340	unknown protein; BEST Arabidopsis thaliana protein match is: unknown protein (TAIR:AT1G28190.1); Has 30201 Blast hits to 17322 proteins in 780 species: Archae - 12; Bacteria - 1396; Metazoa - 17338; Fungi - 3422; Plants - 5037; Viruses - 0; Other Eukaryotes - 2996 (source: NCBI BLink).	-2.70738	0.0347083	0.619214	3.61563	9.99181
256914_at	At3g23880	F-box and associated interaction domains-containing protein	-2.68967	0.0373576	36.5549	219.412	1.65416
260353_at	At1g69230	SP1L2__SPIRAL1-like2	-2.68626	0.0171262	7.8335	49.2303	5.5486
250062_at	At5g17760	P-loop containing nucleoside triphosphate hydrolases superfamily protein	-2.68574	0.0333166	4.20453	26.8921	1.95901
263473_at	At2g31750	UGT74D1__UDP-glucosyl transferase 74D1	-2.67832	0.0150098	40.9493	227.143	6.42143
258338_at	At3g16150	N-terminal nucleophile aminohydrolases (Ntn hydrolases) superfamily protein	-2.67803	0.00800569	39.3637	246.773	7.82635
262978_at	At1g75780	TUB1__tubulin beta-1 chain	-2.66351	0.0245391	44.4766	270.95	0.356336
258809_at	At3g04070	anac047_NAC047__NAC domain containing protein 47	-2.65315	0.0367929	23.4655	144.674	5.14164
249917_at	At5g22460	alpha/beta-Hydrolases superfamily protein	-2.64607	0.000119468	20.8792	131.227	1492.1
259391_s_at	At1g06350 At1g06360	Fatty acid desaturase family protein	-2.62135	0.0483292	69.832	418.435	2.49997
250597_at	At5g07680	ANAC079_ANAC080_ATNAC4_NAC080__NAC domain containing protein 80	-2.61637	0.00183301	7.71135	46.5031	4.18138
262745_at	At1g28600	GDSL-like Lipase/Acylhydrolase superfamily protein	-2.60621	0.00093539	15.0547	83.8218	1.97307
250108_at	At5g15150	ATHB-3_ATHB3_HAT7_HB-3__homeobox 3	-2.5959	0.0438707	12.7475	70.3454	7.23596
259611_at	At1g52280	AtRABG3d_RABG3d__RAB GTPase homolog G3D	-2.59413	0.0136546	10.0278	60.8166	2.503
265279_at	At2g28460	Cysteine/Histidine-rich C1 domain family protein	-2.59401	0.0117782	1.87643	8.83826	0.670117
252045_at	At3g52450	PUB22__plant U-box 22	-2.5678	0.00108928	4.42615	26.5589	4.08491
253245_at	At4g34588 At4g34590	CPuORF2__conserved peptide upstream open reading frame 2	-2.55377	0.000775025	26.108	152.03	12.658
251124_s_at	At5g01040 At5g01050	LAC8__laccase 8	-2.54467	0.0453184	242.635	1363.73	12.7718
247760_at	At5g59130	Subtilase family protein	-2.54349	0.019754	106.966	612.372	0.846242
263207_at	At1g10550	XET_XTH33__xyloglucan:xyloglucosyl transferase 33	-2.53587	0.0437885	19.7913	113.314	5.63321
264037_at	At2g03750	P-loop containing nucleoside triphosphate hydrolases superfamily protein	-2.53317	0.00121238	11.2956	66.4601	5.04609
248038_at	At5g55980	serine-rich protein-related	-2.52809	0.0015405	1.04592	5.47981	7.29421
246942_at	At5g25430	HCO3- transporter family	-2.5268	0.0342454	0.807446	4.71669	8.27776
254187_at	At4g23890	unknown protein; FUNCTIONS IN: molecular_function unknown; INVOLVED IN: biological_process unknown; LOCATED IN: chloroplast thylakoid membrane, chloroplast; EXPRESSED IN: 22 plant structures; EXPRESSED DURING: 13 growth stages; CONTAINS InterPro DOMAIN/s: Protein of unknown function DUF3252 (InterPro:IPR021659); Has 287 Blast hits to 287 proteins in 81 species: Archae - 0; Bacteria - 118; Metazoa…	-2.52642	0.00664078	2.06011	10.5932	79.7259
259014_at	At3g07320	O-Glycosyl hydrolases family 17 protein	-2.51457	0.0229375	42.2455	238.215	5.3804
255517_at	At4g02290	AtGH9B13_GH9B13__glycosyl hydrolase 9B13	-2.50392	0.00446908	3.99749	22.9563	1.04497
249798_at	At5g23730	Transducin/WD40 repeat-like superfamily protein	-2.48233	0.0269096	27.953	157.497	11.8438
256332_at	At1g76890	AT-GT2_GT2__Duplicated homeodomain-like superfamily protein	-2.46655	0.00817174	4.20063	23.471	9.03959
266895_at	At2g26040	PYL2_RCAR14__PYR1-like 2	-2.43969	0.000205967	61.4192	323.526	25.9365
262657_at	At1g14210	Ribonuclease T2 family protein	-2.43569	0.00400974	50.3252	249.2	16.9839
264857_at	At1g24170	GATL8_LGT9__Nucleotide-diphospho-sugar transferases superfamily protein	-2.41182	0.024681	14.7794	80.6824	1.03095
246430_at	At5g17470	EF hand calcium-binding protein family	-2.40748	0.00784191	6.4703	34.2947	8.31922
250243_at	At5g13630	ABAR_CCH_CCH1_CHLH_GUN5__magnesium-chelatase subunit chlH, chloroplast, putative / Mg-protoporphyrin IX chelatase, putative (CHLH)	-2.40117	0.0325513	13.4259	74.4329	9.62456
262575_at	At1g15210	ATPDR7_PDR7__pleiotropic drug resistance 7	-2.39481	0.0494512	100.511	477.648	2.64988
255413_at	At4g03140	NAD(P)-binding Rossmann-fold superfamily protein	-2.39194	0.00157725	18.051	87.6722	16.6308
252348_at	At3g48140	B12D protein	-2.37268	0.0151174	688.057	3289.06	8.14997
263632_at	At2g04795	unknown protein; BEST Arabidopsis thaliana protein match is: unknown protein (TAIR:AT5G35732.1); Has 18 Blast hits to 18 proteins in 6 species: Archae - 0; Bacteria - 0; Metazoa - 0; Fungi - 0; Plants - 18; Viruses - 0; Other Eukaryotes - 0 (source: NCBI BLink).	-2.35583	0.0140219	2.75448	14.0247	9.05579
248968_at	At5g45280	Pectinacetylesterase family protein	-2.35556	0.000361726	65.3966	328.068	121.038
261286_at	At1g35780	unknown protein; BEST Arabidopsis thaliana protein match is: unknown protein (TAIR:AT1G78150.2); Has 145 Blast hits to 144 proteins in 16 species: Archae - 0; Bacteria - 0; Metazoa - 0; Fungi - 0; Plants - 145; Viruses - 0; Other Eukaryotes - 0 (source: NCBI BLink).	-2.35483	0.0300038	8.61602	40.5854	1.48954
246911_at	At5g25810	tny__Integrase-type DNA-binding superfamily protein	-2.35329	0.0423302	3.17412	15.1922	9.69059
246885_at	At5g26230	unknown protein; FUNCTIONS IN: molecular_function unknown; INVOLVED IN: biological_process unknown; LOCATED IN: chloroplast; EXPRESSED IN: 22 plant structures; EXPRESSED DURING: 13 growth stages; Has 1807 Blast hits to 1807 proteins in 277 species: Archae - 0; Bacteria - 0; Metazoa - 736; Fungi - 347; Plants - 385; Viruses - 0; Other Eukaryotes - 339 (source: NCBI BLink).	-2.34783	0.00511798	4.18029	20.8277	7.13149
267535_at	At2g41940	ZFP8__zinc finger protein 8	-2.34646	0.000766741	5.94076	29.9376	7.4046
253887_at	At4g27730	ATOPT6_OPT6__oligopeptide transporter 1	-2.34084	0.0216078	64.4029	331.871	2.69271
250261_at	At5g13400	Major facilitator superfamily protein	-2.34008	0.00183433	35.2491	170.25	23.0321
261266_at	At1g26770	AT-EXP10_ATEXP10_ATEXPA10_ATHEXP ALPHA 1.1_EXP10_EXPA10__expansin A10	-2.33953	0.00173727	417.397	2106.66	13.6551
264009_at	At2g21110	Disease resistance-responsive (dirigent-like protein) family protein	-2.33602	0.0365526	1.94669	8.26495	12.0915
253631_at	At4g30440	GAE1__UDP-D-glucuronate 4-epimerase 1	-2.33225	0.000722441	117.692	578.511	60.1062
266884_at	At2g44790	UCC2__uclacyanin 2	-2.31708	0.0376657	11.6639	60.8202	7.55337
251254_at	At3g62270	HCO3- transporter family	-2.31134	0.0015997	63.6522	315.257	20.1334
252604_at	At3g45060	ATNRT2.6_NRT2.6__high affinity nitrate transporter 2.6	-2.30949	0.00635393	28.0042	130.409	2.36699
266970_at	At2g39560	Putative membrane lipoprotein	-2.29626	0.0407846	7.61322	37.2453	1.34363
262899_at	At1g59870	ABCG36_ATABCG36_ATPDR8_PDR8_PEN3__ABC-2 and Plant PDR ABC-type transporter family protein	-2.28984	0.000993724	17.0765	83.4007	23.186
256522_at	At1g66160	ATCMPG1_CMPG1__CYS, MET, PRO, and GLY protein 1	-2.26841	0.0342645	6.50258	26.2703	4.83323
257939_at	At3g19930	ATSTP4_STP4__sugar transporter 4	-2.26407	5.86416e-05	140.441	680.013	248.84
266693_at	At2g19800	MIOX2__myo-inositol oxygenase 2	-2.26088	0.000295419	134.488	638.193	24.2582
259573_at	At1g20390		-2.25679	0.0031919	12.7139	59.9645	18.8104
260882_at	At1g29280	ATWRKY65_WRKY65__WRKY DNA-binding protein 65	-2.25638	0.0258652	11.4277	52.2541	11.1518
265573_at	At2g28200	C2H2-type zinc finger family protein	-2.2453	0.0113284	17.7692	84.7032	0.605205
266062_at	At2g18730	ATDGK3_DGK3__diacylglycerol kinase 3	-2.23915	0.0351667	5.13692	24.2763	1.07204
262875_at	At1g64970	G-TMT_TMT1_VTE4__gamma-tocopherol methyltransferase	-2.23364	0.0268569	385.347	1686	9.59712
261456_at	At1g21050	Protein of unknown function, DUF617	-2.2317	0.0110901	58.8415	280.327	9.73401
246021_at	At5g21100	Plant L-ascorbate oxidase	-2.23085	0.0015168	8.87069	43.2399	11.6659
255895_at	At1g17990 At1g18020	FMN-linked oxidoreductases superfamily protein	-2.22513	0.0018412	14.4521	67.7702	785.07
245401_at	At4g17670	Protein of unknown function (DUF581)	-2.22473	0.00184216	14.9101	67.7744	5.30549
256044_at	At1g07160	Protein phosphatase 2C family protein	-2.1977	0.0337469	0.637691	2.85054	1.89239
260083_at	At1g63220	Calcium-dependent lipid-binding (CaLB domain) family protein	-2.19693	0.00720595	14.036	64.1831	10.8361
251684_at	At3g56410	Protein of unknown function (DUF3133)	-2.19641	0.0193085	3.0528	13.7281	3.0892
251109_at	At5g01600	ATFER1_FER1__ferretin 1	-2.19516	0.00473085	382.133	1599.79	557.307
246831_at	At5g26340	ATSTP13_MSS1_STP13__Major facilitator superfamily protein	-2.17422	0.00103349	45.7079	200.102	21.7004
264668_at	At1g09780	Phosphoglycerate mutase, 2,3-bisphosphoglycerate-independent	-2.16862	0.0448328	129.27	573.343	5.05119
264987_at	At1g27030	unknown protein; BEST Arabidopsis thaliana protein match is: unknown protein (TAIR:AT1G27020.1); Has 504 Blast hits to 502 proteins in 169 species: Archae - 0; Bacteria - 299; Metazoa - 0; Fungi - 0; Plants - 67; Viruses - 0; Other Eukaryotes - 138 (source: NCBI BLink).	-2.16212	0.00146553	11.3424	48.992	192.294
256275_at	At3g12110	ACT11__actin-11	-2.14827	0.015107	20.4534	88.5738	4.15335
254065_at	At4g25420	AT2301_ATGA20OX1_GA20OX1_GA5__2-oxoglutarate (2OG) and Fe(II)-dependent oxygenase superfamily protein	-2.14768	0.0356583	4.19996	14.3432	2.97309
258270_at	At3g15650	alpha/beta-Hydrolases superfamily protein	-2.14682	0.010292	3.22815	14.3828	11.0207
261042_at	At1g01200	ATRAB-A3_ATRABA3_RABA3__RAB GTPase homolog A3	-2.14436	0.0138157	8.16412	30.4552	13.8364
262819_at	At1g11600	CYP77B1__cytochrome P450, family 77, subfamily B, polypeptide 1	-2.12386	0.0240238	4.26199	17.9116	2.41564
260097_at	At1g73220	1-Oct_AtOCT1__organic cation/carnitine transporter1	-2.12185	0.0491762	140.974	620.889	0.470388
267077_at	At2g40970	MYBC1__Homeodomain-like superfamily protein	-2.12038	0.0265901	19.0969	81.1501	0.564615
249895_at	At5g22500	FAR1__fatty acid reductase 1	-2.11431	0.0241684	59.6986	244.716	0.512133
245866_s_at	At1g57980 At1g57990	Nucleotide-sugar transporter family protein	-2.11371	0.0186384	4.51206	19.9043	3.79208
249558_at	At5g38310	unknown protein; Has 1807 Blast hits to 1807 proteins in 277 species: Archae - 0; Bacteria - 0; Metazoa - 736; Fungi - 347; Plants - 385; Viruses - 0; Other Eukaryotes - 339 (source: NCBI BLink).	-2.10918	0.0281935	1.80489	6.49494	9.30386
259952_at	At1g71400	AtRLP12_RLP12__receptor like protein 12	-2.10642	0.00675298	4.59275	17.9096	6.93494
248886_at	At5g46110	APE2_TPT__Glucose-6-phosphate/phosphate translocator-related	-2.10547	0.0125951	62.4891	244.091	14.1606
245479_at	At4g16140	proline-rich family protein	-2.10444	0.00116469	25.7723	109.935	11.3152
254201_at	At4g24130	Protein of unknown function, DUF538	-2.10066	0.000543371	2.10153	9.18281	47.9143
249290_at	At5g41060	DHHC-type zinc finger family protein	-2.09812	0.00527458	14.1594	55.676	7.21968
264215_at	At1g65340	CYP96A3__cytochrome P450, family 96, subfamily A, polypeptide 3	-2.09551	0.0310934	29.4899	121.814	3.10511
244939_at	AtCg00065	RPS12_RPS12A__ribosomal protein S12A	-2.07253	0.0219167	14.6519	56.464	31.7895
264901_at	At1g23090	AST91_SULTR3;3__sulfate transporter 91	-2.07068	5.96128e-05	28.7293	120.783	83.699
247069_at	At5g66920	sks17__SKU5 similar 17	-2.06962	0.00257846	209.566	862.338	4.6225
250798_at	At5g05340	Peroxidase superfamily protein	-2.06351	0.0269581	28.994	108.073	1.32794
251059_at	At5g01810	ATPK10_CIPK15_PKS3_SIP2_SNRK3.1__CBL-interacting protein kinase 15	-2.05342	0.000696862	28.0411	116.302	18.4889
254746_at	At4g12980	Auxin-responsive family protein	-2.04006	0.00175484	16.1703	66.439	14.8525
245133_at	At2g45310	GAE4__UDP-D-glucuronate 4-epimerase 4	-2.03141	0.00381932	7.43247	30.3488	5.01627
258369_at	At3g14310	ATPME3_PME3__pectin methylesterase 3	-2.02503	0.00756273	435.986	1696.01	5.90043
248448_at	At5g51190	Integrase-type DNA-binding superfamily protein	-2.02454	0.000972708	8.96523	35.1682	22.5912
262376_at	At1g72970	EDA17_HTH__Glucose-methanol-choline (GMC) oxidoreductase family protein	-2.01469	0.00131362	53.0594	216.649	118.312
257217_at	At3g14940	ATPPC3_PPC3__phosphoenolpyruvate carboxylase 3	-2.01144	0.00479074	20.1425	82.4573	26.9525
262119_s_at	At1g02920 At1g02930	ATGST11_ATGSTF7_ATGSTF8_GST11_GSTF7__glutathione S-transferase 7	-1.99739	0.0435076	249.519	945.624	86.7403
248964_at	At5g45340	CYP707A3__cytochrome P450, family 707, subfamily A, polypeptide 3	-1.97616	0.00244839	25.4133	105.376	17.697
247949_at	At5g57220	CYP81F2__cytochrome P450, family 81, subfamily F, polypeptide 2	-1.97261	0.0453801	36.6203	143.707	3.97753
264879_at	At1g61260	Protein of unknown function (DUF761)	-1.95991	0.00242888	20.3653	79.317	14.0358
258353_s_at	At3g17650 At5g45450	PDE321_YSL5__YELLOW STRIPE like 5	-1.95718	0.0191026	15.0105	57.1777	2.04844
258879_at	At3g03270	Adenine nucleotide alpha hydrolases-like superfamily protein	-1.95147	0.00479074	107.146	380.584	243.91
252010_at	At3g52740	unknown protein; BEST Arabidopsis thaliana protein match is: unknown protein (TAIR:AT3G44450.1); Has 65 Blast hits to 65 proteins in 13 species: Archae - 0; Bacteria - 0; Metazoa - 0; Fungi - 0; Plants - 65; Viruses - 0; Other Eukaryotes - 0 (source: NCBI BLink).	-1.94334	0.000245176	14.0512	54.1178	138.322
251961_at	At3g53620	AtPPa4_PPa4__pyrophosphorylase 4	-1.94147	0.0271233	16.6384	64.0594	23.5471
262038_at	At1g35580	CINV1__cytosolic invertase 1	-1.9355	0.0399705	74.7535	281.334	12.5299
255064_at	At4g08950	EXO__Phosphate-responsive 1 family protein	-1.93536	0.0162342	65.1678	238.548	9.19432
247925_at	At5g57560	TCH4_XTH22__Xyloglucan endotransglucosylase/hydrolase family protein	-1.92925	0.000880562	40.1918	148.74	15.0138
266832_at	At2g30040	MAPKKK14__mitogen-activated protein kinase kinase kinase 14	-1.9223	0.0184598	8.34958	31.2333	86.6099
245334_at	At4g15800	RALFL33__ralf-like 33	-1.91934	0.00183301	64.9569	237.613	89.0777
246483_at	At5g16000	NIK1__NSP-interacting kinase 1	-1.91361	0.00164868	16.316	61.7383	15.1787
249346_at	At5g40780	LHT1__lysine histidine transporter 1	-1.91343	0.00176746	72.9787	265.323	709.624
246030_at	At5g21105	Plant L-ascorbate oxidase	-1.91157	0.00299261	51.4861	191.893	15.0833
260264_at	At1g68500	unknown protein; BEST Arabidopsis thaliana protein match is: unknown protein (TAIR:AT1G25422.1); Has 16 Blast hits to 16 proteins in 6 species: Archae - 0; Bacteria - 0; Metazoa - 0; Fungi - 0; Plants - 16; Viruses - 0; Other Eukaryotes - 0 (source: NCBI BLink).	-1.90158	0.00258296	52.5833	189.062	420.721
260955_at	At1g06000	UDP-Glycosyltransferase superfamily protein	-1.89345	0.00212811	30.4621	111.684	48.6333
250110_at	At5g15350	AtENODL17_ENODL17__early nodulin-like protein 17	-1.87801	0.00179297	217.98	787.991	14.0413
249063_at	At5g44110	ATNAP2_ATPOP1_POP1__P-loop containing nucleoside triphosphate hydrolases superfamily protein	-1.87092	0.00999172	32.4763	109.785	91.0772
253101_at	At4g37430	CYP81F1_CYP91A2__cytochrome P450, family 91, subfamily A, polypeptide 2	-1.86925	0.000167683	96.759	350.195	227.654
261007_at	At1g26400	FAD-binding Berberine family protein	-1.86062	0.0439367	1.04182	3.13192	384.061
260429_at	At1g72450	JAZ6_TIFY11B__jasmonate-zim-domain protein 6	-1.85796	0.00384627	5.60995	20.5296	10.5309
254042_at	At4g25810	XTH23_XTR6__xyloglucan endotransglycosylase 6	-1.85756	0.00042503	13.7515	50.4185	7.12935
262263_at	At1g70940	ATPIN3_PIN3__Auxin efflux carrier family protein	-1.85551	0.0185957	36.8912	128.546	8.5435
254398_at	At4g21280	PSBQ_PSBQ-1_PSBQA__photosystem II subunit QA	-1.85116	0.0298415	102.706	343.275	3.12611
259523_at	At1g12500	Nucleotide-sugar transporter family protein	-1.83101	0.0170358	11.9096	42.4589	1.67135
255061_at	At4g08930	APRL6_ATAPRL6__APR-like 6	-1.82638	0.000512403	22.0349	78.3	51.8632
266131_at	At2g45160	ATHAM1_HAM1__GRAS family transcription factor	-1.82346	0.0285973	40.7911	143.462	13.4844
261448_at	At1g21140	Vacuolar iron transporter (VIT) family protein	-1.81966	0.00497895	12.6022	43.5048	20.2079
257311_at	At3g26570	ORF02_PHT2;1__phosphate transporter 2;1	-1.81903	0.0250975	89.8064	297.724	6.74111
252711_at	At3g43720	Bifunctional inhibitor/lipid-transfer protein/seed storage 2S albumin superfamily protein	-1.81787	0.0330409	284.13	973.056	5.42536
256674_at	At3g52360	unknown protein; FUNCTIONS IN: molecular_function unknown; INVOLVED IN: response to karrikin; LOCATED IN: endomembrane system; EXPRESSED IN: 23 plant structures; EXPRESSED DURING: 14 growth stages; BEST Arabidopsis thaliana protein match is: unknown protein (TAIR:AT2G35850.1); Has 34 Blast hits to 34 proteins in 10 species: Archae - 0; Bacteria - 0; Metazoa - 0; Fungi - 0; Plants - 34; Viruses - …	-1.81416	0.00295012	13.351	44.739	200.025
252659_at	At3g44430	unknown protein; FUNCTIONS IN: molecular_function unknown; INVOLVED IN: biological_process unknown; LOCATED IN: mitochondrion; EXPRESSED IN: 20 plant structures; EXPRESSED DURING: 13 growth stages; BEST Arabidopsis thaliana protein match is: unknown protein (TAIR:AT5G41660.1); Has 6 Blast hits to 6 proteins in 1 species: Archae - 0; Bacteria - 0; Metazoa - 0; Fungi - 0; Plants - 6; Viruses - 0; O…	-1.80331	0.00080589	74.5768	260.913	23.8383
262793_at	At1g13110	CYP71B7__cytochrome P450, family 71 subfamily B, polypeptide 7	-1.79847	0.0359576	3.5305	12.1129	7.61289
261912_s_at	At1g66000 At1g66060	Family of unknown function (DUF577)	-1.79341	0.00690136	20.5843	68.9452	20.5401
256340_at	At1g72070	Chaperone DnaJ-domain superfamily protein	-1.79151	0.00176537	130.487	450.696	48.7675
249235_at	At5g42100	ATBG_PAP_ATBG_PPAP_BG_PPAP__beta-1,3-glucanase_putative	-1.79078	0.00479074	111.39	380.921	30.6598
252000_at	At3g52710	unknown protein; FUNCTIONS IN: molecular_function unknown; INVOLVED IN: biological_process unknown; LOCATED IN: plasma membrane; EXPRESSED IN: 19 plant structures; EXPRESSED DURING: 9 growth stages; BEST Arabidopsis thaliana protein match is: unknown protein (TAIR:AT2G36220.1); Has 64 Blast hits to 64 proteins in 10 species: Archae - 0; Bacteria - 0; Metazoa - 0; Fungi - 0; Plants - 64; Viruses -…	-1.78698	0.0268899	7.53306	25.6367	18.4956
267488_at	At2g19110	ATHMA4_HMA4__heavy metal atpase 4	-1.78075	0.0399575	37.2957	125.831	2.60996
261985_at	At1g33750	Terpenoid cyclases/Protein prenyltransferases superfamily protein	-1.77621	0.0194073	20.7504	71.3608	0.763119
253206_at	At4g34640	ERG9_SQS1__squalene synthase 1	-1.77549	0.0060766	40.4715	134.638	6.46639
250493_at	At5g09800	ARM repeat superfamily protein	-1.76396	0.00382844	12.0479	40.9013	101.465
245138_at	At2g45190	AFO_FIL_YAB1__Plant-specific transcription factor YABBY family protein	-1.76214	0.0189569	104.437	338.885	6.41109
264209_at	At1g22740	ATRABG3B_RAB7_RAB75_RABG3B__RAB GTPase homolog G3B	-1.75032	0.00090502	17.0724	56.417	41.5407
254723_at	At4g13510	AMT1;1_ATAMT1_ATAMT1;1__ammonium transporter 1;1	-1.74744	0.000126102	44.3265	148.794	551.394
247933_at	At5g56980	unknown protein; FUNCTIONS IN: molecular_function unknown; INVOLVED IN: biological_process unknown; LOCATED IN: endomembrane system; EXPRESSED IN: 18 plant structures; EXPRESSED DURING: 12 growth stages; BEST Arabidopsis thaliana protein match is: unknown protein (TAIR:AT4G26130.1); Has 30201 Blast hits to 17322 proteins in 780 species: Archae - 12; Bacteria - 1396; Metazoa - 17338; Fungi - 3422;…	-1.74215	0.00042503	16.8115	56.4556	23.7341
254102_at	At4g25050	ACP4__acyl carrier protein 4	-1.73665	0.00941151	413.648	1278.61	20.7236
262596_at	At1g15080	ATLPP2_ATPAP2_LPP2__lipid phosphate phosphatase 2	-1.73441	0.0179203	8.83277	29.3639	1.28763
256883_at	At3g26440	Protein of unknown function (DUF707)	-1.73397	0.0110303	3.82754	12.7346	1.53405
262177_at	At1g74710	ATICS1_EDS16_ICS1_SID2__ADC synthase superfamily protein	-1.7339	0.00041092	14.0646	46.9153	441.51
246099_at	At5g20230	ATBCB_BCB_BCB_SAG14__blue-copper-binding protein	-1.72674	0.0136485	15.7595	55.8716	28.9593
248580_at	At5g49890	ATCLC-C_CLC-C__chloride channel C	-1.7237	0.0187986	22.8314	76.0494	13.6491
256755_at	At3g25600	Calcium-binding EF-hand family protein	-1.72288	0.00150636	27.3096	90.3565	107.455
253485_at	At4g31800	ATWRKY18_WRKY18__WRKY DNA-binding protein 18	-1.72208	3.85548e-05	51.8489	171.023	708.754
259430_at	At1g01610	ATGPAT4_GPAT4__glycerol-3-phosphate acyltransferase 4	-1.71704	0.0409872	80.2664	251.736	0.559811
263800_at	At2g24600	Ankyrin repeat family protein	-1.71695	0.0099492	7.78579	25.4265	7.25696
247059_at	At5g66690	UGT72E2__UDP-Glycosyltransferase superfamily protein	-1.70716	0.0271115	25.4252	82.7176	23.9141
251756_at	At3g55820	Fasciclin-like arabinogalactan family protein	-1.70656	0.00142637	9.09823	29.727	10.5464
266715_at	At2g46780	RNA-binding (RRM/RBD/RNP motifs) family protein	-1.7038	0.00461352	26.1109	85.4331	7.00732
246597_at	At5g14760	AO__L-aspartate oxidase	-1.70298	0.000594054	45.0189	145.404	4.57534
264057_at	At2g28550	RAP2.7_TOE1__related to AP2.7	-1.70216	0.046337	13.1679	39.4227	1.57204
250231_at	At5g13910	LEP__Integrase-type DNA-binding superfamily protein	-1.6968	0.0419922	6.34255	17.7012	9.28886
260997_at	At1g26610	C2H2-like zinc finger protein	-1.69593	0.0305725	4.11327	11.9966	10.4503
258677_at	At3g08730	ATPK1_ATPK6_ATS6K1_PK1_PK6_S6K1__protein-serine kinase 1	-1.69454	4.96277e-05	70.9709	229.24	53.011
246462_at	At5g16940	carbon-sulfur lyases	-1.69352	0.034625	12.5916	35.7576	21.5772
250141_at	At5g14640	ATSK13_SK13__shaggy-like kinase 13	-1.69139	0.000666778	58.0114	184.971	13.0493
251336_at	At3g61190	BAP1__BON association protein 1	-1.68961	0.00093539	8.83746	28.6303	18.632
252927_at	At4g39090	RD19_RD19A__Papain family cysteine protease	-1.6822	0.00166116	313.281	993.338	17.7412
261336_at	At1g44790	ChaC-like family protein	-1.68207	0.0335078	44.6709	144.613	1.07039
267083_at	At2g41100	ATCAL4_TCH3__Calcium-binding EF hand family protein	-1.67556	0.0417492	9.42139	30.114	5.19252
265460_at	At2g46600	Calcium-binding EF-hand family protein	-1.65895	0.000516166	16.4402	51.5263	293.373
265214_at	At1g05000	Phosphotyrosine protein phosphatases superfamily protein	-1.65554	0.0024753	17.3464	55.1257	25.9854
264519_at	At1g10000	Ribonuclease H-like superfamily protein	-1.64943	0.00722612	19.6406	58.9695	33.7564
248676_at	At5g48850	ATSDI1__Tetratricopeptide repeat (TPR)-like superfamily protein	-1.64267	0.0134617	32.7772	96.9228	54.112
250918_at	At5g03610	GDSL-like Lipase/Acylhydrolase superfamily protein	-1.63337	0.000766718	35.3029	108.438	43.9695
253606_at	At4g30530	Class I glutamine amidotransferase-like superfamily protein	-1.6327	0.00148617	193.952	596.445	131.657
265220_at	At2g02040	ATPTR2_ATPTR2-B_NTR1_PTR2_PTR2-B__peptide transporter 2	-1.62854	4.91222e-05	482.485	1491.86	309.849
259516_at	At1g20450	ERD10_LTI29_LTI45__Dehydrin family protein	-1.6244	0.0404311	19.4751	60.5395	4.01845
250437_at	At5g10430	AGP4_ATAGP4__arabinogalactan protein 4	-1.62083	0.00541605	15.8801	48.0801	13.1024
263314_at	At2g05760	Xanthine/uracil permease family protein	-1.61827	0.0169949	9.15025	28.482	9.92861
260656_at	At1g19380	Protein of unknown function (DUF1195)	-1.61218	0.000206524	24.8187	75.9021	40.5571
245540_at	At4g15230	ATPDR2_PDR2__pleiotropic drug resistance 2	-1.60981	0.00817081	33.7711	107.976	6.92029
247431_at	At5g62520	SRO5__similar to RCD one 5	-1.60456	0.00152832	34.1481	102.521	581.978
251402_at	At3g60290	2-oxoglutarate (2OG) and Fe(II)-dependent oxygenase superfamily protein	-1.60046	0.015346	49.754	135.362	27.0926
259723_at	At1g60960	ATIRT3_IRT3__iron regulated transporter 3	-1.58685	0.0300445	109.393	300.776	26.6996
256017_at	At1g19180	JAZ1_TIFY10A__jasmonate-zim-domain protein 1	-1.58589	0.000145707	21.7776	65.2973	31.9246
251150_at	At3g63120	CYCP1;1__cyclin p1;1	-1.58463	0.0133179	55.0054	162.775	12.816
260833_at	At1g06800	PLA-I{gamma}1__alpha/beta-Hydrolases superfamily protein	-1.58038	0.0257913	4.57301	13.5926	25.8829
251063_at	At5g01850	Protein kinase superfamily protein	-1.57886	0.00930218	8.63174	25.5749	1.37723
259382_s_at	At3g16420 At3g16430	JAL30_PBP1__PYK10-binding protein 1	-1.57615	0.0400472	1034.83	2955.87	26.5025
255310_at	At4g04955	ALN_ATALN__allantoinase	-1.57155	0.00936026	28.3528	87.5777	15.7267
249343_at	At5g40650	SDH2-2__succinate dehydrogenase 2-2	-1.56541	0.00451095	233.62	661.505	84.0517
255479_at	At4g02380	AtLEA5_SAG21__senescence-associated gene 21	-1.56241	0.0265682	627.682	1717.91	21.3324
249807_at	At5g23870	Pectinacetylesterase family protein	-1.56123	0.00546425	4.79344	13.6898	7.97989
259599_at	At1g28110	SCPL45__serine carboxypeptidase-like 45	-1.55815	0.0210737	39.6813	110.764	8.94754
262832_s_at	At1g14870 At1g14880	PCR2__PLANT CADMIUM RESISTANCE 2	-1.55786	0.00315094	18.5239	54.8456	105.893
245768_at	At1g33590	Leucine-rich repeat (LRR) family protein	-1.5546	0.0245573	31.1043	92.1163	1.13502
257056_at	At3g15350	Core-2/I-branching beta-1,6-N-acetylglucosaminyltransferase family protein	-1.5494	0.0433794	39.6576	116.474	16.2295
265943_at	At2g19570	AT-CDA1_CDA1_DESZ__cytidine deaminase 1	-1.54878	0.00105607	37.5814	109.727	154.625
263226_at	At1g30690	Sec14p-like phosphatidylinositol transfer family protein	-1.54578	0.00372271	29.9683	87.7914	5.41689
255104_at	At4g08685	SAH7__Pollen Ole e 1 allergen and extensin family protein	-1.54466	0.0461193	56.5881	149.327	8.41188
248763_at	At5g47550	Cystatin/monellin superfamily protein	-1.54318	0.000394513	576.424	1693.93	1632.45
245746_at	At1g51070	bHLH115__basic helix-loop-helix (bHLH) DNA-binding superfamily protein	-1.53601	0.00681343	69.3237	201.092	11.9232
248686_at	At5g48540	receptor-like protein kinase-related family protein	-1.5323	0.0165764	22.2437	64.3955	9.59688
264574_at	At1g05300	ZIP5__zinc transporter 5 precursor	-1.53046	0.0201037	7.95833	23.2733	15.781
249493_at	At5g39080	HXXXD-type acyl-transferase family protein	-1.53044	0.00278558	69.8685	204.88	33.2847
253364_at	At4g33160	F-box family protein	-1.5288	0.0498068	12.3177	31.8777	0.812009
245535_at	At4g15160	Bifunctional inhibitor/lipid-transfer protein/seed storage 2S albumin superfamily protein	-1.52019	0.013491	14.4095	41.4442	7.93761
265028_at	At1g24530	Transducin/WD40 repeat-like superfamily protein	-1.5188	0.000514003	7.59663	21.7979	78.6281
259918_at	At1g72570	Integrase-type DNA-binding superfamily protein	-1.51514	0.000325757	94.9737	270.614	111.302
258159_at	At3g17840	RLK902__receptor-like kinase 902	-1.51398	0.0323543	86.5839	246.773	1.59168
260618_at	At1g53230	TCP3__TEOSINTE BRANCHED 1, cycloidea and PCF transcription factor 3	-1.51379	0.000596188	19.4087	54.7041	15.2586
253053_at	At4g37470	alpha/beta-Hydrolases superfamily protein	-1.51342	0.00664183	88.3524	239.474	78.9868
264056_at	At2g28510	Dof-type zinc finger DNA-binding family protein	-1.51241	0.00495138	137.558	390.1	18.215
257713_at	At3g27380	SDH2-1__succinate dehydrogenase 2-1	-1.51239	0.00108928	431.252	1219.08	80.2507
251020_at	At5g02270	ATNAP9_NAP9__non-intrinsic ABC protein 9	-1.50297	0.0011315	106.272	305.72	125.901
266752_at	At2g47000	ABCB4_ATPGP4_MDR4_PGP4__ATP binding cassette subfamily B4	-1.50177	0.00149388	49.3162	141.611	10.6669
253416_at	At4g33070	Thiamine pyrophosphate dependent pyruvate decarboxylase family protein	-1.50148	0.000766718	32.3395	89.9939	156.517
256927_at	At3g22550	Protein of unknown function (DUF581)	-1.4937	0.00327733	43.1148	122.137	7.06667
254578_at	At4g19410	Pectinacetylesterase family protein	-1.49357	0.00470798	186.077	518.198	381.587
256417_s_at	At3g11170 At5g05580	FAD7_FADD__fatty acid desaturase 7	-1.48926	0.00149662	166.651	470.871	23.7764
264400_at	At1g61800	ATGPT2_GPT2__glucose-6-phosphate/phosphate translocator 2	-1.48889	0.00581738	43.5109	122.501	69.7847
246098_at	At5g20400	2-oxoglutarate (2OG) and Fe(II)-dependent oxygenase superfamily protein	-1.47887	0.0187651	219.464	598.952	10.4312
260427_at	At1g72430	SAUR-like auxin-responsive protein family	-1.47726	0.00384178	112.053	318.463	334.125
261937_at	At1g22570	Major facilitator superfamily protein	-1.47621	0.0182047	59.1073	155.211	26.3489
251724_at	At3g56250	unknown protein; Has 109 Blast hits to 83 proteins in 41 species: Archae - 0; Bacteria - 6; Metazoa - 18; Fungi - 20; Plants - 21; Viruses - 0; Other Eukaryotes - 44 (source: NCBI BLink).	-1.47386	0.0474185	4.20386	11.045	29.1679
260058_at	At1g78100	F-box family protein	-1.47308	0.0022872	39.5677	110.275	118.796
262278_at	At1g68640	PAN__bZIP transcription factor family protein	-1.46667	0.00644451	25.3483	69.5839	1.81709
262587_at	At1g15490	alpha/beta-Hydrolases superfamily protein	-1.45811	0.00867855	19.0943	52.6254	15.2529
246888_at	At5g26270	unknown protein; FUNCTIONS IN: molecular_function unknown; INVOLVED IN: biological_process unknown; LOCATED IN: cellular_component unknown; EXPRESSED IN: 24 plant structures; EXPRESSED DURING: 15 growth stages.	-1.45811	0.00673496	52.6988	143.495	19.4655
261506_at	At1g71697	ATCK1_CK_CK1__choline kinase 1	-1.45329	0.00315094	7.95883	21.9629	33.0395
245414_at	At4g17310	unknown protein; LOCATED IN: chloroplast; EXPRESSED IN: 9 plant structures; EXPRESSED DURING: LP.04 four leaves visible, 4 anthesis, petal differentiation and expansion stage; BEST Arabidopsis thaliana protein match is: unknown protein (TAIR:AT5G47455.3); Has 35333 Blast hits to 34131 proteins in 2444 species: Archae - 798; Bacteria - 22429; Metazoa - 974; Fungi - 991; Plants - 531; Viruses - 0; …	-1.45328	0.000766741	14.3816	39.2755	38.8779
257174_at	At3g27190	UKL2__uridine kinase-like 2	-1.45265	0.0442622	74.191	203.071	24.481
263482_at	At2g03980	GDSL-like Lipase/Acylhydrolase superfamily protein	-1.44904	0.024362	70.1683	187.393	9.40215
258989_at	At3g08920	Rhodanese/Cell cycle control phosphatase superfamily protein	-1.44682	0.0438842	64.7026	163.906	2.51259
260531_at	At2g47240	CER8_LACS1__AMP-dependent synthetase and ligase family protein	-1.44631	0.00516676	28.4135	74.0293	40.0744
247989_at	At5g56350	Pyruvate kinase family protein	-1.4419	0.000325757	119.123	323.073	32.3452
266483_at	At2g47910	CRR6__chlororespiratory reduction 6	-1.42769	0.0107459	54.7748	146.606	30.0894
250800_at	At5g05370	Cytochrome b-c1 complex, subunit 8 protein	-1.4204	0.0123259	380.438	1014.71	145.737
265648_at	At2g27500	Glycosyl hydrolase superfamily protein	-1.4195	0.000280841	58.4212	156.308	27.0113
245740_at	At1g44100	AAP5__amino acid permease 5	-1.41799	0.00093539	81.0563	216.759	103.434
260676_at	At1g19450	Major facilitator superfamily protein	-1.41627	0.0056975	60.6822	165.246	35.3498
253925_at	At4g26690	GPDL2_MRH5_SHV3__PLC-like phosphodiesterase family protein	-1.41454	0.0227209	30.6265	81.0286	9.66852
252661_at	At3g44450	unknown protein; BEST Arabidopsis thaliana protein match is: unknown protein (TAIR:AT3G52740.1); Has 63 Blast hits to 63 proteins in 12 species: Archae - 0; Bacteria - 0; Metazoa - 0; Fungi - 0; Plants - 63; Viruses - 0; Other Eukaryotes - 0 (source: NCBI BLink).	-1.41431	0.0405905	6.38898	17.2168	7.61881
251787_at	At3g55410	2-oxoglutarate dehydrogenase, E1 component	-1.40662	0.00092505	133.773	355.905	34.0084
247240_at	At5g64660	ATCMPG2_CMPG2__CYS, MET, PRO, and GLY protein 2	-1.40185	0.0139609	13.2206	33.3776	29.7418
261410_at	At1g07610	MT1C__metallothionein 1C	-1.39924	0.038379	344.309	819.594	194.304
251962_at	At3g53420	PIP2_PIP2;1_PIP2A__plasma membrane intrinsic protein 2A	-1.39578	0.0115836	101.048	258.008	34.9215
249190_at	At5g42750	BKI1__BRI1 kinase inhibitor 1	-1.39177	0.0174455	23.2004	60.9038	7.34902
254063_at	At4g25390	Protein kinase superfamily protein	-1.39073	0.018502	4.35752	11.0553	29.8659
254319_at	At4g22560	unknown protein; BEST Arabidopsis thaliana protein match is: unknown protein (TAIR:AT4G12450.1); Has 380 Blast hits to 380 proteins in 21 species: Archae - 0; Bacteria - 0; Metazoa - 0; Fungi - 6; Plants - 374; Viruses - 0; Other Eukaryotes - 0 (source: NCBI BLink).	-1.38844	0.0325713	11.3214	29.703	10.8113
249139_at	At5g43170	AZF3_ZF3__zinc-finger protein 3	-1.3859	0.00693762	23.5856	61.3775	31.2716
263421_at	At2g17230	EXL5__EXORDIUM like 5	-1.3845	0.00166032	295.616	765.158	19.384
266447_at	At2g43290	MSS3__Calcium-binding EF-hand family protein	-1.37762	0.0228715	10.9831	26.8528	8.52013
263957_at	At2g35880	TPX2 (targeting protein for Xklp2) protein family	-1.3749	0.0227549	42.4886	110.779	1.30419
260312_at	At1g63880	Disease resistance protein (TIR-NBS-LRR class) family	-1.3716	0.0183185	7.85658	19.7133	5.46195
255628_at	At4g00850	GIF3__GRF1-interacting factor 3	-1.36969	0.000354015	53.1033	137.252	40.9591
250558_at	At5g07990	CYP75B1_D501_TT7__Cytochrome P450 superfamily protein	-1.36767	0.00103349	36.5003	95.2451	31.9024
265894_at	At2g15050	LTP_LTP7__lipid transfer protein	-1.36651	0.0495913	37.4558	92.2049	8.27995
248914_at	At5g45750	AtRABA1c_RABA1c__RAB GTPase homolog A1C	-1.36079	0.00492115	126.302	322.834	47.6429
267035_at	At2g38400	AGT3__alanine:glyoxylate aminotransferase 3	-1.3599	0.0045414	97.9779	252.392	62.3109
246270_at	At4g36500	unknown protein; FUNCTIONS IN: molecular_function unknown; INVOLVED IN: biological_process unknown; LOCATED IN: mitochondrion; EXPRESSED IN: 22 plant structures; EXPRESSED DURING: 13 growth stages; BEST Arabidopsis thaliana protein match is: unknown protein (TAIR:AT2G18210.1); Has 50 Blast hits to 50 proteins in 7 species: Archae - 0; Bacteria - 0; Metazoa - 0; Fungi - 0; Plants - 50; Viruses - 0…	-1.35223	0.0447218	6.07795	15.0215	3.05622
261934_at	At1g22400	ATUGT85A1_UGT85A1__UDP-Glycosyltransferase superfamily protein	-1.35072	0.00151838	90.7566	235.655	170.935
258979_at	At3g09440	Heat shock protein 70 (Hsp 70) family protein	-1.34904	0.00447826	439.807	1120.65	171.801
267151_at	At2g30970	ASP1__aspartate aminotransferase 1	-1.34804	0.000578584	1339.15	3413.3	85.1541
256052_at	At1g06960	RNA-binding (RRM/RBD/RNP motifs) family protein	-1.34449	0.00707958	35.8845	88.992	51.0889
246702_at	At5g28050	Cytidine/deoxycytidylate deaminase family protein	-1.34443	0.00473085	211.436	530.984	76.5622
246001_at	At5g20790	unknown protein; FUNCTIONS IN: molecular_function unknown; INVOLVED IN: biological_process unknown; LOCATED IN: endomembrane system; EXPRESSED IN: 11 plant structures; EXPRESSED DURING: LP.04 four leaves visible, 4 anthesis, petal differentiation and expansion stage; BEST Arabidopsis thaliana protein match is: unknown protein (TAIR:AT3G43110.1).	-1.34385	0.00304898	43.1492	111.331	251.906
250633_at	At5g07460	ATMSRA2_PMSR2__peptidemethionine sulfoxide reductase 2	-1.34166	0.00093539	162.383	411.403	20.2434
258415_at	At3g17390	MAT4_MTO3_SAMS3__S-adenosylmethionine synthetase family protein	-1.33999	0.000325757	986.277	2497.35	302.753
261867_at	At1g50575	Putative lysine decarboxylase family protein	-1.3391	0.0270578	60.6055	153.756	19.4709
255129_at	At4g08290	nodulin MtN21 /EamA-like transporter family protein	-1.33731	0.000313417	119.046	301.128	152.056
264624_at	At1g08930	ERD6__Major facilitator superfamily protein	-1.33618	0.0026266	79.117	200.104	15.2237
261855_at	261855_at		-1.3324	0.0125764	86.4147	214.573	118.707
256293_at	At1g69440	AGO7_ZIP__Argonaute family protein	-1.33184	0.0175742	16.8198	41.4672	1.27803
247959_at	At5g57080	unknown protein; FUNCTIONS IN: molecular_function unknown; INVOLVED IN: biological_process unknown; LOCATED IN: endomembrane system; EXPRESSED IN: 13 plant structures; EXPRESSED DURING: 7 growth stages; BEST Arabidopsis thaliana protein match is: unknown protein (TAIR:AT4G26055.1); Has 14 Blast hits to 14 proteins in 6 species: Archae - 0; Bacteria - 0; Metazoa - 0; Fungi - 0; Plants - 14; Viruse…	-1.3314	0.00502255	31.8586	78.8434	30.1845
252009_at	At3g52800	A20/AN1-like zinc finger family protein	-1.32544	0.00287594	58.0254	143.6	86.7669
253638_at	At4g30470	NAD(P)-binding Rossmann-fold superfamily protein	-1.32349	0.0131063	67.4388	163.686	62.0072
258920_at	At3g10520	AHB2_ARATH GLB2_ATGLB2_GLB2_HB2_NSHB2__haemoglobin 2	-1.32303	0.00398574	138.794	353.58	11.9278
249986_at	At5g18460	Protein of Unknown Function (DUF239)	-1.32107	0.0420174	37.5	91.531	3.59708
262826_at	At1g13080	CYP71B2__cytochrome P450, family 71, subfamily B, polypeptide 2	-1.31963	0.0352954	364.161	884.524	7.90995
250580_at	At5g07440	GDH2__glutamate dehydrogenase 2	-1.31719	0.00242409	143.293	355.039	195.675
266635_at	At2g35470	unknown protein; Has 25 Blast hits to 25 proteins in 8 species: Archae - 0; Bacteria - 0; Metazoa - 0; Fungi - 0; Plants - 25; Viruses - 0; Other Eukaryotes - 0 (source: NCBI BLink).	-1.31242	0.016788	11.9291	29.1099	5.6552
263064_at	At2g18160 At2g18162	ATBZIP2_bZIP2_GBF5__basic leucine-zipper 2	-1.31061	0.00150636	116.047	287.966	12.167
251954_at	At3g53668 At3g53670	CPuORF51__conserved peptide upstream open reading frame 51	-1.3091	0.00497091	188.266	460.398	38.1827
256294_at	At1g69450	Early-responsive to dehydration stress protein (ERD4)	-1.30645	0.0242221	7.04575	16.3255	11.6679
245629_at	At1g56580	SVB__Protein of unknown function, DUF538	-1.30391	0.0474985	1237.76	2724.88	68.6325
251654_at	At3g57140	SDP1-LIKE__sugar-dependent 1-like	-1.29919	0.00199057	51.4466	126.293	50.0587
258927_at	At3g10160	ATDFC_DFC__DHFS-FPGS homolog C	-1.29882	0.00084358	78.7318	194.857	35.7493
267229_s_at	At2g44070 At5g38640	NagB/RpiA/CoA transferase-like superfamily protein	-1.29742	0.0338003	73.3252	180.192	43.3914
257196_at	At3g23790	AAE16__AMP-dependent synthetase and ligase family protein	-1.2971	0.000760692	119.781	294.517	386.713
259041_at	At3g07330	ATCSLC06_ATCSLC6_CSLC06_CSLC6__Cellulose-synthase-like C6	-1.29676	0.0115498	53.8939	131.096	13.3477
261791_at	At1g16170	unknown protein; FUNCTIONS IN: molecular_function unknown; INVOLVED IN: biological_process unknown; LOCATED IN: cellular_component unknown; EXPRESSED IN: 24 plant structures; EXPRESSED DURING: 15 growth stages; BEST Arabidopsis thaliana protein match is: unknown protein (TAIR:AT1G79660.1); Has 55 Blast hits to 55 proteins in 13 species: Archae - 0; Bacteria - 0; Metazoa - 0; Fungi - 0; Plants - 5…	-1.29174	0.000584578	60.056	146.756	20.9371
267363_at	At2g39970	Mitochondrial substrate carrier family protein	-1.29133	0.00346398	276.599	675.113	73.1417
254372_at	At4g21620	glycine-rich protein	-1.29123	0.0443053	73.3354	165.88	36.7111
255046_at	At4g09650	ATPD__ATP synthase delta-subunit gene	-1.2881	0.0392091	101.379	238.838	8.43426
262329_at	At1g64090	RTNLB3__Reticulan like protein B3	-1.28782	0.00214043	275.823	662.908	33.3278
263929_at	At2g36310	URH1__uridine-ribohydrolase 1	-1.28752	0.00493383	39.0166	94.2911	11.4316
267266_at	At2g23150	ATNRAMP3_NRAMP3__natural resistance-associated macrophage protein 3	-1.28622	0.00516204	122.189	292.931	15.1791
255709_at	At4g00180	YAB3__Plant-specific transcription factor YABBY family protein	-1.28408	0.00244839	75.2238	182.837	116.849
263838_at	At2g36880	MAT3__methionine adenosyltransferase 3	-1.28322	0.00495138	225.971	548.418	23.9655
256077_at	At1g18090	5'-3' exonuclease family protein	-1.27887	0.00289382	47.7247	115.885	4.67329
251847_at	At3g54640	TRP3_TSA1__tryptophan synthase alpha chain	-1.27678	0.000666778	255.753	619.419	71.3521
260496_at	At2g41700	ABCA1_AtABCA1__ATP-binding cassette A1	-1.27036	0.00387576	39.7795	94.7446	52.8702
259845_at	At1g73590	ATPIN1_PIN1__Auxin efflux carrier family protein	-1.2697	0.0102991	52.5226	130.876	16.876
247440_at	At5g62680	Major facilitator superfamily protein	-1.26654	0.00332233	155.646	370.599	36.6711
248134_at	At5g54860	Major facilitator superfamily protein	-1.26506	0.00210429	60.7467	145.818	48.5635
258232_at	At3g27750	FUNCTIONS IN: molecular_function unknown; INVOLVED IN: biological_process unknown; LOCATED IN: chloroplast; EXPRESSED IN: 16 plant structures; EXPRESSED DURING: 12 growth stages; BEST Arabidopsis thaliana protein match is: Vacuolar sorting protein 9 (VPS9) domain (TAIR:AT5G09320.1); Has 106 Blast hits to 106 proteins in 16 species: Archae - 0; Bacteria - 0; Metazoa - 0; Fungi - 4; Plants - 102; V…	-1.26097	0.0348569	25.693	60.9589	15.144
262933_at	At1g65840	ATPAO4_PAO4__polyamine oxidase 4	-1.26046	0.00260807	66.5485	158.085	34.0183
259293_at	At3g11580	AP2/B3-like transcriptional factor family protein	-1.26041	0.0437885	35.3463	84.7182	99.7675
254409_at	At4g21400	CRK28__cysteine-rich RLK (RECEPTOR-like protein kinase) 28	-1.25908	0.0275823	22.4733	53.3406	23.8364
247026_at	At5g67080	MAPKKK19__mitogen-activated protein kinase kinase kinase 19	-1.25856	0.0206536	145.938	347.547	271.406
245941_at	At5g19820	emb2734__ARM repeat superfamily protein	-1.25845	0.00209052	174.449	418.132	110.399
251454_at	At3g60080	RING/U-box superfamily protein	-1.25754	0.0014746	31.797	75.0423	20.9405
265414_at	At2g16660	Major facilitator superfamily protein	-1.25643	0.0187083	227.06	538.996	19.0687
247394_at	At5g62860	F-box associated ubiquitination effector family protein	-1.25464	0.00216694	8.29805	19.7704	19.4045
261011_at	At1g26340	ATCB5-A_B5 #6_CB5-A__cytochrome B5 isoform A	-1.24593	0.000979604	119.553	284.209	30.0629
260803_at	At1g78340	ATGSTU22_GSTU22__glutathione S-transferase TAU 22	-1.24373	0.0236116	2.56927	5.90568	8.87138
253234_at	At4g34265	unknown protein; FUNCTIONS IN: molecular_function unknown; INVOLVED IN: biological_process unknown; LOCATED IN: chloroplast; EXPRESSED IN: 22 plant structures; EXPRESSED DURING: 13 growth stages; BEST Arabidopsis thaliana protein match is: unknown protein (TAIR:AT2G15000.1); Has 35333 Blast hits to 34131 proteins in 2444 species: Archae - 798; Bacteria - 22429; Metazoa - 974; Fungi - 991; Plants …	-1.24186	0.00114203	112.086	263.841	36.6689
255647_at	At4g00900	ATECA2_ECA2__ER-type Ca2+-ATPase 2	-1.23913	0.0462522	6.32374	14.7673	1.14039
255942_at	At1g22360	AtUGT85A2_UGT85A2__UDP-glucosyl transferase 85A2	-1.23792	0.0368379	101.393	256.692	32.6139
261114_at	At1g75388 At1g75390	CPuORF5__conserved peptide upstream open reading frame 5	-1.23747	0.0452111	99.665	235.141	5.08576
247037_at	At5g67070	RALFL34__ralf-like 34	-1.23639	0.016676	555.796	1285.1	13.3182
250168_at	At5g15320	unknown protein; FUNCTIONS IN: molecular_function unknown; INVOLVED IN: biological_process unknown; LOCATED IN: endomembrane system; EXPRESSED IN: 23 plant structures; EXPRESSED DURING: 15 growth stages; BEST Arabidopsis thaliana protein match is: unknown protein (TAIR:AT3G01130.1); Has 64 Blast hits to 64 proteins in 11 species: Archae - 0; Bacteria - 0; Metazoa - 0; Fungi - 0; Plants - 64; Viru…	-1.2357	0.00707958	158.298	376.332	20.6967
258784_at	At3g11770	Polynucleotidyl transferase, ribonuclease H-like superfamily protein	-1.23556	0.010809	43.2647	100.978	30.47
261854_at	At1g50670	OTU-like cysteine protease family protein	-1.23434	0.00404072	97.8001	230.89	149.564
251827_at	At3g55120	A11_CFI_TT5__Chalcone-flavanone isomerase family protein	-1.23166	0.0128318	19.9685	46.9727	23.5073
266481_at	At2g31070	TCP10__TCP domain protein 10	-1.23113	0.00217653	27.0785	63.1526	25.2483
263714_at	At2g20610	ALF1_HLS3_RTY_RTY1_SUR1__Tyrosine transaminase family protein	-1.22859	0.00146553	200.221	470.472	123.563
261252_at	At1g05810	ARA_ARA-1_ATRAB11D_ATRABA5E_RABA5E__RAB GTPase homolog A5E	-1.22642	0.0213298	32.8211	76.5959	32.1999
264482_at	At1g77210	AtSTP14_STP14__sugar transporter 14	-1.22266	0.041964	21.2592	49.7624	23.8374
247202_at	At5g65270	AtRABA4a_RABA4a__RAB GTPase homolog A4A	-1.22206	0.000206524	272.391	635.693	339.88
261785_at	At1g08230	ATGAT1_GAT1__Transmembrane amino acid transporter family protein	-1.22074	0.0470922	13.2988	30.6712	122.742
253393_at	At4g32690	ATGLB3_GLB3__hemoglobin 3	-1.21674	0.00384755	64.9334	148.312	22.4372
260543_at	At2g43330	ATINT1_INT1__inositol transporter 1	-1.21313	0.0112043	79.5682	184.384	36.6057
260775_at	At1g78300	14-3-3OMEGA_GF14 OMEGA_GRF2__general regulatory factor 2	-1.21266	0.00618781	209.847	487.441	8.12123
256576_at	At3g28210	PMZ_SAP12__zinc finger (AN1-like) family protein	-1.20713	0.0114143	12.5501	28.3352	404.736
245951_at	At5g19550	AAT2_ASP2__aspartate aminotransferase 2	-1.20619	0.000879536	457.556	1051.68	269.561
246198_at	At4g36810	GGPS1__geranylgeranyl pyrophosphate synthase 1	-1.20564	0.0469958	63.9612	146.945	5.91483
250939_at	At5g03040	iqd2__IQ-domain 2	-1.20388	0.0012106	91.8109	211.77	104.002
246555_at	At5g15470	GAUT14__galacturonosyltransferase 14	-1.20191	0.00466035	22.182	52.4391	18.3628
245626_at	At1g56700	Peptidase C15, pyroglutamyl peptidase I-like	-1.20132	0.00597416	360.385	820.279	23.3956
254200_at	At4g24110	unknown protein; Has 76 Blast hits to 76 proteins in 13 species: Archae - 0; Bacteria - 0; Metazoa - 1; Fungi - 0; Plants - 75; Viruses - 0; Other Eukaryotes - 0 (source: NCBI BLink).	-1.19868	0.000670694	46.861	108.068	251.3
260288_at	At1g80530	Major facilitator superfamily protein	-1.19574	0.0455157	217.662	496.566	19.6871
247923_at	At5g57490	ATVDAC4_VDAC4__voltage dependent anion channel 4	-1.19563	0.000941834	251.408	576.304	28.557
260367_at	At1g69760	unknown protein; BEST Arabidopsis thaliana protein match is: unknown protein (TAIR:AT1G26920.1); Has 51 Blast hits to 51 proteins in 15 species: Archae - 0; Bacteria - 2; Metazoa - 2; Fungi - 7; Plants - 29; Viruses - 0; Other Eukaryotes - 11 (source: NCBI BLink).	-1.18918	0.0030637	80.8841	186.164	142.579
251541_at	At3g58750	CSY2__citrate synthase 2	-1.18279	0.00283544	162.173	367.412	175.586
246420_at	At5g16870	Peptidyl-tRNA hydrolase II (PTH2) family protein	-1.18161	0.016788	45.794	103.253	0.858402
245806_at	At1g45474	LHCA5__photosystem I light harvesting complex gene 5	-1.18148	0.0105473	58.9178	130.741	63.2505
267055_at	At2g38360	PRA1.B4__prenylated RAB acceptor 1.B4	-1.18108	0.0337736	38.3198	89.292	35.5799
246041_at	At5g19290	alpha/beta-Hydrolases superfamily protein	-1.18076	0.00790844	215.979	486.597	32.7607
253200_at	At4g34720	ATVHA-C1_AVA-P1_VHA-C1__ATPase, F0/V0 complex, subunit C protein	-1.17951	0.000754977	264.55	598.371	116.656
251882_at	At3g54140	ATPTR1_PTR1__peptide transporter 1	-1.17904	0.00760258	28.0855	62.8289	394.701
248209_at	At5g53990	UDP-Glycosyltransferase superfamily protein	-1.17714	0.0338785	0.328385	0.744615	51.0333
245592_at	At4g14540	NF-YB3__nuclear factor Y, subunit B3	-1.17637	0.0173754	6.8169	15.1877	59.515
249494_at	At5g39050	HXXXD-type acyl-transferase family protein	-1.17626	0.000249311	138.494	313.281	594.56
246528_at	At5g15640	Mitochondrial substrate carrier family protein	-1.17119	0.00183301	58.0782	130.666	60.7598
248335_at	At5g52450	MATE efflux family protein	-1.17033	0.0213041	22.7041	49.9304	24.2944
259431_at	At1g01620	PIP1;3_PIP1C_TMP-B__plasma membrane intrinsic protein 1C	-1.16993	0.0290057	109.018	240.859	9.69676
264463_at	At1g10150	Carbohydrate-binding protein	-1.16916	0.0300451	52.1068	116.478	15.6111
247313_at	At5g63980	ALX8_ATSAL1_FRY1_HOS2_RON1_SAL1__Inositol monophosphatase family protein	-1.16722	0.00108928	461.27	1036.57	48.8832
245001_at	AtCg00220	PSBM__photosystem II reaction center protein M	-1.16644	0.0252145	601.718	1374.12	1062.14
262609_at	At1g13930	Involved in response to salt stress. Knockout mutants are hypersensitive to salt stress.	-1.16419	0.0179203	65.6674	139.819	16.2552
262114_at	At1g02860	BAH1_NLA__SPX (SYG1/Pho81/XPR1) domain-containing protein	-1.16336	0.0033509	48.6498	107.528	47.4305
264436_at	At1g10370	ATGSTU17_ERD9_GST30_GST30B__Glutathione S-transferase family protein	-1.16292	0.0395834	13.804	32.7073	47.9803
257916_at	At3g23210	bHLH34__basic helix-loop-helix (bHLH) DNA-binding superfamily protein	-1.16181	0.00447826	42.9301	95.1135	32.7667
267578_at	At2g30695	FUNCTIONS IN: molecular_function unknown; INVOLVED IN: protein folding, protein transport; LOCATED IN: chloroplast; EXPRESSED IN: 23 plant structures; EXPRESSED DURING: 13 growth stages; CONTAINS InterPro DOMAIN/s: Trigger factor, ribosome-binding, bacterial (InterPro:IPR008881); Has 35333 Blast hits to 34131 proteins in 2444 species: Archae - 798; Bacteria - 22429; Metazoa - 974; Fungi - 991; Pl…	-1.1611	0.00618184	47.8956	104.801	29.0229
256598_at	At3g30180	BR6OX2_CYP85A2__brassinosteroid-6-oxidase 2	-1.16087	0.0187071	56.6143	128.592	25.7982
257435_at	At2g24590	RNA recognition motif and CCHC-type zinc finger domains containing protein	-1.15875	0.00461502	184.726	412.457	88.4945
258922_at	At3g10610	Ribosomal S17 family protein	-1.15763	0.00201336	711.233	1586.71	61.7663
250000_at	At5g18650	CHY-type/CTCHY-type/RING-type Zinc finger protein	-1.15752	0.0109241	328.284	729.536	58.2617
246461_at	At5g16930	AAA-type ATPase family protein	-1.15551	0.00481828	57.0138	127.093	39.0123
264260_at	At1g09210	AtCRT1b_CRT1b__calreticulin 1b	-1.1531	0.0494927	910.07	1991.22	32.928
251553_at	At3g58710	ATWRKY69_WRKY69__WRKY DNA-binding protein 69	-1.15094	0.00581738	32.0717	71.2663	91.7137
264133_at	At1g79080	Pentatricopeptide repeat (PPR) superfamily protein	-1.14857	0.00114607	30.0837	66.9822	25.2201
261255_at	At1g05900	ATNTH2_NTH2__endonuclease III 2	-1.1465	0.0137512	5.67356	12.2797	18.7181
248550_at	At5g50210	OLD5_QS_SUFE3__quinolinate synthase	-1.14634	0.0176393	88.0147	193.26	181.784
258788_at	At3g11780	MD-2-related lipid recognition domain-containing protein / ML domain-containing protein	-1.14538	0.00204374	51.3946	112.394	60.1479
263996_at	At2g22530	Alkaline-phosphatase-like family protein	-1.14427	0.0242121	26.0423	56.6394	12.5306
254352_at	At4g22320	unknown protein; FUNCTIONS IN: molecular_function unknown; INVOLVED IN: biological_process unknown; EXPRESSED IN: 24 plant structures; EXPRESSED DURING: 14 growth stages; BEST Arabidopsis thaliana protein match is: unknown protein (TAIR:AT5G55210.1).	-1.14258	0.0187314	38.3663	85.0756	17.7056
261926_at	At1g22530	PATL2__PATELLIN 2	-1.14172	0.00168996	203.924	448.201	134.321
247860_at	At5g58240	FHIT__FRAGILE HISTIDINE TRIAD	-1.14169	0.0172041	87.4144	192.98	15.0938
252875_at	At4g39990	ATGB3_ATRAB11G_ATRABA4B_RABA4B__RAB GTPase homolog A4B	-1.1408	0.00572385	88.4355	194.154	29.9024
260474_at	At1g11090	alpha/beta-Hydrolases superfamily protein	-1.13983	0.00212179	26.6921	58.7453	28.3091
251395_at	At2g45470	AGP8_FLA8__FASCICLIN-like arabinogalactan protein 8	-1.13718	0.0349792	114.096	250.008	18.353
248271_at	At5g53420	CCT motif family protein	-1.13673	0.00488486	47.7667	104.88	39.2639
254420_at	At4g21500	unknown protein; FUNCTIONS IN: molecular_function unknown; INVOLVED IN: biological_process unknown; LOCATED IN: endomembrane system; BEST Arabidopsis thaliana protein match is: unknown protein (TAIR:AT4G05018.1); Has 20 Blast hits to 20 proteins in 8 species: Archae - 0; Bacteria - 0; Metazoa - 0; Fungi - 0; Plants - 17; Viruses - 0; Other Eukaryotes - 3 (source: NCBI BLink).	-1.13452	0.0417467	25.1371	54.465	78.0249
245724_at	At1g73390	Endosomal targeting BRO1-like domain-containing protein	-1.13433	0.0378936	35.3995	79.5902	31.3052
248419_at	At5g51550	EXL3__EXORDIUM like 3	-1.13357	0.0325322	494.619	1086.06	22.2927
267019_at	At2g39130	Transmembrane amino acid transporter family protein	-1.1332	0.0161512	53.5597	115.501	16.2483
259655_at	At1g55210	Disease resistance-responsive (dirigent-like protein) family protein	-1.13152	0.00547292	41.8079	90.3624	16.5951
256650_at	At3g13620	Amino acid permease family protein	-1.13113	0.0287419	46.9185	103.309	39.4603
250545_at	At5g08160	ATPK3_PK3__serine/threonine protein kinase 3	-1.13104	0.0229315	261.603	545.5	40.9112
266013_s_at	At2g07670 At2g07702 AtMg00440 AtMg01140		-1.12997	0.000503881	4.45641	9.73175	17.2949
266521_at	At2g24020	Uncharacterised BCR, YbaB family COG0718	-1.12814	0.0044411	339.682	733.323	78.8375
256882_at	At3g26420 At3g26430	ATRZ-1A__RNA-binding (RRM/RBD/RNP motifs) family protein with retrovirus zinc finger-like domain	-1.12681	0.00151838	390.438	850.336	362.474
259995_at	At1g67930	Golgi transport complex protein-related	-1.12575	0.00474853	57.9712	125.707	45.91
247177_at	At5g65300	unknown protein; Has 30201 Blast hits to 17322 proteins in 780 species: Archae - 12; Bacteria - 1396; Metazoa - 17338; Fungi - 3422; Plants - 5037; Viruses - 0; Other Eukaryotes - 2996 (source: NCBI BLink).	-1.12545	0.0207789	22.069	49.1322	175.576
254490_at	At4g20320	CTP synthase family protein	-1.12506	0.00773232	28.2588	61.6904	46.6885
249774_at	At5g24150	SQE5_SQP1__FAD/NAD(P)-binding oxidoreductase family protein	-1.12475	0.0313709	177.156	387.675	27.6899
257824_at	At3g25290	Auxin-responsive family protein	-1.12457	0.033326	43.617	91.2995	20.4885
253609_at	At4g30190	AHA2_HA2_PMA2__H(+)-ATPase 2	-1.12203	0.00447826	604.767	1291.13	31.8945
262721_at	At1g43560	Aty2_ty2__thioredoxin Y2	-1.12178	0.0104239	166.865	363.523	48.3083
263223_at	At1g30630	Coatomer epsilon subunit	-1.11975	0.00255314	372.846	810.543	111.54
261688_at	At1g47380	Protein phosphatase 2C family protein	-1.11973	0.0129406	48.0411	100.942	37.8009
266617_at	At2g29670	Tetratricopeptide repeat (TPR)-like superfamily protein	-1.11932	0.0380553	57.0458	123.646	36.988
252282_at	At3g49360	PGL2__6-phosphogluconolactonase 2	-1.11025	0.0258603	12.8257	27.4488	17.5293
264546_at	At1g55805	BolA-like family protein	-1.10951	0.00370077	207.022	445.259	64.3725
253562_at	At4g31130	Protein of unknown function (DUF1218)	-1.10881	0.00299117	270.672	585.254	378.988
265021_at	At1g24610	Rubisco methyltransferase family protein	-1.10821	0.00659146	67.5981	144.618	73.3408
248007_at	At5g56260	Ribonuclease E inhibitor RraA/Dimethylmenaquinone methyltransferase	-1.1081	0.00176537	1177.41	2545.7	111.926
250214_at	At5g13870	EXGT-A4_XTH5__xyloglucan endotransglucosylase/hydrolase 5	-1.10794	0.0453184	389.771	831.24	18.2751
266552_at	At2g46330	AGP16_ATAGP16__arabinogalactan protein 16	-1.10752	0.00242409	270.963	587.023	41.782
253282_at	At4g34120	CDCP1_LEJ1__Cystathionine beta-synthase (CBS) family protein	-1.10721	0.00556669	381.498	808.761	21.8513
259678_at	At1g77750	Ribosomal protein S13/S18 family	-1.10662	0.00223002	219.507	472.87	45.1864
246517_at	At5g15760	Ribosomal protein PSRP-3/Ycf65	-1.10496	0.0178725	22.0201	46.9334	41.4829
256745_at	At3g29360	UDP-glucose 6-dehydrogenase family protein	-1.10487	0.0147361	269.08	576.788	105.115
261594_at	At1g33240	AT-GTL1_AT-GTL2_GTL1__GT-2-like 1	-1.10352	0.0227549	77.4838	166.414	10.3254
259083_at	At3g04810	ATNEK2_NEK2__NIMA-related kinase 2	-1.0989	0.0254294	51.8049	111.537	26.7602
246212_at	At4g36930	SPT__basic helix-loop-helix (bHLH) DNA-binding superfamily protein	-1.09832	0.00838573	92.9585	198.815	9.48733
260387_at	At1g74100	ATSOT16_ATST5A_CORI-7_SOT16__sulfotransferase 16	-1.09809	0.0106192	575.36	1235.44	59.137
258110_at	At3g14610	CYP72A7__cytochrome P450, family 72, subfamily A, polypeptide 7	-1.0971	0.0093772	66.9655	143.386	40.2433
258609_at	At3g02910	AIG2-like (avirulence induced gene) family protein	-1.09696	0.0045414	208.637	446.632	211.077
260348_at	At1g69350	Tetratricopeptide repeat (TPR)-like superfamily protein	-1.0949	0.0310253	14.4055	30.2383	22.4009
244969_at	AtCg00650	RPS18__ribosomal protein S18	-1.09331	0.0327591	151.067	338.835	85.6591
259199_at	At3g08980	Peptidase S24/S26A/S26B/S26C family protein	-1.09234	0.026003	46.9593	100.128	30.1833
259252_at	At3g07610	IBM1__Transcription factor jumonji (jmjC) domain-containing protein	-1.09201	0.0021129	24.9428	53.2267	73.0571
253578_at	At4g30340	ATDGK7_DGK7__diacylglycerol kinase 7	-1.09114	0.00172862	81.4685	175.081	36.7538
252121_at	At3g51160	GMD2_MUR1_MUR_1__NAD(P)-binding Rossmann-fold superfamily protein	-1.08897	0.00930262	113.287	239.389	60.2205
266366_at	At2g41420	proline-rich family protein	-1.08774	0.00257846	200.398	421.646	32.9977
249813_at	At5g23940	DCR_EMB3009_PEL3__HXXXD-type acyl-transferase family protein	-1.08688	0.0262848	16.5851	36.3978	46.1047
245041_at	At2g26530	AR781__Protein of unknown function (DUF1645)	-1.08572	0.0443152	7.1565	15.089	44.5739
267092_at	At2g38120	AUX1_MAP1_PIR1_WAV5__Transmembrane amino acid transporter family protein	-1.08364	0.0220218	110.114	231.986	12.4889
252058_at	At3g52470	Late embryogenesis abundant (LEA) hydroxyproline-rich glycoprotein family	-1.08035	0.00430058	124.244	264.306	14.2595
258359_s_at	At3g14415 At3g14420	Aldolase-type TIM barrel family protein	-1.07632	0.00060811	698.383	1471.2	72.6396
261577_at	At1g01080	RNA-binding (RRM/RBD/RNP motifs) family protein	-1.07621	0.0372806	110.217	232.775	17.165
247612_at	At5g60730	Anion-transporting ATPase	-1.07534	0.00475127	48.6888	101.394	16.939
260894_at	At1g29220	transcriptional regulator family protein	-1.07274	0.00573022	82.0853	173.556	199.946
246780_at	At5g27470	seryl-tRNA synthetase / serine--tRNA ligase	-1.06913	0.00260128	574.044	1202.29	320.178
261411_at	At1g07790	HTB1__Histone superfamily protein	-1.06912	0.00481828	250.644	525.634	134.132
252924_at	At4g39070	B-box zinc finger family protein	-1.06786	0.0023898	19.4184	40.6819	9.52386
262497_at	At1g21720	PBC1__proteasome beta subunit C1	-1.06516	0.024726	461.349	986.111	391.802
249180_at	At5g43010	RPT4A__regulatory particle triple-A ATPase 4A	-1.06473	0.00349628	273.956	578.742	131.829
258500_at	At3g02468 At3g02470	CPuORF9__conserved peptide upstream open reading frame 9	-1.06431	0.000914229	1076.83	2254.3	2104
247008_at	At5g67560	ARLA1D_ATARLA1D__ADP-ribosylation factor-like A1D	-1.06418	0.0171218	56.7676	117.038	21.4905
256321_at	At1g55020	ATLOX1_LOX1__lipoxygenase 1	-1.06242	0.041065	79.1971	172.745	239.554
251074_at	At5g01800	saposin B domain-containing protein	-1.06162	0.00244078	52.8141	110.457	20.3064
266225_at	At2g28900	ATOEP16-1_ATOEP16-L_OEP16_OEP16-1__outer plastid envelope protein 16-1	-1.06	0.00483692	122.878	253.06	392.129
266928_at	At2g45790	ATPMM_PMM__phosphomannomutase	-1.05877	0.0411026	405.165	808.205	12.4668
248582_at	At5g49910	cpHsc70-2_CPHSC70-2EAT SHOCK PROTEIN 70-2_HSC70-7__chloroplast heat shock protein 70-2	-1.05859	0.00397029	296.588	616.583	58.5506
254740_s_at	At4g13890 At4g13930	EDA36_EDA37_SHM5__Pyridoxal phosphate (PLP)-dependent transferases superfamily protein	-1.05769	0.0279965	253.533	532.889	26.7258
260230_at	At1g74500	ATBS1_BS1_TMO7__activation-tagged BRI1(brassinosteroid-insensitive 1)-suppressor 1	-1.05633	0.00599601	60.6968	126.634	19.1125
264692_at	At1g70000	myb-like transcription factor family protein	-1.0502	0.00943947	118.063	244.626	17.4244
255908_s_at	At1g18000 At1g18010	Major facilitator superfamily protein	-1.04929	0.0143434	23.281	49.1933	44.3052
254221_at	At4g23820	Pectin lyase-like superfamily protein	-1.04799	0.00549804	103.096	210.667	42.2861
266300_at	At2g01420	ATPIN4_PIN4__Auxin efflux carrier family protein	-1.04784	0.0178725	29.7115	62.0034	67.7527
250930_at	At5g03160	ATP58IPK_P58IPK__homolog of mamallian P58IPK	-1.04725	0.0172041	124.357	252.878	13.5117
256062_at	At1g07090	LSH6__Protein of unknown function (DUF640)	-1.04702	0.0268215	15.5336	32.1769	46.4055
261306_at	At1g48610	AT hook motif-containing protein	-1.04648	0.00504584	37.4894	77.2328	19.9805
264316_at	At1g70330	ENT1_ENT1,AT__equilibrative nucleotide transporter 1	-1.04564	0.000478283	151.67	313.189	206.151
256070_at	At1g13730	Nuclear transport factor 2 (NTF2) family protein with RNA binding (RRM-RBD-RNP motifs) domain	-1.04554	0.00303933	187.725	383.87	20.9399
245666_at	At1g28280	VQ motif-containing protein	-1.04544	0.0206296	36.0436	73.3626	12.9176
257188_at	At3g13150	Tetratricopeptide repeat (TPR)-like superfamily protein	-1.04516	0.00402405	47.1858	97.5582	27.1107
254294_at	At4g23070	ATRBL7_RBL7__RHOMBOID-like protein 7	-1.04511	0.0396835	5.23357	11.032	5.07977
249677_at	At5g35970	P-loop containing nucleoside triphosphate hydrolases superfamily protein	-1.04484	0.032852	14.5308	29.8788	29.8412
250346_at	At5g11950	Putative lysine decarboxylase family protein	-1.0433	0.0199248	51.1349	103.692	13.2419
261999_at	At1g33800	Protein of unknown function (DUF579)	-1.04171	0.0272316	16.7498	34.4209	12.2664
253058_at	At4g37660	Ribosomal protein L12/ ATP-dependent Clp protease adaptor protein ClpS family protein	-1.04074	0.00314767	114.992	236.916	28.9811
262693_at	At1g62780	unknown protein; FUNCTIONS IN: molecular_function unknown; INVOLVED IN: biological_process unknown; LOCATED IN: chloroplast, chloroplast stroma; EXPRESSED IN: 22 plant structures; EXPRESSED DURING: 14 growth stages; Has 94 Blast hits to 94 proteins in 35 species: Archae - 6; Bacteria - 10; Metazoa - 21; Fungi - 2; Plants - 48; Viruses - 0; Other Eukaryotes - 7 (source: NCBI BLink).	-1.04042	0.0281347	63.9997	134.47	13.1161
251902_at	At3g54110	ATPUMP1_ATUCP1_PUMP1_UCP_UCP1__plant uncoupling mitochondrial protein 1	-1.03996	0.000467267	908.978	1869.8	124.056
248696_at	At5g48360	Actin-binding FH2 (formin homology 2) family protein	-1.03975	0.0192097	36.4368	74.8101	0.747929
248262_at	At5g53340	Galactosyltransferase family protein	-1.03887	0.000525839	67.5226	138.744	37.2926
249337_at	At5g41080	PLC-like phosphodiesterases superfamily protein	-1.03856	0.0214578	24.0638	51.1348	27.2738
261947_at	At1g64470	Ubiquitin-like superfamily protein	-1.03682	0.0425322	12.3082	24.3545	13.9196
257267_at	At3g15030	MEE35_TCP4__TCP family transcription factor 4	-1.03663	0.0165764	27.1236	55.7456	4.4543
253464_at	At4g32030	unknown protein; BEST Arabidopsis thaliana protein match is: unknown protein (TAIR:AT1G80610.1); Has 63 Blast hits to 59 proteins in 12 species: Archae - 0; Bacteria - 0; Metazoa - 6; Fungi - 0; Plants - 53; Viruses - 0; Other Eukaryotes - 4 (source: NCBI BLink).	-1.0366	0.0126108	54.1846	112.005	22.243
266696_at	At2g19680	Mitochondrial ATP synthase subunit G protein	-1.03409	0.00121238	188.8	386.624	36.3568
250249_at	At5g13760	Plasma-membrane choline transporter family protein	-1.03333	0.0181407	25.0891	50.9919	59.6559
247161_at	At5g65810	unknown protein; BEST Arabidopsis thaliana protein match is: unknown protein (TAIR:AT3G49720.2); Has 30201 Blast hits to 17322 proteins in 780 species: Archae - 12; Bacteria - 1396; Metazoa - 17338; Fungi - 3422; Plants - 5037; Viruses - 0; Other Eukaryotes - 2996 (source: NCBI BLink).	-1.03293	0.0326737	78.2176	161.554	13.1891
245313_at	At4g15420	Ubiquitin fusion degradation UFD1 family protein	-1.03251	0.00646774	60.4754	124.386	168.206
246979_s_at	At5g24990 At5g25020	Protein of unknown function (DUF1336)	-1.02851	0.00438263	151.026	308.414	45.1219
245015_at	AtCg00490	RBCL__ribulose-bisphosphate carboxylases	-1.02811	0.0303856	38.691	74.1684	33.3876
247191_at	At5g65310	ATHB-5_ATHB5_HB5__homeobox protein 5	-1.02558	0.0125764	260.687	532.634	16.0002
245790_at	At1g32200	ACT1_ATS1__phospholipid/glycerol acyltransferase family protein	-1.02548	0.0180268	187.955	379.617	25.5125
251663_at	At3g57070	Glutaredoxin family protein	-1.02542	0.0139609	23.6333	47.8241	30.7486
258333_at	At3g16000	MFP1__MAR binding filament-like protein 1	-1.02473	0.0233554	44.1571	89.389	20.5192
267586_at	At2g41950	unknown protein; FUNCTIONS IN: molecular_function unknown; INVOLVED IN: biological_process unknown; LOCATED IN: chloroplast, plant-type cell wall; EXPRESSED IN: 22 plant structures; EXPRESSED DURING: 13 growth stages; Has 53 Blast hits to 53 proteins in 24 species: Archae - 0; Bacteria - 27; Metazoa - 0; Fungi - 0; Plants - 26; Viruses - 0; Other Eukaryotes - 0 (source: NCBI BLink).	-1.02452	0.00141747	177.918	361.801	24.4594
248085_at	At5g55480	SVL1__SHV3-like 1	-1.02402	0.0433287	80.4984	163.26	13.2327
264118_at	At1g79150	binding	-1.02369	0.0145485	95.3814	195.191	65.8222
266592_at	At2g46210	Fatty acid/sphingolipid desaturase	-1.02355	0.0309857	6.37929	12.8994	23.9881
260799_at	At1g78270	AtUGT85A4_UGT85A4__UDP-glucosyl transferase 85A4	-1.02245	0.0298415	28.0433	56.7178	197.242
250952_at	At5g03570	ATIREG2_FPN2_IREG2__iron regulated 2	-1.02121	0.016233	41.0458	83.526	12.3752
246238_at	At4g36670	Major facilitator superfamily protein	-1.01969	0.0460326	12.7002	26.1101	191.937
261498_at	At1g28440	HSL1__HAESA-like 1	-1.01948	0.0154347	122.778	248.679	22.625
266668_at	At2g29760	OTP81__Tetratricopeptide repeat (TPR)-like superfamily protein	-1.01906	0.0173754	59.7211	121.136	24.585
261201_at	At1g12850	Phosphoglycerate mutase family protein	-1.01823	0.00707958	105.675	214.524	81.9324
255561_at	At4g02050	STP7__sugar transporter protein 7	-1.01738	0.0131259	40.2038	81.3293	21.9709
245328_at	At4g14465	AHL20__AT-hook motif nuclear-localized protein 20	-1.01718	0.0108719	20.6589	41.8351	32.3248
253643_at	At4g29780	unknown protein; BEST Arabidopsis thaliana protein match is: unknown protein (TAIR:AT5G12010.1); Has 945 Blast hits to 944 proteins in 87 species: Archae - 0; Bacteria - 0; Metazoa - 519; Fungi - 43; Plants - 365; Viruses - 0; Other Eukaryotes - 18 (source: NCBI BLink).	-1.01652	0.00940147	12.8884	26.0689	105.167
245339_at	At4g16120	ATSEB1_COBL7_SEB1__COBRA-like protein-7 precursor	-1.01609	0.00160847	57.3724	115.332	37.7647
258728_at	At3g11800	unknown protein; FUNCTIONS IN: molecular_function unknown; INVOLVED IN: biological_process unknown; LOCATED IN: endomembrane system; EXPRESSED IN: 24 plant structures; EXPRESSED DURING: 15 growth stages; BEST Arabidopsis thaliana protein match is: unknown protein (TAIR:AT3G44150.1); Has 74 Blast hits to 73 proteins in 18 species: Archae - 0; Bacteria - 0; Metazoa - 0; Fungi - 0; Plants - 72; Viru…	-1.01493	0.00866429	59.3942	118.984	297.889
263242_at	At2g31400	GUN1__genomes uncoupled 1	-1.01376	0.0166306	387.737	776.276	299.098
252957_at	At4g38680	ATCSP2_CSDP2_CSP2_GRP2__glycine rich protein 2	-1.01367	0.00443167	321.714	650.034	259.739
254083_at	At4g24920	secE/sec61-gamma protein transport protein	-1.01297	0.0268215	849.711	1694	46.2335
257232_at	At3g16500	IAA26_PAP1__phytochrome-associated protein 1	-1.01241	0.0048641	103.329	206.625	20.8656
245915_s_at	At5g19770 At5g19780	TUA3__tubulin alpha-3	-1.01225	0.000709769	764.273	1534.53	481.599
261739_at	At1g47750	PEX11A__peroxin 11A	-1.01216	0.0067292	128.719	259.441	71.1269
251264_at	At3g62120	Class II aaRS and biotin synthetases superfamily protein	-1.01157	0.00183301	381.112	768.73	41.7317
265456_at	At2g46505	SDH4__succinate dehydrogenase subunit 4	-1.01141	0.0109671	262.398	525.127	249.689
263267_at	At2g16510	ATPase, F0/V0 complex, subunit C protein	-1.01105	0.0179064	295.586	582.306	116.695
253140_at	At4g35480	RHA3B__RING-H2 finger A3B	-1.00816	0.00634666	24.1238	48.4505	254.606
263583_at	At2g17130	IDH-II_IDH2__isocitrate dehydrogenase subunit 2	-1.00726	0.000940806	53.4033	107.376	85.2577
263241_at	At2g16500	ADC1_ARGDC_ARGDC1_SPE1__arginine decarboxylase 1	-1.00522	0.0011344	160.185	321.185	146.038
262086_at	At1g56050	GTP-binding protein-related	-1.00493	0.00584464	193.484	387.408	33.7702
266394_at	At2g43130	ARA-4_ARA4_ATRAB11F_ATRABA5C_RABA5C__P-loop containing nucleoside triphosphate hydrolases superfamily protein	-1.0034	0.00465243	209.023	422.555	53.021
250353_at	At5g11630	unknown protein; FUNCTIONS IN: molecular_function unknown; INVOLVED IN: biological_process unknown; LOCATED IN: chloroplast; EXPRESSED IN: 22 plant structures; EXPRESSED DURING: 13 growth stages; BEST Arabidopsis thaliana protein match is: unknown protein (TAIR:AT4G17310.2); Has 82 Blast hits to 82 proteins in 10 species: Archae - 0; Bacteria - 0; Metazoa - 0; Fungi - 0; Plants - 82; Viruses - 0;…	-1.00274	0.000696862	231.954	464.743	132.064
260776_at	At1g14580	C2H2-like zinc finger protein	-1.0006	0.0118245	23.831	47.2807	46.1799
258663_at	At3g08670	unknown protein; BEST Arabidopsis thaliana protein match is: unknown protein (TAIR:AT3G51540.1); Has 48380 Blast hits to 29827 proteins in 1356 species: Archae - 46; Bacteria - 5589; Metazoa - 17361; Fungi - 13192; Plants - 2237; Viruses - 905; Other Eukaryotes - 9050 (source: NCBI BLink).	-1.0001	0.0179394	17.556	34.5589	10.5416
250146_at	At5g14660	ATDEF2_DEF2_PDF1B__peptide deformylase 1B	-0.999615	0.00481828	127.842	255.42	60.427
253856_at	At4g28100	unknown protein; FUNCTIONS IN: molecular_function unknown; INVOLVED IN: biological_process unknown; LOCATED IN: anchored to plasma membrane, anchored to membrane; EXPRESSED IN: 23 plant structures; EXPRESSED DURING: 14 growth stages; BEST Arabidopsis thaliana protein match is: unknown protein (TAIR:AT3G18050.1); Has 30201 Blast hits to 17322 proteins in 780 species: Archae - 12; Bacteria - 1396; …	-0.997936	0.00745532	48.9764	97.8057	14.3963
258167_at	At3g21560	UGT84A2__UDP-Glycosyltransferase superfamily protein	-0.997311	0.00336617	249.827	500.782	356.354
263429_at	At2g22250	AAT_ATAAT_MEE17__aspartate aminotransferase	-0.9965	0.0239995	25.3935	49.9368	21.2572
255889_at	At1g17840	ABCG11_ATWBC11_COF1_DSO_WBC11__white-brown complex homolog protein 11	-0.994944	0.0179203	160.783	319.848	9.6302
250570_at	At5g08170	ATAIH_EMB1873__porphyromonas-type peptidyl-arginine deiminase family protein	-0.994152	0.010429	57.8724	112.201	60.8939
247272_at	At5g64300	ATGCH_ATRIBA1_GCH_RFD1__GTP cyclohydrolase II	-0.992309	0.00221195	247.339	492.343	247.937
254039_at	At4g25840	GPP1__glycerol-3-phosphatase 1	-0.98873	0.039518	36.8412	71.7819	16.7823
252828_at	At4g39960	Molecular chaperone Hsp40/DnaJ family protein	-0.986488	0.00235844	120.637	241.053	25.5042
263060_s_at	At2g07773 AtMg00910	unknown protein; BEST Arabidopsis thaliana protein match is: unknown protein (TAIR:ATMG00910.1); Has 35333 Blast hits to 34131 proteins in 2444 species: Archae - 798; Bacteria - 22429; Metazoa - 974; Fungi - 991; Plants - 531; Viruses - 0; Other Eukaryotes - 9610 (source: NCBI BLink).	-0.98534	0.0300813	16.1665	32.3373	30.0753
251503_at	At3g59140	ATMRP14_MRP14__multidrug resistance-associated protein 14	-0.984571	0.0303086	110.299	218.286	152.153
255411_at	At4g03110	AtRBP-DR1_RBP-DR1__RNA-binding protein-defense related 1	-0.983921	0.0440807	42.9496	84.9687	8.86627
264864_at	At1g24310	unknown protein; FUNCTIONS IN: molecular_function unknown; INVOLVED IN: biological_process unknown; LOCATED IN: nucleolus; EXPRESSED IN: 20 plant structures; EXPRESSED DURING: 13 growth stages; Has 2922 Blast hits to 2454 proteins in 263 species: Archae - 0; Bacteria - 57; Metazoa - 1043; Fungi - 654; Plants - 388; Viruses - 11; Other Eukaryotes - 769 (source: NCBI BLink).	-0.983895	0.0147127	33.6486	66.0569	18.8074
264189_s_at	At1g54580 At1g54630	ACP2__acyl carrier protein 2	-0.981417	0.000584026	397.571	784.641	63.5826
257856_at	At3g12930	Lojap-related protein	-0.981215	0.0103131	203.552	402.405	51.7692
263797_at	At2g24570	ATWRKY17_WRKY17__WRKY DNA-binding protein 17	-0.980342	0.00742274	52.5287	103.858	125.375
248873_at	At5g46450	Disease resistance protein (TIR-NBS-LRR class) family	-0.980007	0.0207663	8.50342	16.7945	5.34749
253698_at	At4g29680	Alkaline-phosphatase-like family protein	-0.97982	0.00779196	102.803	204.174	16.61
264859_at	At1g24280	G6PD3__glucose-6-phosphate dehydrogenase 3	-0.977919	0.0217506	21.3506	41.3195	9.44502
263403_at	At2g04040	ATDTX1_TX1__MATE efflux family protein	-0.977229	0.0346585	82.5554	156.922	655.948
251991_at	At3g53340	NF-YB10__nuclear factor Y, subunit B10	-0.976036	0.0013788	61.2329	120.084	146.023
263980_at	At2g42770	Peroxisomal membrane 22 kDa (Mpv17/PMP22) family protein	-0.975239	0.0446098	90.0832	173.922	22.3551
261933_at	At1g22410	Class-II DAHP synthetase family protein	-0.97469	0.00144737	119.774	234.973	409.677
247005_at	At5g67520	APK4__adenosine-5'-phosphosulfate (APS) kinase 4	-0.97431	0.00996722	25.3708	50.6348	684.249
263651_at	At1g04340	HR-like lesion-inducing protein-related	-0.974085	0.00221236	202.704	396.11	65.961
255659_at	At4g00895	ATPase, F1 complex, OSCP/delta subunit protein	-0.971751	0.0120617	44.3194	85.8153	34.524
261440_at	At1g28510	Optic atrophy 3 protein (OPA3)	-0.971123	0.0202286	181.401	354.576	20.2691
259160_at	At3g05410	Photosystem II reaction center PsbP family protein	-0.970328	0.000465785	35.5554	69.7081	54.1525
256144_at	At1g48630	RACK1B_AT__receptor for activated C kinase 1B	-0.969582	0.000559911	1449.44	2839.94	67.9456
246620_at	At5g36220	CYP81D1_CYP91A1__cytochrome p450 81d1	-0.969134	0.0014986	2.96232	5.79895	60.0358
245118_at	At2g41680	NTRC__NADPH-dependent thioredoxin reductase C	-0.967825	0.00169005	123.527	242.369	37.6557
266890_at	At2g44620	MTACP-1_MTACP1__mitochondrial acyl carrier protein 1	-0.96553	0.0164559	338.36	653.614	118.219
255629_at	At4g00860	AT0ZI1_ATOZI1__Protein of unknown function (DUF1138)	-0.963936	0.00299994	886.06	1723.29	269.891
247506_at	At5g61960	AML1_ML1__MEI2-like protein 1	-0.96304	0.00191983	107.537	209.813	31.4513
246345_at	At3g56760	Protein kinase superfamily protein	-0.962293	0.0437207	30.2429	61.1922	4.38665
251352_at	At3g61070	PEX11E__peroxin 11E	-0.959441	0.00246827	927.582	1790.6	375.122
257703_at	At3g12640	RNA binding (RRM/RBD/RNP motifs) family protein	-0.958965	0.00150472	107.227	207.622	164.472
253598_at	At4g30800	Nucleic acid-binding, OB-fold-like protein	-0.957408	0.00693979	449.155	871.712	20.4569
252104_at	At3g51460	RHD4__Phosphoinositide phosphatase family protein	-0.955936	0.0199196	67.5892	131.63	34.5988
256547_at	At3g14840	Leucine-rich repeat transmembrane protein kinase	-0.955096	0.0141473	127.827	246.992	15.5541
249873_at	At5g23140	CLPP2_NCLPP7__nuclear-encoded CLP protease P7	-0.954551	0.00369198	203.732	391.101	187.943
245354_at	At4g17600	LIL3:1__Chlorophyll A-B binding family protein	-0.953884	0.0208627	187.982	364.973	42.2261
260290_at	At1g80510	Transmembrane amino acid transporter family protein	-0.952974	0.0103452	23.5744	45.6662	19.7669
256997_at	At3g14067	Subtilase family protein	-0.951829	0.0246121	74.8166	147.17	98.7432
254043_at	At4g25990	CIL__CCT motif family protein	-0.951376	0.0334614	75.542	144.921	33.5832
246268_at	At1g31800	CYP97A3_LUT5__cytochrome P450, family 97, subfamily A, polypeptide 3	-0.950047	0.0461541	67.8757	132.663	17.2708
263553_at	At2g16430	ATPAP10_PAP10__purple acid phosphatase 10	-0.949167	0.0024753	489.225	944.638	10.879
249182_at	At5g42960	unknown protein; FUNCTIONS IN: molecular_function unknown; INVOLVED IN: biological_process unknown; LOCATED IN: mitochondrion, chloroplast, plastid, chloroplast envelope; EXPRESSED IN: 24 plant structures; EXPRESSED DURING: 13 growth stages; BEST Arabidopsis thaliana protein match is: unknown protein (TAIR:AT1G45170.1); Has 30201 Blast hits to 17322 proteins in 780 species: Archae - 12; Bacteria …	-0.948985	0.0060001	207.84	401.501	472.249
260481_at	At1g10960	ATFD1_FD1__ferredoxin 1	-0.947769	0.0487207	1021.59	1902	48.7776
250793_at	At5g05600	2-oxoglutarate (2OG) and Fe(II)-dependent oxygenase superfamily protein	-0.947757	0.0154831	10.1622	19.1323	51.2117
259994_at	At1g68130	AtIDD14_IDD14__indeterminate(ID)-domain 14	-0.946423	0.019947	22.7341	43.1364	8.14151
253129_at	At4g36020	CSDP1__cold shock domain protein 1	-0.946122	0.00149388	211.456	407.45	241.831
259279_at	At3g01120	ATCYS1_CGS_CGS1_MTO1__Pyridoxal phosphate (PLP)-dependent transferases superfamily protein	-0.945893	0.00127395	989.378	1903.31	852.478
263467_at	At2g31730	basic helix-loop-helix (bHLH) DNA-binding superfamily protein	-0.945121	0.0499755	15.305	29.3722	1.32618
253692_at	At4g29720	ATPAO5_PAO5__polyamine oxidase 5	-0.944915	0.00453508	35.2259	67.7862	65.6049
265958_at	At2g37250	ADK_ATPADK1__adenosine kinase	-0.943534	0.0273869	236.736	446.032	49.6733
255631_at	At4g00710	BSK3__BR-signaling kinase 3	-0.943147	0.00339253	266.578	512.194	196.049
256649_at	At3g13570	SCL30A__SC35-like splicing factor 30A	-0.9422	0.00108928	173.434	334.174	124.565
247060_at	At5g66760	SDH1-1__succinate dehydrogenase 1-1	-0.939016	0.00246827	438.929	841.567	569.362
262195_at	At1g78040	Pollen Ole e 1 allergen and extensin family protein	-0.936826	0.0118175	1564.51	2968.06	635.481
246660_at	At5g35180	Protein of unknown function (DUF1336)	-0.936648	0.00401373	48.6264	94.1079	39.8422
258818_at	At3g04580	EIN4__Signal transduction histidine kinase, hybrid-type, ethylene sensor	-0.934152	0.0165024	60.7551	116.641	41.6774
266463_at	At2g47840	Uncharacterised conserved protein ycf60	-0.93412	0.00157315	125.811	241.043	224.575
256129_at	At1g18210	Calcium-binding EF-hand family protein	-0.933544	0.000700815	188.562	359.503	709.73
261713_at	At1g32640	ATMYC2_JAI1_JIN1_MYC2_RD22BP1_ZBF1__Basic helix-loop-helix (bHLH) DNA-binding family protein	-0.933154	0.0130188	13.0531	24.9238	16.9308
267034_at	At2g38310	PYL4_RCAR10__PYR1-like 4	-0.932872	0.0257549	622.202	1183.03	6.25415
260930_at	At1g02620	Ras-related small GTP-binding family protein	-0.931857	0.0198459	11.4328	21.9246	10.3083
249958_at	At5g18970	AWPM-19-like family protein	-0.931288	0.0095558	34.874	66.4568	15.4146
249636_at	At5g36890	BGLU42__beta glucosidase 42	-0.930623	0.0242906	97.6747	187.345	32.0985
258179_at	At3g21690	MATE efflux family protein	-0.930331	0.00460923	129.846	247.302	517.34
246441_at	At5g17560	BolA-like family protein	-0.929515	0.0138885	451.008	856.05	185.306
257235_at	At3g15060	AtRABA1g_RABA1g__RAB GTPase homolog A1G	-0.929081	0.00162452	70.6822	134.57	241.549
249751_at	At5g24650	Mitochondrial import inner membrane translocase subunit Tim17/Tim22/Tim23 family protein	-0.929049	0.00404997	248.054	472.269	352.077
251704_at	At3g56360	unknown protein; FUNCTIONS IN: molecular_function unknown; INVOLVED IN: biological_process unknown; LOCATED IN: chloroplast; EXPRESSED IN: 24 plant structures; EXPRESSED DURING: 15 growth stages; BEST Arabidopsis thaliana protein match is: unknown protein (TAIR:AT5G05250.1); Has 45 Blast hits to 45 proteins in 13 species: Archae - 0; Bacteria - 0; Metazoa - 0; Fungi - 0; Plants - 45; Viruses - 0;…	-0.927919	0.0190858	211.656	391.891	27.2363
248854_at	At5g46580	pentatricopeptide (PPR) repeat-containing protein	-0.926641	0.00331032	161.253	305.063	58.8989
250095_at	At5g17230	PSY__PHYTOENE SYNTHASE	-0.926154	0.00251302	90.141	171.304	38.3848
263835_at	At2g40290	Eukaryotic translation initiation factor 2 subunit 1	-0.925515	0.00148434	304.768	578.859	135.761
258820_at	At3g04600	Nucleotidylyl transferase superfamily protein	-0.924009	0.00923273	227.546	428.603	110.002
245494_at	At4g16390	pentatricopeptide (PPR) repeat-containing protein	-0.921482	0.00183301	214.841	408.659	42.9705
266295_at	At2g29550	TUB7__tubulin beta-7 chain	-0.920146	0.0203071	101.516	189.251	128.826
260125_at	At1g36390	Co-chaperone GrpE family protein	-0.919863	0.0171923	91.4833	171.959	15.5449
263598_at	At2g01850	ATXTH27_EXGT-A3_XTH27__endoxyloglucan transferase A3	-0.919787	0.00439136	123.245	232.519	77.8024
250397_at	At5g10980	Histone superfamily protein	-0.91912	0.00482984	1189.17	2240.28	1317.48
262210_at	At1g74690	IQD31__IQ-domain 31	-0.918107	0.0194317	213.34	395.508	49.7849
266803_at	At2g28930	APK1B_PK1B__protein kinase 1B	-0.916877	0.00601715	83.1248	156.651	98.7047
260294_at	At1g63660	GMP synthase (glutamine-hydrolyzing), putative / glutamine amidotransferase, putative	-0.916656	0.00121515	500.101	945.208	78.6069
253063_at	At4g37640	ACA2__calcium ATPase 2	-0.915347	0.00267101	75.7633	142.922	27.579
266345_at	At2g01410	NHL domain-containing protein	-0.914535	0.038379	50.1846	95.5098	97.987
251412_at	At3g60220	ATL4_TL4__TOXICOS EN LEVADURA 4	-0.91288	0.0177686	9.75244	17.9619	30.8419
255904_at	At1g17860	Kunitz family trypsin and protease inhibitor protein	-0.911641	0.0171407	101.136	190.297	74.9308
250358_at	At5g11740	AGP15_ATAGP15__arabinogalactan protein 15	-0.908478	0.0163373	997.256	1858.99	320.28
252998_at	At4g38510	ATPase, V1 complex, subunit B protein	-0.908083	0.00312629	260.626	490.359	174.079
258799_at	At3g04770	RPSAb__40s ribosomal protein SA B	-0.907543	0.00581738	333.098	629.287	26.417
251453_at	At3g60070	Major facilitator superfamily protein	-0.905642	0.00511335	127.031	235.502	106.209
252649_at	At3g44680	HDA09_HDA9__histone deacetylase 9	-0.905346	0.0465128	34.2837	68.2205	60.5891
264120_at	At1g79340	AtMC4_MC4__metacaspase 4	-0.904661	0.00849877	99.8009	187.318	36.6265
263073_at	At2g17500	Auxin efflux carrier family protein	-0.902263	0.0272217	10.6196	19.8533	136.174
250292_at	At5g13220	JAS1_JAZ10_TIFY9__jasmonate-zim-domain protein 10	-0.901947	0.0348569	18.0213	33.7908	113.933
256078_at	At1g20670	DNA-binding bromodomain-containing protein	-0.900794	0.0201285	29.2975	54.6396	52.008
249384_at	At5g39890	Protein of unknown function (DUF1637)	-0.899836	0.00244839	163.596	304.534	117.994
245164_at	At2g33210	HSP60-2__heat shock protein 60-2	-0.899771	0.00220983	516.924	964.636	57.3752
267230_at	At2g44080	ARL__ARGOS-like	-0.899588	0.0447757	131.949	241.222	249.546
258874_at	At3g03230	alpha/beta-Hydrolases superfamily protein	-0.898993	0.0166306	9.16523	17.1404	144.71
265679_at	At2g32235 At2g32240	unknown protein; Has 38 Blast hits to 38 proteins in 14 species: Archae - 0; Bacteria - 4; Metazoa - 11; Fungi - 11; Plants - 11; Viruses - 0; Other Eukaryotes - 1 (source: NCBI BLink).	-0.898103	0.00635393	133.951	249.536	24.8186
260045_at	At1g73670	ATMPK15_MPK15__MAP kinase 15	-0.897843	0.024202	15.9519	29.5327	24.7187
248461_s_at	At2g47510 At5g50950	FUM1__fumarase 1	-0.897804	0.0132829	540.505	1004.26	21.0179
251840_at	At3g54960	ATPDI1_ATPDIL1-3_PDI1_PDIL1-3__PDI-like 1-3	-0.897536	0.00138577	185.922	346.595	75.2071
255807_at	At4g10270	Wound-responsive family protein	-0.897436	0.0322093	440.802	810.554	56.3114
262048_at	At1g80230	Rubredoxin-like superfamily protein	-0.897086	0.00485028	301.058	557.092	280.592
262632_at	At1g06680	OE23_OEE2_PSBP-1_PSII-P__photosystem II subunit P-1	-0.895588	0.00891551	233.993	434.659	57.6568
267298_at	At2g23760	BLH4_SAW2__BEL1-like homeodomain 4	-0.893576	0.0179178	13.8917	25.7913	30.9123
255573_at	At4g01400	FUNCTIONS IN: molecular_function unknown; INVOLVED IN: biological_process unknown; LOCATED IN: cellular_component unknown; EXPRESSED IN: 23 plant structures; EXPRESSED DURING: 15 growth stages; CONTAINS InterPro DOMAIN/s: Pentatricopeptide repeat (InterPro:IPR002885); BEST Arabidopsis thaliana protein match is: Pentatricopeptide repeat (PPR) superfamily protein (TAIR:AT5G46100.1); Has 40053 Blast…	-0.89352	0.00576514	90.6751	168.789	67.4426
259402_at	At1g17730	CHMP1B_VPS46.1__vacuolar protein sorting 46.1	-0.893278	0.00231464	70.8031	131.486	57.4886
247110_at	At5g65830	ATRLP57_RLP57__receptor like protein 57	-0.892717	0.0192871	35.848	67.3488	19.3066
251322_at	At3g61440	ARATH;BSAS3;1_ATCYSC1_CYSC1__cysteine synthase C1	-0.891634	0.0254106	390.051	722.786	13.9202
264752_at	At1g23010	LPR1__Cupredoxin superfamily protein	-0.890012	0.0321615	28.8157	53.3793	18.2139
257858_at	At3g12920	SBP (S-ribonuclease binding protein) family protein	-0.889373	0.036909	128.403	234.937	900.346
262572_at	At1g15140	FAD/NAD(P)-binding oxidoreductase	-0.884928	0.0115929	137.706	253.534	163.099
258024_at	At3g19360	Zinc finger (CCCH-type) family protein	-0.883918	0.00794186	66.7677	123.085	14.37
267498_at	At2g45720	ARM repeat superfamily protein	-0.883655	0.00802641	16.2775	29.7246	46.9615
247010_at	At5g67510	Translation protein SH3-like family protein	-0.883214	0.0250975	1778.92	3272.03	152.028
257686_at	At3g12800	DECR_SDRB__short-chain dehydrogenase-reductase B	-0.882877	0.0209955	165.784	309.537	413.072
248179_at	At5g54380	THE1__protein kinase family protein	-0.882381	0.04882	62.9522	116.09	1.00396
263901_at	At2g36320	A20/AN1-like zinc finger family protein	-0.880067	0.0347083	176.462	323.642	185.956
255020_at	255020_at		-0.879665	0.0194896	437.381	790.888	271.884
255417_at	At4g03190	AFB1_ATGRH1_GRH1__GRR1-like protein 1	-0.877136	0.00709713	66.8589	122.94	64.3647
252075_at	At3g51730	saposin B domain-containing protein	-0.877088	0.00311834	244.293	449.036	398.916
267587_at	At2g42080	Chaperone DnaJ-domain superfamily protein	-0.875279	0.0310253	51.6692	94.0968	46.3091
258684_at	At3g08680	Leucine-rich repeat protein kinase family protein	-0.874916	0.0356416	86.3745	157.434	13.6062
258786_at	At3g11820	AT-SYR1_ATSYP121_ATSYR1_PEN1_SYP121_SYR1__syntaxin of plants 121	-0.874516	0.00549804	18.813	34.6303	17.1259
261718_at	At1g18390	Protein kinase superfamily protein	-0.874251	0.0340738	9.41175	16.5354	14.0538
249140_at	At5g43190	Galactose oxidase/kelch repeat superfamily protein	-0.873596	0.00272402	30.113	54.9972	47.61
255462_at	At4g02940	oxidoreductase, 2OG-Fe(II) oxygenase family protein	-0.873306	0.00851213	149.131	272.157	77.8332
249514_at	At5g38480	GRF3_RCI1__general regulatory factor 3	-0.873148	0.0130918	1395.44	2490.65	684.933
249436_at	At5g39980	Tetratricopeptide repeat (TPR)-like superfamily protein	-0.872698	0.0193022	32.1934	58.0477	19.2422
247373_at	At5g63150	unknown protein; FUNCTIONS IN: molecular_function unknown; INVOLVED IN: biological_process unknown; LOCATED IN: mitochondrion; EXPRESSED IN: 22 plant structures; EXPRESSED DURING: 13 growth stages; CONTAINS InterPro DOMAIN/s: Protein of unknown function DUF1713, mitochondria (InterPro:IPR013177); Has 30201 Blast hits to 17322 proteins in 780 species: Archae - 12; Bacteria - 1396; Metazoa - 17338;…	-0.87239	0.0250975	109.946	198.47	40.9067
250846_at	At5g04590	SIR__sulfite reductase	-0.87046	0.00344806	248.957	453.29	1092.74
258884_at	At3g10050	OMR1__L-O-methylthreonine resistant 1	-0.870015	0.00479193	98.265	178.43	165.369
262473_at	At1g50250	FTSH1__FTSH protease 1	-0.869414	0.0314058	63.4472	120.194	123.264
260800_at	At1g78240	OSU1_QUA2_TSD2__S-adenosyl-L-methionine-dependent methyltransferases superfamily protein	-0.869047	0.0123705	201.299	369.461	131.005
248068_at	At5g55610	unknown protein; LOCATED IN: mitochondrion, chloroplast, plastid, membrane; EXPRESSED IN: 25 plant structures; EXPRESSED DURING: 13 growth stages; Has 1807 Blast hits to 1807 proteins in 277 species: Archae - 0; Bacteria - 0; Metazoa - 736; Fungi - 347; Plants - 385; Viruses - 0; Other Eukaryotes - 339 (source: NCBI BLink).	-0.86896	0.00183301	279.913	511.468	128.316
265484_at	At2g15820	OTP51__endonucleases	-0.868687	0.0184416	65.895	120.54	43.3891
244993_s_at	AtCg01000 AtCg01130	YCF1.1__Ycf1 protein	-0.866858	0.0469024	386.197	702.606	239.144
248192_at	At5g54140	ILL3__IAA-leucine-resistant (ILR1)-like 3	-0.863635	0.0256821	11.9748	21.4705	18.5623
261676_at	At1g18480	Calcineurin-like metallo-phosphoesterase superfamily protein	-0.863547	0.0383165	99.3678	181.048	73.0055
265705_at	At2g03410	Mo25 family protein	-0.863178	0.0251139	9.02715	16.1976	14.0629
263478_at	At2g31880	EVR_SOBIR1__Leucine-rich repeat protein kinase family protein	-0.863089	0.0231221	15.8396	28.6759	30.3649
247569_at	At5g61240	Leucine-rich repeat (LRR) family protein	-0.861583	0.0110343	115.582	208.912	30.7199
266022_at	At2g05920	Subtilase family protein	-0.861403	0.0013798	310.141	563.393	241.616
261443_at	At1g28480	GRX480_roxy19__Thioredoxin superfamily protein	-0.861099	0.0213041	12.8131	22.9008	15.1396
249013_at	At5g44700	EDA23_GSO2__Leucine-rich repeat transmembrane protein kinase	-0.859381	0.0146959	135.559	246.659	18.9644
248787_at	At5g47420	Tryptophan RNA-binding attenuator protein-like	-0.857939	0.0279391	80.8705	146.532	40.3788
252472_at	At3g46830	ATRAB-A2C_ATRAB11A_ATRABA2C_RAB-A2C_RABA2c__RAB GTPase homolog A2C	-0.857838	0.00417989	129.26	234.064	53.0534
252932_at	At4g39080	VHA-A3__vacuolar proton ATPase A3	-0.85597	0.00155589	177.257	320.609	106.591
264625_at	At1g09020	ATSNF4_SNF4__homolog of yeast sucrose nonfermenting 4	-0.85481	0.0335804	43.1773	78.1132	40.274
245284_at	At4g14210	PDE226_PDS_PDS3__phytoene desaturase 3	-0.854544	0.00221195	116.485	210.38	128.78
258243_at	At3g27740	CARA__carbamoyl phosphate synthetase A	-0.854239	0.00688784	328.88	592.925	101.074
265384_at	At2g20760	Clathrin light chain protein	-0.854154	0.0172775	243.513	445.346	338.749
264164_at	At1g65295	unknown protein; LOCATED IN: endomembrane system; EXPRESSED IN: 22 plant structures; EXPRESSED DURING: 13 growth stages; BEST Arabidopsis thaliana protein match is: unknown protein (TAIR:AT5G01015.1); Has 90 Blast hits to 90 proteins in 15 species: Archae - 0; Bacteria - 0; Metazoa - 0; Fungi - 0; Plants - 90; Viruses - 0; Other Eukaryotes - 0 (source: NCBI BLink).	-0.851609	0.0205531	66.4141	119.716	15.8252
260196_at	At1g67570	Protein of unknown function (DUF3537)	-0.851429	0.00818428	26.4988	48.3289	53.455
245254_at	At4g14680	APS3__Pseudouridine synthase/archaeosine transglycosylase-like family protein	-0.850879	0.0208721	73.9232	133.116	33.5169
257743_at	At3g27390	unknown protein; FUNCTIONS IN: molecular_function unknown; INVOLVED IN: biological_process unknown; LOCATED IN: plasma membrane; EXPRESSED IN: 23 plant structures; EXPRESSED DURING: 13 growth stages; BEST Arabidopsis thaliana protein match is: unknown protein (TAIR:AT5G40640.1); Has 101 Blast hits to 99 proteins in 12 species: Archae - 0; Bacteria - 0; Metazoa - 0; Fungi - 0; Plants - 101; Viruse…	-0.850474	0.00157725	105.335	190.011	136.547

## Sheet: Highest expressed 24h
Top highest expressed genes after 24h at 32C
Probeset	AGI	Annotation (from TAIR9)	Log Fold-Change	P-value	32°C at 24hr	21°C at 24hr	0hr
249082_at	At5g44120	ATCRA1_CRA1_CRU1__RmlC-like cupins superfamily protein	5.46129	7.0831e-05	6923.99	183.708	10624.3
258224_at	At3g15670	Late embryogenesis abundant protein (LEA) family protein	2.187	0.00115807	5258.39	1212.07	14527.1
250648_at	At5g06760	LEA4-5__Late Embryogenesis Abundant 4-5	1.68425	0.000696862	5023.04	1590.26	12010.8
266544_at	At2g35300	LEA18__Late embryogenesis abundant protein, group 1 protein	1.17902	0.001671	4482.67	1989.37	10569.6
247095_at	At5g66400	ATDI8_RAB18__Dehydrin family protein	4.86213	2.5929e-05	4340.58	155.302	15326.3
251838_at	At3g54940	Papain family cysteine protease	2.91135	4.87178e-05	4002.92	545.274	9300.49
256464_at	At1g32560	Late embryogenesis abundant protein, group 1 protein	1.22887	0.00749992	3916.93	1735.84	12266.9
264612_at	At1g04560	AWPM-19-like family protein	2.95037	9.42225e-05	3866.06	511.882	11938.2
262128_at	At1g52690	Late embryogenesis abundant protein (LEA) family protein	1.80675	0.000836069	3843.2	1108.15	11660.1
258498_at	At3g02480	Late embryogenesis abundant protein (LEA) family protein	0.983334	0.00708485	3728.99	1840.31	3892.15
253767_at	At4g28520	CRC_CRU3__cruciferin 3	6.61923	1.35764e-05	3711.39	40.6509	5470.68
258434_at	At3g16770	ATEBP_EBP_ERF72_RAP2.3__ethylene-responsive element binding protein	2.0597	0.000202545	3457.05	849.558	6224.47
267263_at	At2g23110	Late embryogenesis abundant protein, group 6	2.25765	2.72559e-05	3445.66	724.774	5787.46
260716_at	At1g48130	ATPER1_PER1__1-cysteine peroxiredoxin 1	3.95594	3.9745e-05	3255.54	221.114	8771.46
258327_at	At3g22640	PAP85__cupin family protein	5.87318	5.86416e-05	3077.77	61.1609	13159
250624_at	At5g07330	unknown protein; FUNCTIONS IN: molecular_function unknown; INVOLVED IN: biological_process unknown; LOCATED IN: mitochondrion; BEST Arabidopsis thaliana protein match is: unknown protein (TAIR:AT1G63060.1); Has 1807 Blast hits to 1807 proteins in 277 species: Archae - 0; Bacteria - 0; Metazoa - 736; Fungi - 347; Plants - 385; Viruses - 0; Other Eukaryotes - 339 (source: NCBI BLink).	4.06994	1.08622e-05	2953.68	177.28	9987
246594_at	At5g14800	AT-P5C1_AT-P5R_EMB2772_P5CR__pyrroline-5- carboxylate (P5C) reductase	0.931845	0.00150472	2895.4	1515.06	261.007
262685_at	At1g76010	Alba DNA/RNA-binding protein	0.984713	0.00219726	2784.18	1406.6	839.33
258347_at	At3g17520	Late embryogenesis abundant protein (LEA) family protein	2.80722	2.76657e-05	2715.83	388.031	9132.27
248125_at	At5g54740	SESA5__seed storage albumin 5	5.3278	0.000197207	2710.97	81.296	13974.1
263881_at	At2g21820	unknown protein; Has 45 Blast hits to 45 proteins in 13 species: Archae - 0; Bacteria - 0; Metazoa - 0; Fungi - 0; Plants - 45; Viruses - 0; Other Eukaryotes - 0 (source: NCBI BLink).	5.13911	3.63156e-05	2677.71	81.6584	9696.88
263753_at	At2g21490	LEA__dehydrin LEA	3.35202	9.42225e-05	2647.31	273.817	12500.1
247437_at	At5g62490	ATHVA22B_HVA22B__HVA22 homologue B	2.36288	0.000122384	2613.89	517.665	6768.95
256354_at	At1g54870	NAD(P)-binding Rossmann-fold superfamily protein	4.35502	4.28443e-05	2609.18	135.72	10179
249353_at	At5g40420	OLE2_OLEO2__oleosin 2	4.81255	0.000104094	2541.71	103.901	9395.6
262341_at	At1g64230	UBC28__ubiquitin-conjugating enzyme 28	1.14219	0.0018283	2540.07	1159.77	1847.74
265211_at	At2g36640	ATECP63_ECP63__embryonic cell protein 63	3.19058	4.28971e-05	2455.33	270.523	4011.51
259008_at	At3g09390	ATMT-1_ATMT-K_MT2A__metallothionein 2A	1.52585	0.000465785	2373.82	832.727	8585.05
265150_at	At1g51200	A20/AN1-like zinc finger family protein	1.31461	0.00023223	2287.4	923.816	3056.72
259681_at	At1g77760	GNR1_NIA1_NR1__nitrate reductase 1	1.01528	0.0117824	2168.33	1088.31	130.697
256226_at	At1g56280	ATDI19_DI19__drought-induced 19	1.57958	0.00238393	2156.9	703.992	2926.66
263385_at	At2g40170	ATEM6_EM6_GEA6__Stress induced protein	6.15968	0.00017083	2069.46	37.3438	12776.4
245335_at	At4g16160	ATOEP16-2_ATOEP16-S__Mitochondrial import inner membrane translocase subunit Tim17/Tim22/Tim23 family protein	1.38305	0.000785061	2018.52	778.054	8239.52
256245_at	At3g12580	ATHSP70_HSP70__heat shock protein 70	2.66614	3.69165e-05	2014.02	317.435	4268.3
246299_at	At3g51810	AT3_ATEM1_EM1_GEA1__Stress induced protein	4.81872	1.62916e-05	2007.67	69.933	7036.38
252974_at	At4g38800	ATMTAN1_ATMTN1_MTAN1_MTN1__methylthioadenosine nucleosidase 1	1.08376	0.00114203	1999.99	943.053	358.561
