# Supplementary material for: The role of the Arabidopsis FUSCA3 transcription factor during inhibition of seed germination at high temperature
Source: BMC Plant Biol. 2012 Jan 27;12:15. doi: 10.1186/1471-2229-12-15 (PMC3296646; doi:10.1186/1471-2229-12-15)
Supplement: Additional file 11 — Primers used for qPCR. Sequences of primers used in qPCR reactions. [file 1471-2229-12-15-S11.XLS]

## Sheet: Sheet1
Table S1.	List of primers used in this study
Primer	Sequence
FUS3-F	TGTGAATGCTCATGGTCTGC
FUS3-R	GGAGGAGAAGATCGTTAACCAC
ACT-F	TCACAGAGGCACCTCTTAACC
ACT-R	CCCTCGTAGATTGGCACAG
HSFA2-F	TCCAAGCTTGGGGACTATGGAGGA
HSFA2-R	CTCCTTAGTAGGCATCGAATTATTCG
HSFA9-F	ACGAAGGGTTTCAAGGAGG
HSFA9-R	GGGATTGTGTTCTGTTGCAG
HSP101-F	TGAGCTAGCTGTGAATGCAGGACATGCTC
HSP101-R	ATCACTCTTTCAGCAGATTGAGCTGCGTT
ABA1-F	GACCCATGTGTTTAGTCCTG
ABA1-R	ACACCAATCCTCCGATTC
UBC28-F	TCCAGAAGGATCCTCCAACTTCCTGCAGT
UBC28-R	ATGGTTACGAGAAAGACACCGCCTGAATA
	Note: Actin is the control for FUS3, HSFA9, and ABA1, while
	UBC28 is the control for HSFA2 and HSP101
